# Supplementary material for: Minimization of the Bacillus subtilis divisome suggests FtsZ and SepF can form an active Z-ring, and reveals the amino acid transporter BraB as a new cell division influencing factor
Source: PLoS Genet. 2025 Jan 27;21(1):e1011567. doi: 10.1371/journal.pgen.1011567 (PMC11790237; doi:10.1371/journal.pgen.1011567)
Supplement: S1 Raw Data — (CSV) [file pgen.1011567.s002.csv]

wt	BMD1	BMD2	BMD3	BMD5	BMD6	BMD7	BMD9	BMD12	BMD14	BMD27	TNVS281
0,3714417137	0,6451300449	0,3584116593	0,4496364008	0,3518957420	0,4496413072	0,2411081522	0,3909845206	0,2541444690		0,2606608480	0,4561501572
0,5213182286	0,6516508720	0,3844740936	0,4887376540	0,4561556933	0,5148047226	0,3193060209	0,6516481253	0,3193086317	0,2606586521	0,3193050126	0,4561550737
0,5864452587	0,6646825452	0,3844743251	0,5148016092	0,5799714336	0,5213167541	0,3193077575	0,7754636410	0,3844709439	0,3844743807	0,3844681756	0,5148001798
0,7168144131	0,7102962400	0,3975069332	0,7099579719	0,6451352588	0,6451346368	0,3323384636	0,8210184890	0,3844730023	0,3844778485	0,3844713350	0,5213240405
0,7754602484	0,7102965031	0,4431202884	0,7754645547	0,6451353143	0,6451351477	0,3453732184	0,8601781202	0,4496381847	0,4496409888	0,4105404181	0,5408731538
0,8471353336	0,7168143969	0,4496381373	0,7754671227	0,6777176704	0,7103021228	0,3518898542	0,9709571929	0,5017680052	0,5148037016	0,4105466576	0,6451335781
0,8601826107	0,7233320628	0,4496383039	0,9705331159	0,6842253648	0,7754627603	0,3779567430	1,0296091131	0,5213159325	0,5148039752	0,4300937341	0,6488270530
0,8862326286	0,8275536681	0,4496385126	0,9709598075	0,7428799505	0,8406300130	0,3844718307	1,2316215749	0,5213213051	0,5213178931	0,4366092899	0,6503957654
0,9123044469	0,8406264958	0,4887382628	1,0649802272	0,8401286096	0,9057952111	0,3844719734	1,2576844526	0,5604105980	0,5408694036	0,4496402403	0,6516547501
0,9383810435	0,8406265649	0,5147997731	1,1403879603	0,9044423113	0,9644418437	0,3908945723	1,2707178773	0,6451300821	0,5473828487	0,4560671695	0,6907509159
0,9448936367	0,8471427695	0,5148024500	1,1664426472	1,0426347283	0,9708997927	0,3909952823	1,5118309327	0,6451349086	0,5849311572	0,4561541981	0,7804629644
0,9709579077	0,8731674409	0,5148031690	1,1794868970	1,1312945048	1,1468996502	0,3975013510	1,8245974907	0,6510516531	0,5930069239	0,4561562828	0,7817077299
0,9774087275	0,8927617967	0,5213188109	1,1860009982	1,1534225914	1,1534284678	0,4105354521	2,2804364060	0,6711989387	0,6190662512	0,4561603295	0,7819455629
0,9774695625	0,9057931499	0,5343508161	1,1860055745	1,1534277043	1,1599304245	0,4431258951	2,4106485546	0,7168188259	0,7233376562	0,4757097852	0,7819623099
0,9774764615	0,9057969221	0,5408755540	1,1925201693	1,1599391249	1,1729694556	0,4496355531	2,4756374605	0,7493728223	0,7689438557	0,4952549278	0,7819710874
1,0361258748	0,9057985798	0,5539048715	1,1990349108	1,1860073307	1,1860039624	0,4496374657	2,5737854673	0,7624314960	0,7754670587	0,5148018367	0,7819825184
1,0426324326	0,9383740203	0,5604186792	1,2055529792	1,1925228480	1,2251036711	0,4561498843	2,6064059644	0,7745249345	0,7819808183	0,5148020622	0,7819839942
1,1077923723	0,9514074864	0,5604189659	1,2446514608	1,2120693911	1,2316210828	0,4561559721	2,7946103154	0,7754668329	0,8927584772	0,5148022561	0,8406295337
1,1078067275	0,9709589233	0,5669360908	1,2967892436	1,2185855921	1,2837504837	0,4561565865	2,7992403159	1,0556804338	0,9057727040	0,5148030694	0,8453403151
1,1664556161	0,9709594322	0,5734517978	1,3619510106	1,2251016952	1,2839760170	0,4561573659	2,8661115513	1,1990290734	0,9318630169	0,5148041327	0,9057934718
1,2381117821	0,9709604016	0,5734528715	1,3814933392	1,2251029619	1,2967862187	0,4561607969	2,8668618066	1,2241279545	0,9709534705	0,5148044371	0,9057977842
1,2707178346	0,9774704771	0,5864882481	1,4010465908	1,2511709222	1,3293667429	0,5017698016	2,8671019646	1,2576787264	0,9772376318	0,5201020154	0,9112450574
1,2967816978	1,0361221762	0,6060343044	1,4596913174	1,2837503665	1,3293736371	0,5017705729	2,8671100117	1,4203519319	1,0035377067	0,5210384006	0,9774055619
1,2967820761	1,0361289915	0,6190462175	1,4922745655	1,3093900795	1,3554967763	0,5148015724	2,9184776395	1,4922770925	1,1005674421	0,5213140537	1,0361231931
1,3163220446	1,0491649809	0,6190700560	1,4987789872	1,3554313460	1,3749836007	0,5148029373	2,9258706562	1,5900230646	1,1534198390	0,5213202244	1,0410477685
1,3683889551	1,1012893575	0,6441194800	1,6877742731	1,3619447940	1,4270651698	0,5189420324	2,9258716606	1,6212157538	1,3615538081	0,5213293159	1,1074163617
1,3945111039	1,1077324294	0,6442677830	1,7333891570	1,3619510767	1,4401437711	0,5213177483	2,9315022598	1,6876984594	1,4010517646	0,5408646956	1,1077182091
1,4140786463	1,1077795891	0,6449503974	1,8637147252	1,3749816268	1,4531785037	0,5213179196	2,9906676299	2,4752393890	1,6941573603	0,5408676826	1,2349020259
1,4270800981	1,1273528158	0,6451309457	1,9484023446	1,3814961439	1,4986060480	0,5278408637	2,9961835653	3,1179193237	1,8890313193	0,5539035981	1,3023998060
1,4271110115	1,1663022412	0,6451316448	2,0197914295	1,6225457253	1,4987807072	0,5343479229	3,0560192847	3,3102818032	2,1699927846	0,5799672537	1,4271047810
1,4335604462	1,1664478782	0,6711725909	2,0722480526	1,8832394295	1,5444116004	0,5799682310	3,0621024790	3,3164245906	2,2153986823	0,5857460852	1,4987892162
1,4987951316	1,1794801850	0,7037909878	2,0786086311	2,0786663125	1,6225696322	0,5799683963	3,0621190613	3,4471008695	2,2154797574	0,5864797093	1,5574368096
1,5639576850	1,1794859136	0,7102998700	2,0843657271	2,0851774469	1,6877454561	0,5799747908	3,0621844275	3,4526697433	2,2741891346	0,5864865113	1,5636997915
1,5639593566	1,2315598533	0,7103026073	2,0982773432	2,1242875788	1,7594502206	0,5848954977	3,1139645923	3,4530377585	2,4697375644	0,6386124671	1,5637748688
1,6160847470	1,2381021603	0,7624281713	2,1373042727	2,1439285421	1,8180621883	0,5863929560	3,1257185548	3,5829834168	2,5348823097	0,6386259266	1,6550882056
1,6225893551	1,2967849181	0,7753572146	2,1437900029	2,2742334144	1,9482264431	0,5864172446	3,1261404006	3,6492389752	2,6582558507	0,6446678615	1,6734164673
1,6288940006	1,3618364928	0,7754551391	2,1438715570	2,2804806989	1,9940446922	0,5864587636	3,1272353884	3,7791369646	2,6691166194	0,6451294587	1,7071716892
1,6289244472	1,3618973953	0,7754629836	2,2090313444	2,3456228516	2,0657012198	0,5864840374	3,1273532933	3,8052867388	2,8004219721	0,6451298154	1,7591413991
1,6942798199	1,3814352273	0,7754633889	2,2742467046	2,3458735671	2,1164707831	0,5864858946	3,1864269381	3,8446268637	2,8668316899	0,6451314543	1,7594471823
1,6942902310	1,4010297261	0,7819761655	2,2780008270	2,4110954971	2,1504422176	0,5864869533	3,1908270949	3,9092063110	2,8801486609	0,6451317842	1,7594477641
1,7203321414	1,4267946646	0,8210755935	2,3394048795	2,4697278444	2,2742503783	0,6060321871	3,1922329078	3,9095124457	2,9322248364	0,6474544349	1,8179998637
1,7529360659	1,4336224341	0,8406295989	2,3446240429	2,4745094962	2,2806888058	0,6451301742	3,2061054427	4,0386844569	2,9387500643	0,6516015277	1,9546747464
1,7592890105	1,4661886506	0,8406320313	2,3454941977	2,5149769577	2,2806952287	0,6451305444	3,2511286384	4,0932114103	2,9831428833	0,6516441550	2,0657188357
1,7984828347	1,4727333391	0,8796960819	2,3457218384	2,5609130025	2,3325775401	0,6451322504	3,2513265790	4,1637778144	3,0557444956	0,6516487964	2,4108763189
1,8246003257	1,4987492570	0,9057861894	2,3586769710	2,5996920455	2,3393829687	0,6451334873	3,2540225989	4,1638765652	3,0881403370	0,6516523127	2,5924182672
1,8441452035	1,5502178089	0,9057912853	2,3974132483	2,6000279512	2,4008051007	0,6451346155	3,2579032248	4,1649253921	3,1147008621	0,6516561134	2,7367534787
1,8831078205	1,5574422053	0,9383830350	2,4043467700	2,6063653761	2,4110161567	0,6451346301	3,3220849289	4,2927915497	3,1858957249	0,6581634063	2,7953259336
1,8831260799	1,5574447765	0,9703465492	2,4045581205	2,6064027064	2,4110461945	0,6451355775	3,3222451907	4,2998789797	3,1860894720	0,6711984216	2,8019678087
1,8832667549	1,6291185249	1,0361239518	2,4045867541	2,6584564248	2,4697274828	0,6516507907	3,3224685507	4,3004263074	3,1930232382	0,6842293546	2,8601541158
1,8897412254	1,6291222237	1,1012893589	2,4087634937	2,6651909948	2,4760759721	0,6581668445	3,3226173764	4,3007740701	3,3771118829	0,6972688926	2,8607181798
1,9484125966	1,6857696051	1,1207728510	2,4369399591	2,6715195572	2,5282289336	0,6777147894	3,3558133036	4,3581665048	3,3819630946	0,7102953820	2,8930578988
1,9484333474	1,6877456711	1,1664494449	2,4696486880	2,7296303262	2,5739987578	0,6777210845	3,3828456152	4,3636116286	3,3874181601	0,7102962767	2,9257550169
1,9547830613	1,6912318833	1,1664549520	2,4696804300	2,7303161002	2,6010138728	0,6972677208	3,3885171615	4,3639536426	3,3876999903	0,7102967658	2,9310999701
1,9549477779	1,6938887024	1,2511499940	2,4743365123	2,7303359400	2,6520483950	0,6972722009	3,4470489295	4,4244570975	3,3877748680	0,7103002440	3,0562170749
1,9549513074	1,6942187883	1,2511679415	2,4761113495	2,7890366642	2,6847527943	0,7102944545	3,5180073035	4,4294577133	3,5447743025	0,7103014921	3,1213487748
2,0135064927	1,7138290818	1,3032998916	2,5085220766	2,7955233363	2,7304105588	0,7102957051	3,5182326056	4,4309896668	3,5820165050	0,7168071467	3,1926569885
2,0135990944	1,7529348823	1,3228430258	2,5282304372	2,8669805274	2,7362620360	0,7102958692	3,5186669496	4,5550137925	3,5832208684	0,7168096901	3,3231506448
2,0157702914	1,7588785449	1,4010490691	2,5348895023	2,8801286903	2,7363430536	0,7102963762	3,5187929654	4,5609008317	3,6423018261	0,7168153569	3,5445036355
2,0196756196	1,7920170968	1,6226087364	2,5804271301	2,9063552365	2,7367689256	0,7102974373	3,5771747945	4,6257827124	3,6426757617	0,7168155039	3,5831602827
2,0199503824	1,8179946134	1,7529327546	2,5994772660	2,9285401454	2,7368735834	0,7102995544	3,5816251447	4,7510591310	3,6486682886	0,7232563433	3,6489946314
2,0395240052	1,8180228624	1,8245062376	2,5996948999	2,9323656300	2,7833706137	0,7102997040	3,5826352227	4,7564543434	3,7092352871	0,7559129845	3,7132199148
2,0840066746	1,8237797062	1,9531882277	2,6064423494	2,9579930148	2,7953865176	0,7102998830	3,5832752888	4,7693030918	3,7195240600	0,7624279069	3,7139786805
2,0847551111	1,8244728282	2,1436030872	2,6065039038	2,9649676635	2,7954402072	0,7103011275	3,5836005020	4,7694541826	3,7208780119	0,7686532078	3,8381832137
2,0852002448	1,8245535183	2,1503184374	2,6639280799	2,9649698597	2,7954942009	0,7103018051	3,6421209901	4,8103607767	3,7270255460	0,7689507364	3,9087371403
2,0852585054	1,8246268969	2,2087937895	2,6645810749	2,9907763852	2,8019440242	0,7167569849	3,6422018407	4,8147333123	3,7712153711	0,7752430481	3,9092514775
2,0852721736	1,8376474349	2,2089510121	2,6651067626	2,9909012210	2,8279788501	0,7428808818	3,6424331333	4,8213514431	3,7720316278	0,7753128120	3,9098037867
2,1242652825	1,8820009585	2,2741047439	2,6651241853	2,9910602403	2,8606174041	0,7428837354	3,6448415185	4,8217299394	3,7726561195	0,7754585104	3,9098651344
2,1438646807	1,8831469333	2,4688181436	2,6716506776	2,9956159087	2,8661347932	0,7624299989	3,6478421111	5,0098684130	3,8178836477	0,7754641130	3,9098708258
2,1439196182	1,8832671918	2,5134878985	2,6845599088	2,9968760203	2,8669192783	0,7689493961	3,6479861972	5,0147004210	3,8766858139	0,7808878225	3,9098810193
2,1467523933	1,8832701594	2,5411341985	2,7042540309	2,9971172830	2,8864644043	0,7754518359	3,6486700236	5,0155006448	3,9012187424	0,7816171688	3,9358326255
2,1496198633	1,8848359399	2,6519227715	2,7298970303	2,9971556590	2,9256973486	0,7754619837	3,6489202285	5,0762218556	3,9028267313	0,7819302105	3,9436562444
2,1500802018	1,8897780096	2,9258018724	2,7303871457	2,9974447137	2,9257382151	0,7754630448	3,6491840397	5,1086632739	3,9095222595	0,7819333252	3,9750321012
2,1501259520	1,9093260482	2,9258111329	2,7368063755	2,9975875779	2,9257394757	0,7754632798	3,6491991009	5,1470532248	3,9698702699	0,7819782882	4,0853746036
2,1501753802	1,9352217725	2,9965772623	2,7748744229	3,0496123530	2,9258586319	0,7754635669	3,7052980616	5,1868905667	3,9878359843	0,7819819606	4,0855130870
2,1501918394	1,9484243162	3,0627525817	2,7823251281	3,0558932751	2,9279103113	0,7754652627	3,7118886220	5,2066009244	4,0030705575	0,7884914852	4,1626886943
2,1503329349	1,9515415975	3,1213224875	2,7877272943	3,0559514615	2,9314514483	0,7754658585	3,7134810079	5,3623232787	4,0073557911	0,7885032215	4,1676003344
2,1504246226	1,9534422089	3,1862949204	2,7918087953	3,0560076562	2,9317758558	0,7754694568	3,7136682043	5,3625922282	4,0139729510	0,8145612486	4,2285725229
2,1568831015	1,9538324040	3,2060769679	2,7937612219	3,0560947078	2,9519204524	0,7754701430	3,7139587774	5,4069456683	4,0401111130	0,8275878322	4,2356819602
2,1938721374	1,9744141006	3,2386407882	2,7955646063	3,0561829352	2,9898161061	0,7950163103	3,7140387369	5,4073758181	4,0527017552	0,8275932658	4,3590051970
2,2086558406	1,9810137622	3,2965318194	2,7976081929	3,0622424488	2,9975755284	0,8341131169	3,7142495919	5,4662503575	4,0920958178	0,8406266587	4,3655218193
2,2087117558	2,0014698879	3,3163264530	2,8014369914	3,0625286448	3,0104519002	0,8406260576	3,7143342930	5,4722765206	4,1310918664	0,8406269531	4,3657130229
2,2142486125	2,0134367142	3,3168885947	2,8072460021	3,0626847275	3,0366464085	0,8406269021	3,7783957171	5,4734607978	4,1314344792	0,8406301735	4,4246348039
2,2153925706	2,0135152188	3,3427835266	2,8605048427	3,0626884426	3,0561321010	0,8406302546	3,7784445733	5,4864659301	4,1693228591	0,8406318538	4,5615217962
2,2155069972	2,0135159117	3,3492521080	2,8606053420	3,1017773096	3,0561519663	0,8992785986	3,7784562457	5,5228768968	4,2218171712	0,8429029233	4,6260331554
2,2155300728	2,0135554763	3,3752826906	2,8606346956	3,1018097575	3,0561667019	0,9057397648	3,7791716572	5,5311480250	4,2281586284	0,8468191801	4,6850045410
2,2155724346	2,0135956604	3,3816718647	2,8670158486	3,1146315398	3,0561757091	0,9057903276	3,7793600465	5,5312671568	4,2286564567	0,8471448112	4,7432965903
2,2219408270	2,0135997431	3,3880503504	2,9052397078	3,1207628922	3,0622224571	0,9057954838	3,7795369371	5,5315800319	4,2289062909	0,8471520673	4,7497622823
2,2428020571	2,0187332531	3,5168337003	2,9255965944	3,1211114264	3,0623575023	0,9090030260	3,7795387019	5,6010141307	4,2680270104	0,8927292703	4,7538738181
2,2685191983	2,0191727922	3,6034996006	2,9317918582	3,1211962222	3,0624206890	0,9123175460	3,8120040337	5,6345314382	4,2940403437	0,9057904976	4,7555047617
2,2738240113	2,0193617095	3,6486800980	2,9514051100	3,1213166839	3,0687285101	0,9709561766	3,8267748854	5,6553827503	4,2940971000	0,9057920583	4,8861557799
2,2741760569	2,0199377004	3,7143485806	2,9577652983	3,1213470281	3,0691095941	0,9709568864	3,8380748541	5,7269856600	4,2942871521	0,9057927203	4,9504410986
2,2742368790	2,0526952183	3,7318509513	2,9908436880	3,1213476874	3,0949684335	0,9709575576	3,8439321192	5,7274303003	4,3438108208	0,9057945378	5,0094812142
2,2788158810	2,0722397473	3,7468741400	2,9910717858	3,1258458927	3,0952912181	0,9709578555	3,8444461379	5,7330347157	4,3582011151	0,9057961535	5,0795153550
2,2804720919	2,0784471145	3,7599011875	2,9975468815	3,1268640836	3,1054430404	0,9709615818	3,8446228397	5,7534318193	4,3593879134	0,9104841399	5,0808043193
2,2804856490	2,0785260333	3,7727195104	3,0162811877	3,1269914829	3,1210987114	0,9773555597	3,8446353189	5,7893841498	4,3621344902	0,9116513255	5,1413932672
2,2805400477	2,0786196098	3,7776894951	3,0234794472	3,1272990864	3,1212115126	0,9774815913	3,8577709738	5,7967293347	4,3913414937	0,9120815284	5,1424310471
2,2806421417	2,0787012154	3,7794306441	3,0363017975	3,1273440122	3,1213664431	1,0361225588	3,9025015556	5,8943745117	4,4047307603	0,9123085599	5,1464706498
2,2806558001	2,0787375454	3,7794991607	3,0452993368	3,1276158560	3,1275485079	1,0361234908	3,9028799448	5,9225998107	4,4229734814	0,9123146150	5,1739230247
2,2806875694	2,0787530116	3,7795313108	3,0558545717	3,1276290588	3,1275626597	1,0752261691	3,9067041001	5,9248222100	4,4581944180	0,9188263765	5,2122971227
2,2807142541	2,0787530185	3,8435173185	3,0560948025	3,1276426374	3,1534174020	1,1078006580	3,9074666630	5,9280185922	4,4873417989	0,9644384568	5,2125895023
2,2807193903	2,0787611247	3,8447154414	3,0625297401	3,1799273534	3,1535910677	1,1469026441	3,9082112613	5,9738220561	4,4882851187	0,9693888142	5,2130612292
2,2807205081	2,0787624548	3,9021753964	3,1208467191	3,1864672067	3,1602527059	1,1599321586	3,9083356569	5,9849967623	4,4892064424	0,9707929742	5,2731048894
2,2807541480	2,0787645466	3,9025971196	3,1267950256	3,1864851743	3,1734997216	1,1661593412	3,9089887416	5,9878655987	4,5217661164	0,9709599340	5,2751430670
2,3065953527	2,0847048017	3,9029314752	3,1275242970	3,1926749470	3,1862199455	1,1664084620	3,9092441602	5,9897307585	4,5339811455	0,9739721729	5,2767552976
2,3068071219	2,0850596773	3,9030113542	3,1277805005	3,1928385641	3,1863510275	1,1860000158	3,9092734114	5,9912285656	4,5524025786	0,9768821478	5,3011693748
2,3132119692	2,0852184828	3,9030170314	3,1408420248	3,2126101955	3,1863739948	1,1925136367	3,9092869836	5,9949464675	4,5548452169	0,9774681377	5,3068253125
2,3133210124	2,0852236366	3,9031344017	3,1535202757	3,2189191474	3,1865482714	1,2316163965	3,9734111776	6,0267508898	4,5549675436	1,0100580771	5,3153178345
2,3310101541	2,0852313213	3,9032368900	3,1797206749	3,2441825136	3,1920515860	1,2367914809	3,9741326467	6,0476933863	4,5574915221	1,0359788408	5,4070278860
2,3392457721	2,0852794280	3,9097540069	3,1799370831	3,2509489859	3,1922507259	1,2707187442	3,9743556990	6,0533260182	4,5604222144	1,0360866494	5,4080111336
2,3392767809	2,1048232402	3,9359106976	3,1864580459	3,2514896890	3,1925763809	1,3684671785	3,9746196169	6,1137605623	4,5610456093	1,0418818610	5,4085209835
2,3393094702	2,1242454119	3,9418880842	3,1864610256	3,2515607336	3,1928559283	1,4270941119	4,0075156462	6,1438861973	4,5611005723	1,0426033367	5,4673924262
2,3393658560	2,1243720162	3,9423638167	3,1873406415	3,2571142305	3,1929398013	1,4271161535	4,0265089413	6,1783193552	4,6195316245	1,0752234221	5,5118551342
2,3393991777	2,1307763828	3,9435293132	3,1907355862	3,2573447951	3,2187861129	1,4329279542	4,0332655625	6,1819038007	4,6255708831	1,1012119552	5,5256567892
2,3394006140	2,1374113420	3,9684605340	3,1926242692	3,2581902987	3,2191027680	1,4922794125	4,0334492610	6,2355320282	4,6456239280	1,1012572778	5,5381044492
2,3394159536	2,1421186456	3,9727097319	3,1929602378	3,3064991019	3,2321310099	1,5183401118	4,0336489733	6,2877771318	4,6459342411	1,1012881263	5,5943383528
2,3413823408	2,1434801466	4,0319509439	3,2499451682	3,3100786184	3,2508490688	1,5634531465	4,0385144105	6,2951294585	4,6847543010	1,1012959071	5,5964357299
2,3451043568	2,1435563497	4,0376341631	3,2511293458	3,3167720171	3,2514592628	1,5639605201	4,0386936705	6,3054509870	4,6853409538	1,1078027587	5,6104580791
2,3455346994	2,1436206139	4,0595364913	3,2515032724	3,3167979823	3,2515614121	1,6160874676	4,0390835070	6,3130237120	4,6904328260	1,1195671078	5,6672660356
2,3457755142	2,1437788200	4,0723420829	3,2516801937	3,3168629667	3,2516115615	1,6291109774	4,0394494636	6,3657290073	4,6904355704	1,1241153820	5,7335408366
2,3458894171	2,1438084557	4,0919095134	3,2517356476	3,3168683191	3,2568727826	1,6941872447	4,0396315435	6,3742071969	4,6908156962	1,1599366369	5,8623292456
2,3458967157	2,1438246541	4,0987077681	3,2561725368	3,3197382442	3,2573178285	1,6942885139	4,0397741744	6,3747705505	4,7456075578	1,1647453165	5,9094372310
2,3459001426	2,1438952144	4,0988181466	3,2567128929	3,3230053771	3,2574115249	1,7536111176	4,0400023049	6,3763902770	4,7499465953	1,1664546774	5,9224163725
2,3459184946	2,1439113572	4,1011937947	3,2571786071	3,3231310509	3,2578782577	1,7724822767	4,0400910672	6,4034153574	4,7558729365	1,1664555873	5,9231380693
2,3523835281	2,1439173225	4,1049152036	3,2580492222	3,3232802815	3,3161383022	1,8245063625	4,0401173599	6,4313480495	4,7561782895	1,1729301313	5,9295509477
2,3588289183	2,1439177029	4,1571971524	3,2582163818	3,3233412044	3,3167833219	1,8832580511	4,0972176113	6,5060892114	4,7690713188	1,1774086879	5,9877128877
2,3913344232	2,1439198328	4,1634431002	3,3158993326	3,3428563112	3,3209157074	1,9482344747	4,0981125395	6,5061141144	4,7817630178	1,2296534699	5,9877849897
2,3914308627	2,1439213314	4,1640678800	3,3164443299	3,3625022627	3,3229467229	1,9940285937	4,0993346397	6,5417247135	4,7881317337	1,2314478864	5,9877936814
2,3980175752	2,1462784864	4,1679971619	3,3166036780	3,3689279942	3,3231876703	2,0135541487	4,1001123453	6,7433216332	4,8199720295	1,2445295620	6,0475089514
2,3999290059	2,1464423319	4,1699288744	3,3166929256	3,3818314803	3,3491013829	2,0135992464	4,1007414533	6,7530200992	4,8798262512	1,2947814368	6,0525837818
2,4019966030	2,1490775109	4,2022568268	3,3166987452	3,3819593786	3,3559715025	2,0196465593	4,1033632597	6,7685395519	4,8803919218	1,2965829770	6,0595847851
2,4044629849	2,1491713000	4,2223027835	3,3167759341	3,3820094105	3,3684910316	2,0770166647	4,1043520381	6,7687103067	4,8845158293	1,2966022210	6,1378918587
2,4045032272	2,1501260079	4,2278687776	3,3168043888	3,3880757036	3,3753325284	2,0775463728	4,1044640360	6,7697702486	4,8845955269	1,3027023002	6,1891698989
2,4045351531	2,1503181727	4,2284737399	3,3168077463	3,3880861922	3,3817834879	2,0787153227	4,1051307457	6,7721659326	4,8853701915	1,3615779561	6,1898593253
2,4045589997	2,1504410615	4,2288986091	3,3203372351	3,3882982280	3,3818036134	2,0847173919	4,1116587035	6,7746530677	4,8930727592	1,3618791016	6,2351212575
2,4045817060	2,1569374793	4,2289858057	3,3233301383	3,3883378242	3,3838045157	2,0852685941	4,1179812772	6,7751099185	4,9122381964	1,3664214757	6,2440025985
2,4100326977	2,1699762407	4,2291273640	3,3423790763	3,3884472468	3,3875278994	2,1439151531	4,1369174338	6,7763803380	4,9251855280	1,4250064435	6,2486747946
2,4102186880	2,1763224783	4,2546643470	3,3429194567	3,3885327906	3,3878702574	2,1500537157	4,1442317357	6,8152600608	4,9452926892	1,4265515875	6,2553243675
2,4103854390	2,1959647760	4,2550426372	3,3494711350	3,3950476504	3,3879237748	2,2090731553	4,1572149463	6,8262503282	4,9454052308	1,4269908570	6,2567366528
2,4104629448	2,1960550186	4,2551121142	3,3688595278	3,4144257929	3,3880398608	2,2151393315	4,1638787579	6,8480385208	5,0100272146	1,4270955533	6,4245835778
2,4106022473	2,2025491635	4,2747161219	3,3753951921	3,4145785703	3,3881604493	2,2153602038	4,1647676392	6,8975897087	5,0108967998	1,4727142815	6,4444319595
2,4106760847	2,2025555522	4,2810866591	3,3812601000	3,4270544322	3,3881788591	2,2155767362	4,1655522944	6,9031335675	5,0126261911	1,5377357194	6,4509853688
2,4108933354	2,2027947400	4,2857805436	3,3814687848	3,4341670865	3,4078568121	2,2741065285	4,1688935808	6,9284585030	5,0171037742	1,6877271398	6,4998604941
2,4109801265	2,2075573401	4,2932581008	3,3816797563	3,4462835819	3,4191879396	2,2803202173	4,1695361310	6,9596386857	5,0193659423	1,7382823575	6,5742039435
2,4109929762	2,2081240350	4,2941271713	3,3819243289	3,4467998133	3,4274177831	2,2805112811	4,1881650967	6,9644395205	5,0365415093	1,8130157658	6,6263997808
2,4110242395	2,2087507244	4,3002078375	3,3876901691	3,4470677771	3,4340337454	2,2806883572	4,2156049908	6,9655895980	5,0413638331	1,8572043841	6,6450812821
2,4110611559	2,2088688874	4,3073098627	3,3882442385	3,4471941205	3,4399695202	2,2807308387	4,2159759446	6,9708696430	5,0417345314	2,0196783773	6,7075137488
2,4110776470	2,2088702240	4,3420394405	3,4076804670	3,4518855781	3,4462072423	2,3068387078	4,2161290122	6,9722223725	5,0431134569	2,1498556028	6,7697635270
2,4110855464	2,2089270470	4,3571135261	3,4139672738	3,4529800706	3,4469351428	2,3456598819	4,2253261952	7,0027812421	5,0622311030	2,2153149795	6,7752204009
2,4305386628	2,2089577305	4,3648859120	3,4466598308	3,4534441952	3,4471949508	2,3457475968	4,2288831460	7,0342925752	5,0688655420	2,2732956020	6,7761400790
2,4434800177	2,2090485766	4,3968228327	3,4470628071	3,4534937992	3,4526020721	2,3458711793	4,2289345962	7,0546016619	5,0749592071	2,3354873010	6,7767766020
2,4436429617	2,2090506075	4,4039662234	3,4471791502	3,4535091373	3,4531645219	2,3459068001	4,2290402033	7,0558206572	5,0754829740	2,3423789617	6,8407192170
2,4566848674	2,2090522340	4,4248693256	3,4527577507	3,4535546852	3,4532317841	2,4090267561	4,2291573319	7,1141721998	5,0761248018	2,4105429379	6,9555599908
2,4630903108	2,2090688019	4,4295345275	3,4533054596	3,4536098190	3,4534200288	2,4108471126	4,2344489290	7,1607292246	5,0818261422	2,4446243983	6,9605620664
2,4631592323	2,2090688454	4,4302430363	3,4534343393	3,4797746576	3,4537084741	2,4108949821	4,2354681123	7,1810337147	5,0820718738	2,6053900355	6,9714577587
2,4631733433	2,2090869070	4,4304170774	3,4860990591	3,4861893153	3,4719044159	2,4109261747	4,2354816285	7,2908773738	5,0954809760	2,6648569861	7,0263648300
2,4632175188	2,2152679005	4,4305297985	3,4927341564	3,5053674820	3,4782326454	2,4109409852	4,2610607222	7,2915155555	5,1073458110	2,7940269613	7,0273770127
2,4694795236	2,2152691248	4,4494219452	3,5041919391	3,5186761580	3,5121263115	2,4501438193	4,2804266454	7,3295311061	5,1400639929	3,3158583838	7,0305614702
2,4695321909	2,2155205592	4,4694776075	3,5121994431	3,5381306992	3,5121715203	2,4696709120	4,2941414024	7,3385784400	5,1405005990	3,3165336999	7,0768669232
2,4695469189	2,2220303524	4,4701786859	3,5176105823	3,5569093712	3,5123392223	2,4758582296	4,2942202370	7,3520607139	5,1471210763	3,3843941786	7,0925856729
2,4695800914	2,2284945417	4,4883822249	3,5180222905	3,5703489973	3,5133756494	2,4759568905	4,2986928589	7,3544751602	5,1474121203	3,4463809543	7,1656099195
2,4696624103	2,2286295960	4,4890536423	3,5187156195	3,5715595616	3,5170059161	2,4759938728	4,2988296712	7,3568468861	5,1476810933	3,5083212838	7,1658738322
2,4697202822	2,2286367554	4,4891230336	3,5187501755	3,5770510784	3,5175390526	2,4761513415	4,2991970245	7,4191598511	5,1605482528	3,7803791211	7,2250364165
2,4697243515	2,2481241698	4,4894086377	3,5378043403	3,5773222659	3,5179128492	2,4762431449	4,2997380638	7,4267030693	5,1659909564	3,8366688546	7,2317258014
2,4697256025	2,2481511564	4,4894978663	3,5382325575	3,5773277337	3,5179554333	2,4762444489	4,3001741595	7,4840232019	5,2033580119	4,1036216124	7,2331271277
2,4697348636	2,2611887913	4,4897919307	3,5382508526	3,5807409544	3,5184368310	2,5382984970	4,3002514316	7,5770604569	5,2062517833	4,2700675374	7,2909585475
2,4697373528	2,2658998911	4,5215426088	3,5511910805	3,6033724373	3,5184587306	2,5407086152	4,3003598424	7,6007525349	5,2109275832	4,2993029714	7,3370521278
2,4747130334	2,2677212179	4,5241414353	3,5707152319	3,6354487894	3,5185288044	2,5413010649	4,3004502613	7,6171309011	5,2113375493	4,3331507674	7,3534869342
2,4749015934	2,2737595238	4,5351337826	3,5717722043	3,6426139989	3,5186470360	2,5413294557	4,3005944020	7,7411165244	5,2118864631	4,3543448492	7,3551407157
2,4758058592	2,2740760327	4,5412300228	3,5769256426	3,6432933099	3,5319069199	2,5414282716	4,3006317546	7,7464665120	5,2122512078	4,3583353570	7,3553813280
2,4758503863	2,2741030270	4,5502648908	3,5773735314	3,6478497905	3,5434730977	2,5542494435	4,3529788592	7,7496367627	5,2388185617	4,6974455096	7,3555934861
2,4758900053	2,2741071694	4,5545505478	3,5774596826	3,6484787295	3,5763964174	2,5609460862	4,3595160520	7,7515042017	5,2549252143	4,9360475549	7,4231683823
2,4759140153	2,2741227234	4,5599059910	3,5775144755	3,6491317277	3,5766892449	2,5981164410	4,3633763545	7,7729065625	5,2650574748	5,2759055734	7,4252925935
2,4759380665	2,2741238485	4,5604581285	3,5775539925	3,6683687962	3,5772389512	2,6000452887	4,3633930400	7,7730182280	5,2695773396	5,3215019641	7,5483454606
2,4760620123	2,2741429069	4,5613011069	3,5832242244	3,6752424326	3,5772854854	2,6052939075	4,3653834972	7,8823328102	5,2717859690	5,4709320091	7,5525471443
2,4762011996	2,2741555893	4,5731579204	3,5834985010	3,6945019115	3,5773972557	2,6065144928	4,3656103730	7,9409443328	5,2773472903	5,5251442728	7,6187156279
2,4762164660	2,2741602679	4,5740097705	3,5837837092	3,6995179849	3,5831027902	2,6261186081	4,3657212309	7,9611876998	5,2825400544	5,6139380162	7,6755869058
2,4762210923	2,2741615719	4,6126962969	3,6031357012	3,7015512730	3,5836255849	2,6389579263	4,3657456463	8,0112042859	5,2964265497	5,7195244221	7,6874316276
2,4762267246	2,2741741037	4,6129813728	3,6164065399	3,7074497314	3,5837043064	2,6715694528	4,3657965911	8,0189379011	5,3356392030	5,7320849097	7,6947630855
2,4762282303	2,2741760092	4,6186968042	3,6294489619	3,7076411840	3,5837759611	2,6716827874	4,3717324690	8,0403354730	5,3365628768	5,8046663345	7,7463990654
2,4762415948	2,2741807676	4,6191348950	3,6420689363	3,7077974543	3,5839910336	2,7039071492	4,3976821125	8,0819561933	5,3366994392	5,8297635373	7,7533015201
2,4762539844	2,2741929560	4,6196514906	3,6422926148	3,7078411846	3,5903911214	2,7302939792	4,4109006406	8,0927111012	5,3739901764	5,9231694679	7,7979894011
2,4762571487	2,2742013421	4,6196772095	3,6423365842	3,7106068254	3,5970553530	2,7365919115	4,4178534904	8,0971038809	5,3745686671	6,0579101826	7,8102798249
2,4762683905	2,2742206984	4,6251044623	3,6425273091	3,7131279737	3,6404367732	2,7366690376	4,4217402267	8,1951273104	5,3954571190	6,1214346009	7,8169960864
2,5084472962	2,2742391874	4,6251430521	3,6426420226	3,7137236116	3,6424864814	2,7366748479	4,4221078725	8,1951695656	5,4013649878	6,3186310869	7,8184503673
2,5088440781	2,2742434190	4,6585206706	3,6486733906	3,7138470050	3,6426256833	2,7367142227	4,4231721593	8,2473344273	5,4017897449	6,3945980494	7,8344655867
2,5152157931	2,2742482582	4,6589276459	3,6488599261	3,7139544579	3,6436988997	2,7368951581	4,4258691092	8,2639381042	5,4026211861	6,7036876296	7,8808034786
2,5218805225	2,2742544589	4,6826699533	3,6490763281	3,7143036794	3,6473487002	2,7368978004	4,4282377211	8,2695657762	5,4147010615	6,8325127032	7,8823127595
2,5294643495	2,2742550637	4,6835494191	3,6491898430	3,7143358916	3,6484661806	2,8016251129	4,4286163271	8,3252097783	5,4530817534	6,8410635265	7,8838912101
2,5334208701	2,2742574537	4,6845831321	3,6492156636	3,7661053319	3,6489983878	2,8016707385	4,4299370132	8,3314880002	5,4668114988	6,8439755136	7,8869142963
2,5346743337	2,2742628983	4,6849050344	3,6492285740	3,7722854267	3,6811824027	2,8016871483	4,4307357642	8,3358791111	5,4716379058	6,9484799964	7,9278095967
2,5346974106	2,2788115867	4,6889388431	3,6744859006	3,7726245983	3,6882692502	2,8540954689	4,4765949750	8,3359521875	5,4732934838	7,0098363217	7,9426722186
2,5347448427	2,2796706817	4,6906468201	3,6752179959	3,7730351043	3,7068228693	2,8602724825	4,4816112645	8,3394037247	5,4922580192	7,0258877540	7,9685955970
2,5347948398	2,2798003447	4,7431617676	3,7002081665	3,7730418277	3,7071063744	2,8603097854	4,4894445282	8,3975765410	5,4927456425	7,0670622410	7,9752573848
2,5348054037	2,2798578786	4,7494361384	3,7076431751	3,7781817417	3,7072720238	2,8606300721	4,4896071260	8,4034405205	5,5054683397	7,1314800708	7,9989847275
2,5348054429	2,2802027150	4,7496467711	3,7078368799	3,7791934280	3,7073562687	2,8606930992	4,4898200696	8,4036232021	5,5178465286	7,3376391733	8,0070690844
2,5348119563	2,2803414558	4,7502871968	3,7078684695	3,7794628453	3,7074787421	2,8667246066	4,4932203613	8,5083326177	5,5237233386	7,4858765885	8,0075748736
2,5348581213	2,2803800903	4,7503735471	3,7115757514	3,7795227571	3,7078162300	2,8669198659	4,4950518628	8,5216109288	5,5302807132	7,5153153104	8,0709301957
2,5348828085	2,2806628113	4,7527348392	3,7206928513	3,7795633254	3,7078412765	2,8671395292	4,4958351894	8,5224462919	5,5346750555	7,6109008795	8,0796161788
2,5348952293	2,2806751869	4,7626046129	3,7404444901	3,7860359007	3,7143918169	2,8736860399	4,4959975931	8,5242983189	5,5348350535	7,7365971221	8,1034250834
2,5348960333	2,2806790813	4,7933706882	3,7464269150	3,8185540110	3,7397682675	2,9257210514	4,4960196618	8,5281831914	5,5375792903	7,7486894696	8,1170614204
2,5349004182	2,2807600437	4,8078686876	3,7719211609	3,8316705264	3,7401266494	2,9319648634	4,4962102459	8,5549187868	5,5432189524	7,8017107303	8,1374418945
2,5349094839	2,2872689415	4,8101899197	3,7727149070	3,8380944682	3,7459377807	2,9320090898	4,5083646099	8,5921203729	5,5643621194	7,8191228901	8,1444321635
2,5349197204	2,3130796007	4,8128590756	3,7782331960	3,8381802039	3,7532700120	2,9320491211	4,5480151746	8,5964212489	5,5940692829	7,8800553590	8,2019623394
2,5365694729	2,3197086769	4,8144949189	3,7785934286	3,8442921153	3,7664050833	2,9323038243	4,5520586213	8,6574679432	5,5964493776	8,0125303189	8,2026143684
2,5374941209	2,3198180570	4,8208069819	3,7793434284	3,8445734829	3,7723351015	2,9323314576	4,5537821250	8,6965834090	5,5969184413	8,0714699960	8,2423032214
2,5393135482	2,3198504049	4,8216975726	3,7795310125	3,8446518301	3,7725805511	2,9323437091	4,5545422000	8,7556830966	5,6019729671	8,0826393491	8,2669944219
2,5393430655	2,3275657837	4,8789543906	3,8110984268	3,8508649089	3,7725914971	2,9389264385	4,5547937376	8,7952403709	5,6025624007	8,1785856856	8,2680613874
2,5408321611	2,3295222784	4,8802238130	3,8375496904	3,8509815761	3,7730169142	2,9940453806	4,5581082643	8,9115123795	5,6027674985	8,3296294347	8,2750033348
2,5409199208	2,3337301817	4,8822689835	3,8378928208	3,8512228774	3,7763698680	2,9969057558	4,5602035178	8,9142285172	5,6101305907	8,4019710045	8,3310630166
2,5409982208	2,3386200640	4,8865068347	3,8408555802	3,8899702203	3,7767410839	2,9969764236	4,5602703619	8,9308395103	5,6340812447	8,5324728227	8,3399637365
2,5410072507	2,3386867622	4,8937885426	3,8424626329	3,9025602216	3,7771575069	2,9972156342	4,5603038119	8,9788659591	5,6587769911	8,5574047113	8,3725040981
2,5410193027	2,3389456379	4,8999230530	3,8438523555	3,9027402653	3,7781561591	2,9972454615	4,5603735971	8,9831749545	5,6608096869	8,7226727855	8,3886574141
2,5410653637	2,3391453984	4,9392417481	3,8443665981	3,9031006910	3,7782226391	2,9973086710	4,5604959974	9,0282897654	5,6615418172	8,7497701353	8,3979142771
2,5410825750	2,3391723562	4,9435725278	3,8698925253	3,9031663779	3,7789042208	2,9974201704	4,5606140194	9,1068952442	5,6622245318	8,7578448345	8,3980610379
2,5411406120	2,3392118169	4,9440215995	3,8938325315	3,9032911477	3,7793642767	2,9975645082	4,5611472773	9,1196581805	5,6626399377	8,8577101284	8,4055667731
2,5411731904	2,3392130976	4,9456331502	3,8997933817	3,9033103640	3,7794905704	3,0552995371	4,5741714825	9,1213191111	5,6686736488	8,9020542475	8,4636739994
2,5412057710	2,3392758513	4,9457780985	3,9026586468	3,9058874817	3,8054625420	3,0614333122	4,5948190523	9,1560510908	5,6690060080	8,9827441397	8,5026959998
2,5412260268	2,3392804832	4,9482339136	3,9028954189	3,9098265105	3,8375903722	3,0620108077	4,6116020977	9,1945819133	5,7049605414	9,1083778892	8,5052826407
2,5412277669	2,3392877720	4,9497430549	3,9028989178	3,9098567857	3,8376986358	3,0622136186	4,6194450296	9,2407619019	5,7129788249	9,1789106280	8,5263541049
2,5412347640	2,3393013089	4,9519866547	3,9031591980	3,9229004137	3,8381536402	3,0625029963	4,6198060471	9,2432716773	5,7254697125	9,3087078333	8,5940163112
2,5412513731	2,3393339775	4,9651818053	3,9080837905	3,9655157137	3,8432016371	3,0625756141	4,6198534855	9,2547356612	5,7265057064	9,3722806159	8,5993005307
2,5412698769	2,3393413553	4,9914159080	3,9097691278	3,9673555367	3,8436780240	3,0626447467	4,6204769280	9,3314262091	5,7265237231	9,4602845811	8,6565434079
2,5412815795	2,3393579498	4,9965424064	3,9292596677	3,9678519104	3,8438625170	3,0627075682	4,6223451195	9,4429292061	5,7271967483	9,4950076201	8,7503051417
2,5412933588	2,3393801468	5,0107011645	3,9553009733	3,9684809165	3,8446453997	3,0627280212	4,6242886386	9,4657609687	5,7274738297	9,5684149684	8,7593080246
2,5413304120	2,3393896044	5,0107463272	3,9615543222	3,9686919017	3,8446852153	3,0627294744	4,6244527357	9,4914975278	5,7328373419	9,8906777772	8,7767658031
2,5413828652	2,3393968083	5,0165245618	3,9678281369	3,9707089558	3,8511305113	3,0692415464	4,6263190231	9,5121148047	5,7328964894	9,9332253836	8,8424586094
2,5414002498	2,3394148437	5,0165871894	3,9678793655	3,9746632835	3,8575978534	3,1271429153	4,6265237865	9,5494185972	5,7457662552	9,9336940870	8,8611639539
2,5414049134	2,3394159644	5,0169354307	3,9680278564	4,0009734051	3,8576837568	3,1274206520	4,6610173088	9,5736438161	5,7528175098	9,9613810748	8,9192709919
2,5414105532	2,3394199534	5,0172718685	3,9681296111	4,0269285386	3,8836992974	3,1274270732	4,6826630875	9,5772285956	5,7649729563	10,0122881818	8,9753741420
2,5414172117	2,3437653682	5,0428550159	3,9684856126	4,0333272642	3,9017017632	3,1274757737	4,6835511360	9,6330171534	5,7786445656	10,0276044983	8,9811454450
2,5542493545	2,3448636854	5,0627182974	3,9731568637	4,0334331967	3,9019744757	3,1277569150	4,6848038151	9,6330800951	5,7822251293	10,1200915625	8,9847767436
2,5544370502	2,3451019696	5,0688647045	3,9743213704	4,0335557953	3,9027557043	3,1277778138	4,6849274854	9,6371549934	5,7915984369	10,3494882335	8,9853142589
2,5606533761	2,3452458829	5,0741983254	3,9749265652	4,0336403620	3,9028196852	3,1278418312	4,6852157836	9,6460806772	5,7919597817	10,3798134131	8,9885347176
2,5674834038	2,3453634850	5,0749326351	3,9973825691	4,0384282466	3,9029202615	3,1539638361	4,6898719400	9,6917481638	5,7921592330	10,5367154777	9,0488949752
2,5737899800	2,3456186226	5,0756410311	4,0329708134	4,0398386311	3,9029487476	3,1604006428	4,6904572516	9,7259108212	5,7930667991	10,5965156902	9,0501367212
2,5800814129	2,3457873030	5,0756726175	4,0329778526	4,0634550640	3,9030551135	3,1859145878	4,6911424247	9,7563907606	5,7983597710	10,6210665956	9,1113058351
2,5803202862	2,3458927998	5,0761416865	4,0332419441	4,0659343816	3,9030983419	3,1861036520	4,6914080405	9,7670570250	5,8042023006	10,6778813699	9,1123094994
2,5933932501	2,3586845181	5,0812341564	4,0335526761	4,0727238784	3,9083969067	3,1864328246	4,7457756811	9,7951201870	5,8109481208	10,6882855752	9,1144929388
2,5934314840	2,3588599613	5,0819400590	4,0336431328	4,0980101011	3,9088159647	3,1922757698	4,7501596371	9,8444880762	5,8249690173	10,7296325877	9,1206935589
2,5971501662	2,3589141933	5,0820353524	4,0392188627	4,0983766221	3,9090455162	3,1925961639	4,7502742155	9,8492528485	5,8355254280	10,7380707504	9,1211869194
2,5985333807	2,3589481593	5,0821649203	4,0394726691	4,0986038142	3,9097941833	3,1927082657	4,7562142405	9,8899047646	5,8570464028	10,7428611658	9,1743019093
2,5996456253	2,3654744916	5,0955872001	4,0656391813	4,0987324526	3,9098285234	3,1928890396	4,7566890121	9,8901602862	5,8573732396	10,7656485602	9,1861720118
2,5998658870	2,3719989590	5,1410512424	4,0660886090	4,0987333441	3,9215654373	3,1929540501	4,8061373611	9,9004541122	5,8620862162	10,9230470524	9,3066617632
2,5999573661	2,3720045276	5,1413209410	4,0856528783	4,0987508710	3,9225574441	3,1929991471	4,8139842133	9,9026234648	5,8626617330	11,1380166855	9,3145318737
2,5999718027	2,3847332294	5,1413731690	4,0963258268	4,1035010768	3,9291290048	3,1930307503	4,8165873701	9,9610634255	5,9207828645	11,1917667387	9,3174373787
2,5999741945	2,3847778535	5,1461226683	4,0980410612	4,1051547342	3,9343663966	3,2187747947	4,8174857913	9,9854293358	5,9216959790	11,1978214449	9,3175950772
2,5999760605	2,3911309441	5,1466272008	4,0984187765	4,1172186341	3,9423603002	3,2320310736	4,8191996209	10,0195811101	5,9232704149	11,2019503167	9,3607246672
2,6000077758	2,3913766345	5,1474173689	4,1378092066	4,1179277501	3,9486117695	3,2515525324	4,8199498877	10,0266909889	5,9274757609	11,2023697621	9,3721748375
2,6000407635	2,3913932428	5,1541576762	4,1440471044	4,1308829809	3,9649724616	3,2516492738	4,8202290987	10,0899154770	5,9285181624	11,2676309261	9,3759943907
2,6000575441	2,3914347522	5,2057907977	4,1446746842	4,1314304394	3,9676135671	3,2521754620	4,8215377579	10,0904652244	5,9293522344	11,3831677037	9,4369714773
2,6000694671	2,3915357176	5,2062600955	4,1569718675	4,1504991313	3,9680643327	3,2568142247	4,8218296806	10,0981845113	5,9637069264	11,4472677129	9,4402230254
2,6000741052	2,3915512219	5,2066101870	4,1573728181	4,1573145460	3,9681193065	3,2576335575	4,8344628280	10,1466721443	5,9775338057	11,4501159206	9,4471939043
2,6000823342	2,3978009909	5,2102513311	4,1604871648	4,1634294085	3,9682440665	3,2578168819	4,8715406305	10,2166244475	5,9870050546	11,4672004893	9,4735034627
2,6007688292	2,3980159345	5,2128208247	4,1608726420	4,1635232878	3,9682601068	3,2578206442	4,8770707955	10,2210836547	5,9876677496	11,5084539001	9,5004480720
2,6041243789	2,3980555156	5,2261247596	4,1630592244	4,1635964534	3,9683238570	3,2578376604	4,8798516610	10,2250781600	5,9922864136	11,5124060763	9,5064432932
2,6052213445	2,3980607396	5,2666839497	4,1635171419	4,1639096556	3,9683614955	3,2578399776	4,8799480876	10,2394394284	6,0201481637	11,5388779026	9,5200724132
2,6057624834	2,4038676031	5,2697636635	4,1636559361	4,1677326447	3,9683726307	3,2580290472	4,8810562203	10,2578960138	6,0247147472	11,5536898501	9,5383701114
2,6059108120	2,4040012370	5,2699364309	4,1637214432	4,1684414288	3,9684575964	3,2580683120	4,8829542633	10,2585805361	6,0385511865	11,5854556274	9,5400885892
2,6061292623	2,4040608174	5,2708158248	4,1638576880	4,1695900035	3,9685175262	3,2581390209	4,8831086817	10,2874766094	6,0501005118	11,8638577968	9,5563040164
2,6061512404	2,4040947364	5,2715693467	4,1684452088	4,1698213051	3,9685270218	3,2581723034	4,8854471776	10,2875601719	6,0521107543	12,0719290298	9,5625085365
2,6061777572	2,4041832923	5,2715881232	4,1701092130	4,1698968229	3,9700881127	3,2854999295	4,8856291458	10,3350554076	6,0536323641	12,1654475294	9,5640675177
2,6063472976	2,4042114167	5,2716988257	4,1701344128	4,1700243253	3,9724680763	3,3165351799	4,8862391550	10,3511185669	6,0542674808	12,2997000065	9,5645452928
2,6064133614	2,4042522916	5,2826889333	4,1704079793	4,1700846308	3,9739777296	3,3184910106	4,8868039465	10,4130985812	6,0720269797	12,3015418501	9,5672398334
2,6064477172	2,4043552733	5,2903195291	4,1897248393	4,1703876958	3,9741754947	3,3187678056	4,8868098897	10,4677717917	6,1435083309	12,3645653415	9,5700064185
2,6064479183	2,4043662982	5,3035432908	4,2026891698	4,1764408424	3,9742301702	3,3214511283	4,8868324399	10,5348426333	6,1824346473	12,3729319181	9,6040836601
2,6064566957	2,4044035122	5,3162958341	4,2288523809	4,1878465226	3,9742428434	3,3227236912	4,9056816404	10,5610860680	6,2094644320	12,4212089821	9,6349900055
2,6064660243	2,4044268475	5,3296171861	4,2350036639	4,1900477942	3,9743570020	3,3230843424	4,9365268808	10,5756741875	6,2163048112	12,7848338364	9,7020381674
2,6064712661	2,4044415056	5,3362804646	4,2351366209	4,2267979731	3,9744289348	3,3231189397	4,9512197795	10,6060899453	6,2217882562	12,8202243059	9,7648042999
2,6064755667	2,4044529498	5,3394458404	4,2354243845	4,2273710997	3,9747190455	3,3231416490	4,9514926607	10,6130318742	6,2458209837	12,9165979229	9,7651383095
2,6064777493	2,4044673773	5,3402586672	4,2478849176	4,2278659835	3,9748453527	3,3231504001	4,9519761745	10,6695253668	6,2482920294	12,9357954864	9,8342560851
2,6065038592	2,4044695491	5,3426980086	4,2547703911	4,2283226569	3,9749112142	3,3231635794	4,9652447217	10,7414754168	6,2522600244	13,2093938422	9,8960114078
2,6065054895	2,4044789309	5,3434654728	4,2617744421	4,2283562948	4,0131845052	3,3232029981	4,9783899495	10,7477616394	6,2675988602	13,2285610623	9,8965069066
2,6065070921	2,4044890885	5,3690382169	4,2665932302	4,2291611282	4,0332792530	3,3232579536	5,0101869891	10,7986517196	6,2986858884	13,4531314324	9,9046626286
2,6065200642	2,4045085027	5,3751296225	4,2874270152	4,2319313932	4,0333233431	3,3233133412	5,0119231820	10,7987938379	6,3107548889	13,5341791543	10,0323270111
2,6065231924	2,4045136776	5,3889165813	4,2926090770	4,2333153399	4,0333676607	3,3233188553	5,0149921869	10,8397292512	6,3136059719	13,5822378243	10,0951539143
2,6065281800	2,4045151223	5,4009598557	4,2936289184	4,2342240711	4,0336434800	3,3233532006	5,0150909503	10,8676400335	6,3141801776	13,6413832691	10,0979402639
2,6065572666	2,4045235500	5,4011400592	4,2937051550	4,2350188754	4,0336448109	3,3233727734	5,0160250415	10,8939182687	6,3641416087	13,6823780078	10,1556515721
2,6065813435	2,4045325861	5,4037511212	4,2940198733	4,2353013206	4,0385978238	3,3485651476	5,0165161890	10,9352358621	6,3757546678	13,7669988313	10,1848224695
2,6065833582	2,4045359668	5,4056010480	4,2998787327	4,2354204794	4,0389022750	3,3819246725	5,0561040191	10,9361374857	6,3787373951	13,9690130928	10,2247722723
2,6065931397	2,4045371231	5,4065288656	4,3458418046	4,2355629071	4,0399486205	3,3859363986	5,0728282497	10,9365950441	6,3857793499	14,0888344072	10,2605524958
2,6130465747	2,4045394582	5,4656074858	4,3586348786	4,2741992925	4,0399691523	3,3869956167	5,0757145354	10,9555947734	6,4087743621	14,1912812721	10,3211083580
2,6130939661	2,4045410146	5,4658414245	4,3594158058	4,2746093296	4,0401967331	3,3871925215	5,0765768783	10,9723822795	6,4113917014	14,2355885253	10,4413598908
2,6260897527	2,4045545339	5,4664276561	4,3655032700	4,2927671429	4,0587079257	3,3873069397	5,0806795068	10,9750818702	6,4156834927	14,2490545256	10,4471653406
2,6261302151	2,4045666053	5,4723294544	4,3723824191	4,2929103054	4,0658278622	3,3875291137	5,0810169492	11,0393803223	6,4175921774	14,4080309447	10,4786063770
2,6261421783	2,4045769609	5,4727839143	4,3981722629	4,2935324416	4,0787015407	3,3877285109	5,0824837138	11,0543695002	6,4415138608	14,6534741393	10,4851003911
2,6391694015	2,4045773330	5,5317143690	4,3984160440	4,2936604914	4,0855638217	3,3882611457	5,0951549166	11,0687624810	6,4421801967	14,6932236688	10,4951003598
2,6456604942	2,4076726646	5,5319070647	4,4220061103	4,2949455079	4,0914302967	3,3882658340	5,1211928811	11,1628483395	6,4434272903	14,7693394518	10,5176351789
2,6456897910	2,4086218547	5,5322243808	4,4233503715	4,3004787904	4,0978792442	3,3882986951	5,1269382473	11,1729736634	6,4533477231	14,7922008317	10,6831310140
2,6521335856	2,4109978186	5,5373628346	4,4237547371	4,3072023781	4,0979709554	3,3883724641	5,1339954532	11,1977464885	6,4700519514	14,8173950230	10,6848086942
2,6522120524	2,4110671119	5,5499124836	4,4241919858	4,3197537505	4,0982882234	3,3884293410	5,1345899549	11,1983028685	6,5024818532	14,9078344093	10,7153544214
2,6580507157	2,4241078772	5,5509802470	4,4243071163	4,3258970938	4,0986289632	3,3884546377	5,1382529583	11,2529462593	6,5088716571	15,0144816952	10,7451522272
2,6584951791	2,4241301784	5,5565059660	4,4243870255	4,3650885128	4,0986704794	3,3884680044	5,1389975081	11,3048890898	6,5089408574	15,0161197302	10,7514503807
2,6587053423	2,4305912268	5,5639930336	4,4244121935	4,3653228806	4,0987880727	3,3885270732	5,1395870222	11,3302362839	6,5089649931	15,0313320668	10,7953055212
2,6648392992	2,4306353331	5,5773739863	4,4245132010	4,3654123074	4,0987892404	3,3885432961	5,1428936997	11,4571941009	6,5092385716	15,0579346899	10,8036581008
2,6650345500	2,4366785178	5,5786279757	4,4245363647	4,3655049530	4,0988006262	3,4414874037	5,1450401439	11,5908511073	6,5139914599	15,1130889638	10,8083244698
2,6650538067	2,4371593258	5,5895609631	4,4246453820	4,3655582693	4,0988369826	3,4466500084	5,1461220698	11,6002849422	6,5140583352	15,1653903932	10,8336762615
2,6650617702	2,4436314502	5,5955244336	4,4278830070	4,3722983066	4,1032884374	3,4468985728	5,1467221423	11,7117539584	6,5709607363	15,1974146988	10,8575797152
2,6650917849	2,4436657102	5,5958444993	4,4309197689	4,3833119371	4,1046433194	3,4519148313	5,2056625871	11,7174923299	6,5892453423	15,5489465510	10,8718119880
2,6651583554	2,4567089257	5,6012180301	4,4440945342	4,3853247366	4,1053001087	3,4524251576	5,2061256908	11,9112374799	6,6334766579	15,7406977532	10,8769221565
2,6651678316	2,4581173682	5,6030133726	4,4441413724	4,4048026719	4,1105337932	3,4527570237	5,2093130520	11,9428465942	6,6392373002	15,9491887677	10,9304409498
2,6651689273	2,4631305648	5,6031044908	4,4684891267	4,4156758723	4,1246533529	3,4529221880	5,2099495385	11,9648135310	6,6392777320	16,0124709431	10,9322327458
2,6651845104	2,4650075953	5,6039658900	4,4765801946	4,4218116175	4,1246818399	3,4530065105	5,2106078114	12,1175501319	6,6443982993	16,3324891841	10,9461828930
2,6651922397	2,4662445057	5,6157173123	4,4885088078	4,4237050550	4,1444801555	3,4533184166	5,2119927756	12,1725805132	6,6777486167	16,3474748967	11,0022812446
2,6652138086	2,4691046792	5,6163468620	4,4885437413	4,4240713836	4,1583394422	3,4534021278	5,2128133537	12,2317914759	6,6994115369	16,4972290786	11,0602676311
2,6652270929	2,4691607370	5,6230223852	4,4891637080	4,4241177319	4,1630572452	3,4534151037	5,2130976655	12,2348403362	6,7073525270	16,8063272247	11,0669645176
2,6652360255	2,4693473521	5,6363404615	4,4896394010	4,4243218174	4,1631881475	3,4534506582	5,2177891469	12,2893704969	6,7657748694	16,8253421983	11,0686051044
2,6652430384	2,4694186337	5,6612449342	4,4896602738	4,4243805131	4,1639140426	3,4535476319	5,2507319190	12,3400745711	6,7745289783	16,9280280725	11,0721390708
2,6652435868	2,4694786785	5,6612642927	4,4897293674	4,4244928770	4,1687209004	3,4536860686	5,2733822118	12,3680690828	6,8149436828	16,9576511469	11,1293118617
2,6652445188	2,4695245257	5,6670384632	4,4953374326	4,4244990409	4,1687822399	3,4537006074	5,2745347772	12,4245432021	6,8640277370	17,0335777639	11,2629483050
2,6652466168	2,4695393791	5,6684577061	4,4957072530	4,4245454914	4,1693068584	3,4537046528	5,2745773566	12,4257919905	6,8969605633	17,3346726945	11,3096170115
2,6652476054	2,4695466138	5,6950061522	4,4961231020	4,4294994345	4,1698452219	3,4537309152	5,2755505108	12,4399881400	6,9003352839	17,5396967023	11,3989349527
2,6652499340	2,4695636819	5,7202015355	4,5086754688	4,4295821883	4,1703009400	3,4666787081	5,2758988843	12,6866022103	6,9296330389	17,7595429930	11,4350819013
2,6689952069	2,4695765222	5,7253972347	4,5352637969	4,4304538174	4,1704780122	3,4667603449	5,2764641363	12,7306180635	6,9632102086	17,8369027933	11,4444895507
2,6691168096	2,4695818469	5,7269656982	4,5452454693	4,4404610469	4,1705004763	3,4796099240	5,2771735720	12,7334327137	6,9645003224	17,9032485956	11,4602744412
2,6694219864	2,4695945968	5,7274628384	4,5527270521	4,4752542291	4,1768539727	3,4858426198	5,2772730741	12,9555605132	6,9783089045	17,9532390514	11,5246789472
2,6701008810	2,4696676199	5,7275183679	4,5542748776	4,4830411938	4,1833605527	3,5116648946	5,2777040898	13,0920352078	6,9818537324	17,9605671473	11,5251712695
2,6702303186	2,4696774631	5,7278171059	4,5546244418	4,4883332572	4,2080602059	3,5121291916	5,2779267406	13,3187005088	6,9843385198	18,1275510547	11,5269501579
2,6705604621	2,4696794298	5,7321359153	4,5546793085	4,4888945983	4,2275892948	3,5123758109	5,2779310615	13,4733548855	7,0108821197	18,2034736642	11,5808511767
2,6709295619	2,4697168935	5,7328600829	4,5546908263	4,4892545903	4,2285907335	3,5181189654	5,2803702733	13,5278441572	7,0173809239	18,4988947772	11,5902093899
2,6709958222	2,4697196660	5,7591180881	4,5588377089	4,4893454337	4,2287451394	3,5183027598	5,2832021003	13,6152690942	7,0239917183	18,5428781262	11,5977111136
2,6710348768	2,4697232260	5,7890840412	4,5600101307	4,4898093644	4,2287741815	3,5184753652	5,3041445934	13,8594476028	7,0281945374	18,5447153538	11,6525296874
2,6710628462	2,4697244271	5,7891616422	4,5610437228	4,4900363239	4,2291352570	3,5186689369	5,3209436095	14,0757421899	7,0288536288	18,6536305949	11,6557182532
2,6710940164	2,4697257658	5,7894561851	4,5675432823	4,4953544374	4,2317487145	3,5186706710	5,3289485184	14,1883147771	7,0699152962	18,7690340240	11,6746273753
2,6711823230	2,4697435527	5,7910626089	4,5871954706	4,4955020806	4,2339903261	3,5188641395	5,3363284382	14,5124416341	7,0818521705	18,7933650575	11,7029746599
2,6711917433	2,4697444943	5,7921089593	4,6065785382	4,4960349751	4,2344983469	3,5449633018	5,3397221743	14,5224037324	7,0910944603	19,0537211364	11,7719987007
2,6712019613	2,4697536382	5,7925165547	4,6085210693	4,4961646070	4,2349459255	3,5544160032	5,3400130259	14,5745571181	7,0959158318	19,1304661503	11,7918338186
2,6713886192	2,4731024366	5,7926945677	4,6128034201	4,5146406185	4,2351674834	3,5579825322	5,3408873674	14,7787537105	7,0968571809	19,1740768495	11,8459457757
2,6714543484	2,4733350567	5,7968485308	4,6195319422	4,5222645227	4,2352437685	3,5693806714	5,3412808809	14,8278370887	7,1089975565	19,3151721116	11,8564741660
2,6714625172	2,4735363390	5,7976985161	4,6196823516	4,5346548603	4,2354513068	3,5773771733	5,3420246867	15,1033333512	7,1620782722	19,3263676834	11,8844317579
2,6714793584	2,4740584276	5,8094642134	4,6201079751	4,5528552552	4,2486247212	3,5774028927	5,3422545813	15,2646782218	7,1625443689	19,3638746299	11,9092808965
2,6714826103	2,4756281534	5,8187327301	4,6221263179	4,5528799060	4,2539741459	3,5774817127	5,3424804623	15,4422079295	7,1648395527	19,3717682321	12,0343880840
2,6714858150	2,4756301654	5,8474950496	4,6230427853	4,5534049416	4,2601494569	3,5777165258	5,3425722051	15,4824956901	7,1746893492	19,3972723778	12,1404472729
2,6714926211	2,4760724650	5,8562679086	4,6253727617	4,5542825526	4,2675254778	3,5815394716	5,3796322129	15,6377100160	7,1963889575	19,4153836294	12,1789303600
2,6715561978	2,4760827529	5,8563247382	4,6265722689	4,5549744912	4,2681620006	3,5820137962	5,3880989735	15,7146556052	7,2160476819	19,4353407450	12,2482537974
2,6715583227	2,4760972763	5,8575042575	4,6589457801	4,5609154843	4,2910829804	3,5826359558	5,4011701371	16,1931979313	7,2225348443	19,5052811759	12,3063698614
2,6715620259	2,4761429353	5,8577633239	4,6626530131	4,5612935698	4,2928901488	3,5828818952	5,4017003144	16,7288705880	7,2233950463	19,5466860412	12,3372862478
2,6716286772	2,4761610129	5,8580313835	4,6653815964	4,5939026068	4,2940192835	3,5832489600	5,4033247475	17,0574718210	7,2264694374	19,5917750173	12,3762829017
2,6717011466	2,4762464088	5,8636056151	4,6713847497	4,5997750809	4,2942885688	3,5833522600	5,4069295755	17,2159260221	7,2659705312	19,7983831660	12,4340853538
2,6717031732	2,4827117136	5,8643095898	4,6773077418	4,6067240933	4,2952577812	3,5833776339	5,4073736687	17,3647329390	7,2938748524	19,8182681903	12,4416649222
2,6717130671	2,4892637744	5,8643268754	4,6779662551	4,6168003928	4,2952652207	3,5834977554	5,4073946669	17,7504419305	7,2948509849	20,3468634852	12,4881968311
2,6845443224	2,4953687989	5,8834795562	4,6782339797	4,6195597276	4,2994417079	3,5835578511	5,4078065924	18,6152757836	7,3128901421	20,3881711262	12,5020559629
2,6909828173	2,4955424658	5,8991822838	4,6838634163	4,6196980443	4,2997738205	3,5836141458	5,4181735986	19,2929245478	7,3435201386	20,4727039168	12,5030634989
2,6913108520	2,5022838705	5,9066413614	4,6844695728	4,6198863230	4,3000646823	3,5836884707	5,4227627902	19,8483627006	7,3501929238	21,4022912245	12,5108292635
2,6977840321	2,5023070539	5,9220030106	4,6850760863	4,6201006577	4,3001048647	3,5838628286	5,4662039842	19,9089139471	7,3631832537	21,4418667207	12,7046785745
2,6978345196	2,5023107861	5,9268377444	4,6889050541	4,6252829750	4,3003394006	3,5838958601	5,4665146011	20,1039155672	7,4085200546	21,9345372798	12,7561208574
2,7041646666	2,5088005749	5,9280068591	4,6903534815	4,6262937099	4,3005885128	3,5839188520	5,4665246861	20,4272927440	7,4178003041	22,1683288509	12,8268266704
2,7042521268	2,5152909504	5,9612280202	4,6906328266	4,6265004937	4,3005902620	3,5839215539	5,4716509216	21,0972934336	7,4198622773	22,1758564973	12,8346763214
2,7106775405	2,5203493825	5,9867070394	4,6915182343	4,6394704824	4,3006762061	3,5839612792	5,4718210399	22,5521814630	7,4251484177	22,1797910176	12,8348590952
2,7108540968	2,5214846033	5,9871800839	4,6969783918	4,6452889988	4,3007508937	3,5840499660	5,4730101768	34,3567599926	7,4777683427	22,4577041197	12,8894806054
2,7108611115	2,5218529814	5,9879220651	4,6974916672	4,6453681588	4,3007832356	3,6413983862	5,4734513253		7,4832245466	22,5346877362	13,0235812541
2,7170644659	2,5281239774	5,9909132268	4,7300460130	4,6707223691	4,3236059974	3,6426780524	5,4784873457		7,4842861717	22,5944801217	13,1461637021
2,7173240932	2,5282415800	5,9909438559	4,7303607684	4,6781342383	4,3324347719	3,6479586257	5,5136335479		7,4852242163	22,6081041900	13,1584911714
2,7173765844	2,5283277822	6,0161181630	4,7357187391	4,6820046827	4,3397465940	3,6484467293	5,5315388408		7,5184559981	22,6992181524	13,2101280050
2,7260403052	2,5283619220	6,0512707759	4,7429409793	4,6827502919	4,3565818954	3,6485464307	5,5359597749		7,5439197853	22,9292625395	13,2805353785
2,7300499771	2,5283954502	6,0521562722	4,7431030192	4,6836574935	4,3581423323	3,6486577531	5,5367984496		7,5486170642	23,0340399579	13,3436282531
2,7301531838	2,5345266358	6,0530048883	4,7490456968	4,6842582303	4,3587135793	3,6486980886	5,5368076741		7,5495712721	23,2348451220	13,3865761728
2,7301548420	2,5345779901	6,0561707928	4,7492504827	4,6848938051	4,3588452573	3,6487025299	5,5368189112		7,5497102041	23,2675498146	13,6158050976
2,7302007665	2,5346261499	6,0599215346	4,7495909572	4,6849106505	4,3588464101	3,6487292566	5,5380515221		7,5516284595	23,2729752477	13,6591599749
2,7302119075	2,5346925359	6,1166940383	4,7498308327	4,6900449524	4,3591607528	3,6487734245	5,5938106890		7,5556825539	23,5848559832	13,6805758232
2,7302169706	2,5347156337	6,1178184028	4,7499557780	4,6912118016	4,3591666736	3,6489449282	5,5938634889		7,5584683685	23,6628358903	13,6972318256
2,7302318381	2,5347526149	6,1184099210	4,7502083378	4,7175764025	4,3592350228	3,6491781249	5,5955927292		7,6110864635	24,1159254750	13,7777371131
2,7302431148	2,5347589580	6,1244019905	4,7542365987	4,7488692271	4,3593698378	3,6492103052	5,5960568747		7,6110946674	24,1737278080	13,7918490379
2,7302750339	2,5347769141	6,1507242887	4,7547553166	4,7499488769	4,3594831370	3,6492147987	5,5965762253		7,6223012277	24,3405243681	13,8105610462
2,7303006212	2,5347938118	6,1554247750	4,7555823022	4,7501577076	4,3594891859	3,6686299570	5,5973673583		7,6227980809	24,3971241227	13,8490224787
2,7303047870	2,5348234755	6,1750589587	4,7753749515	4,7501937071	4,3635080000	3,6752606416	5,5977823379		7,6816159370	24,7836900630	13,8613037176
2,7303158642	2,5348528151	6,1830115671	4,7759606614	4,7503668592	4,3644618523	3,6813243381	5,5988129298		7,7133349650	24,9843764117	13,8620368392
2,7303186822	2,5348547284	6,1837063114	4,7761611396	4,7564004149	4,3644776869	3,7072765297	5,5992576516		7,7196086255	25,1532118186	13,8768824335
2,7303307486	2,5348566185	6,1888200728	4,7812510028	4,7564892950	4,3651717589	3,7074587863	5,6007690913		7,7323909833	25,2914739515	13,9326831500
2,7303349715	2,5348760275	6,1896291543	4,7892033617	4,7628815472	4,3651999690	3,7076857768	5,6013791236		7,7417020788	25,3238659951	14,0088269344
2,7303373019	2,5348764765	6,2013159811	4,7892898994	4,7631836198	4,3655523924	3,7086028160	5,6026855821		7,7458338283	25,5109659220	14,0701082700
2,7303557630	2,5348806017	6,2213455607	4,8013261360	4,7827983762	4,3659345846	3,7115619108	5,6028464431		7,7463264719	25,5897328038	14,0713354802
2,7303558785	2,5348834027	6,2226016739	4,8104113830	4,7992676812	4,3844261285	3,7129757457	5,6029000122		7,7506236543	26,1176805320	14,1471678420
2,7303664992	2,5348869182	6,2341249416	4,8134022549	4,8140437073	4,3918070203	3,7131031077	5,6030977499		7,7719971081	26,2068448855	14,1587238717
2,7303802697	2,5348962297	6,2355287928	4,8145543603	4,8150448419	4,4115229199	3,7131391275	5,6462043364		7,7757624174	26,6394023874	14,1933749294
2,7303909294	2,5349005383	6,2439867927	4,8150528731	4,8150997672	4,4179828704	3,7132577738	5,6483914424		7,8008785154	26,8321343282	14,4148301587
2,7303932422	2,5349044986	6,2476844859	4,8152124376	4,8152988555	4,4236322156	3,7136930887	5,6487527499		7,8079488772	27,2730310815	14,4192649424
2,7304006807	2,5349064113	6,2499629865	4,8152308327	4,8156201492	4,4240424976	3,7137318739	5,6624795230		7,8094908500	27,5465256746	14,5205529873
2,7304062767	2,5349085222	6,2531439756	4,8158938180	4,8156551122	4,4241219861	3,7138430962	5,6652285748		7,8357705284	27,9404063704	14,5555573697
2,7304096153	2,5349135720	6,2898745973	4,8211227109	4,8213168899	4,4242460908	3,7138594745	5,6663415697		7,8531400902	28,0346549036	14,5692904824
2,7304134971	2,5397688419	6,3121673181	4,8212253753	4,8413481967	4,4245274109	3,7138651965	5,6667810671		7,8572402152	28,3617245461	14,5894954118
2,7304654844	2,5406805081	6,3128178915	4,8212305413	4,8454705637	4,4245898190	3,7138754098	5,6680898029		7,9069052257	28,4608645744	14,6039977851
2,7312273637	2,5408161348	6,3136562749	4,8214959690	4,8540322266	4,4246445448	3,7140043263	5,6682900568		7,9102100854	28,7403450894	14,6343536439
2,7332559777	2,5412044044	6,3250170768	4,8284342489	4,8675835353	4,4292018814	3,7140591443	5,6683119491		7,9422791353	28,7851748316	14,7028209129
2,7343396674	2,5413265007	6,3570586913	4,8475501796	4,8789216295	4,4292158742	3,7140831765	5,6877853678		7,9489223839	28,8186890941	14,7148384725
2,7347914398	2,5413292403	6,3783527920	4,8479296550	4,8796589314	4,4303714526	3,7141198151	5,7266691932		7,9605627014	29,2495970243	14,7177392603
2,7350185624	2,5413769400	6,3793493495	4,8480056516	4,8797325766	4,4305763106	3,7142064418	5,7317485330		7,9682764690	29,9941347603	14,8088382057
2,7353893952	2,5414229793	6,4392295644	4,8627684904	4,8797633893	4,4306975120	3,7142991201	5,7330492956		7,9907967232	30,0851683265	14,8392749738
2,7357362125	2,5479152703	6,4419559753	4,8735700348	4,8806565322	4,4307578481	3,7643494816	5,7332420059		8,0050752986	30,5511284171	14,9065153207
2,7357521080	2,5479430377	6,4430665559	4,8785930920	4,8845443677	4,4311039819	3,7726283737	5,7854880217		8,0071901944	30,8450334741	15,1019114045
2,7361531262	2,5540497789	6,4499060362	4,8790464832	4,8849467590	4,4438585608	3,7779946237	5,7930345990		8,0116684892	30,8819492518	15,1076214864
2,7363358549	2,5606461169	6,4695358668	4,8794835515	4,8860029967	4,4440842652	3,7780087611	5,7971130702		8,0131638666	31,2469260906	15,1128192133
2,7365005706	2,5607969697	6,5086251245	4,8794992656	4,8863401571	4,4560124706	3,7784763990	5,7974900596		8,0132839523	31,2740228051	15,1497360375
2,7365829778	2,5673401986	6,5090988148	4,8796408622	4,8869472697	4,4560820874	3,7786347055	5,8574321959		8,0136588107	31,6370948475	15,3675725610
2,7366109447	2,5674151270	6,5157646772	4,8800150104	4,9385440016	4,4723612551	3,7788120626	5,8962148730		8,0419835967	31,9645970272	15,3699348746
2,7366197604	2,5674327822	6,5253469254	4,8803918950	4,9444683903	4,4821249174	3,7789768018	5,9066308812		8,0683691435	32,2456190149	15,4466741911
2,7366779698	2,5737996807	6,5272917872	4,8807643193	4,9450025481	4,4887167927	3,7790018478	5,9145142497		8,0721817625	32,9283576174	15,4878555285
2,7367236173	2,5739970594	6,5488613747	4,8818139951	4,9450975279	4,4890102710	3,7791376109	5,9207436248		8,0800809210	33,0872233183	15,5532620896
2,7367327596	2,5803132040	6,5549642542	4,8856016232	4,9454039714	4,4890800630	3,7792288780	5,9235971471		8,0977759027	34,2308060668	15,6208840327
2,7368185010	2,5804187191	6,5721573376	4,8857311403	4,9456420944	4,4892643730	3,7792371763	5,9265920504		8,1038245132	34,3067288287	15,6844557640
2,7368456627	2,5834174344	6,5737319952	4,8857715813	4,9478612776	4,4894500485	3,7792738032	5,9275605995		8,1367080450	34,7896397363	15,7915682002
2,7369099694	2,5870016367	6,5742258354	4,9132176291	4,9513436488	4,4895804363	3,7794100400	5,9416732592		8,1376844399	35,3995426362	15,8771052261
2,7369202045	2,5870186198	6,5785627262	4,9183905179	4,9518848825	4,4897771049	3,7795003338	5,9721000001		8,1779048029	35,5104545229	15,8867775778
2,7564528351	2,5870492372	6,6191886606	4,9195711080	4,9522122891	4,4901248465	3,7795079834	5,9867037983		8,1799686885	36,0985515938	15,9542954314
2,7628043696	2,5881023854	6,6299786115	4,9422219320	4,9718285634	4,4931323307	3,8412813306	5,9872785777		8,2013445851	36,6172971887	16,0489243639
2,7628409643	2,5934264148	6,6333274065	4,9447902210	4,9743155054	4,4961551605	3,8420075351	5,9935262021		8,2032781118	38,0033085763	16,0566353704
2,7629650964	2,5934970729	6,6375884361	4,9457492630	5,0085114522	4,5218185914	3,8425531428	5,9939468802		8,2555470059	38,7177491914	16,1027707830
2,7693455450	2,5935089899	6,6379017914	4,9484242041	5,0102411141	4,5277444450	3,8429055239	6,0128486013		8,2667333547	40,1330169884	16,1812405400
2,7757397504	2,5935388485	6,6379490004	4,9488953523	5,0104988613	4,5288612734	3,8432456773	6,0208551867		8,3328565668	40,8869974861	16,2078189504
2,7760180106	2,5935413633	6,6385799780	4,9513031527	5,0106063839	4,5509876944	3,8437365065	6,0534739569		8,3531969929	41,2397578474	16,2759848474
2,7760182577	2,5997074588	6,6398177991	4,9515602099	5,0109565596	4,5545775055	3,8440808835	6,0547414810		8,3644954631	45,2935641614	16,3177699226
2,7819635944	2,5997420629	6,6431886744	4,9518424246	5,0119580115	4,5545880268	3,8441956026	6,0551567067		8,3665330604	45,5366646372	16,3872130185
2,7824968053	2,5997471252	6,6709129382	4,9911756262	5,0149394179	4,5547684897	3,8442467051	6,0574063952		8,3719543662	55,9157379001	16,6604929135
2,7825043400	2,5997524586	6,6801186273	5,0027705390	5,0170873253	4,5548325001	3,8443332846	6,0584491739		8,4283603339		16,7623232670
2,7887644317	2,5997534339	6,6840008357	5,0089772441	5,0175880922	4,5549392099	3,8443949389	6,0708179301		8,4403980525		16,7901254293
2,7889871581	2,5997665576	6,7004083773	5,0095660800	5,0498638115	4,5567066293	3,8444069312	6,0779518450		8,4590633647		16,9844098083
2,7890034199	2,5998559742	6,7035059904	5,0105875509	5,0500414091	4,5570352166	3,8444703684	6,0982489989		8,4594407179		17,2439438288
2,7890443987	2,5998598488	6,7038318938	5,0161872984	5,0592306533	4,5589831327	3,8444991535	6,1084088884		8,4612339676		17,4518339622
2,7951969036	2,5999155543	6,7044321146	5,0162697450	5,0664197433	4,5593353414	3,8445451844	6,1162636614		8,4634164423		17,5789355819
2,7953193939	2,5999299169	6,7059062054	5,0173753509	5,0750432036	4,5607713415	3,8445500495	6,1174678035		8,4654019757		17,9061434629
2,7953309774	2,5999328728	6,7104324106	5,0234676358	5,0753399765	4,5608853292	3,8446551432	6,1183766356		8,4684853192		17,9549093773
2,7953370282	2,5999369774	6,7218078536	5,0238264578	5,0755596657	4,5610793589	3,8446973751	6,1223245866		8,4687098260		18,1548007452
2,7954356176	2,5999382573	6,7242021223	5,0239632462	5,0756002335	4,5611294111	3,8447161884	6,1226376677		8,5022435274		18,2283430372
2,7954402542	2,5999403766	6,7564852815	5,0305638632	5,0766039147	4,5611685255	3,8642799158	6,1232664964		8,5085062731		18,4574961223
2,7954425642	2,5999518392	6,7695109986	5,0356075088	5,0823135787	4,5612077494	3,8831563689	6,1244684462		8,5202847136		18,4890361799
2,7954467346	2,5999898078	6,8220553037	5,0555440734	5,0823375525	4,5612561293	3,8836155766	6,1833133106		8,5207463965		18,6965749573
2,7954520213	2,5999919427	6,8250271843	5,0695661695	5,0826149759	4,5612624131	3,8998165143	6,1837869228		8,5288542755		18,7615782347
2,7954552943	2,5999938929	6,8290700281	5,0744214236	5,0827721353	4,5614069434	3,9021213427	6,1873181953		8,5347259595		18,7806096920
2,7954662339	2,5999975004	6,8330398307	5,0752701265	5,1215228391	4,5675314963	3,9026471297	6,1895641830		8,5716993022		18,8024546747
2,7954686842	2,6000184402	6,8338539679	5,0757109588	5,1323696234	4,5931670420	3,9031186750	6,1959600009		8,5746267996		18,9417055278
2,7954692461	2,6000188074	6,8340981776	5,0757963511	5,1411849615	4,5938212700	3,9032539798	6,2482487810		8,5773242837		18,9470698407
2,7955199023	2,6000202945	6,8353123666	5,0758914030	5,1411939040	4,6190284578	3,9032810457	6,2520494695		8,5856926423		19,0021642840
2,7955245999	2,6000543148	6,8532504987	5,0759751171	5,1463913665	4,6256285991	3,9055111067	6,2525713379		8,5893215702		19,1210267448
2,7955250940	2,6000750849	6,8918196511	5,0760032451	5,1467423310	4,6259055870	3,9065441056	6,2537778503		8,5999219115		19,7258311041
2,7955294901	2,6031711359	6,8968920765	5,0760938735	5,1475307554	4,6259477809	3,9067585508	6,2583957059		8,6324800407		19,7823698315
2,7955441377	2,6036134357	6,8969578100	5,0826745996	5,1728575619	4,6261721682	3,9082175021	6,3062318707		8,6622353208		20,1817077407
2,7955458230	2,6051391865	6,8972242224	5,0889993657	5,1734740648	4,6381020179	3,9089752465	6,3104015957		8,7230559241		20,6699546433
2,7955463231	2,6058548984	6,9015530525	5,0987424959	5,1869645682	4,6396123293	3,9090033239	6,3125709155		8,7273151314		20,8331197221
2,7955518589	2,6060626454	6,9414126018	5,1011776172	5,1912282729	4,6461028364	3,9090289948	6,3137181137		8,7429729051		21,1066033049
2,7955566312	2,6062180948	6,9657085811	5,1021319170	5,1932349816	4,6481737846	3,9090608665	6,3182755587		8,7460642871		21,2189026735
2,7955577578	2,6064363192	6,9684492078	5,1184045031	5,2037148766	4,6581489521	3,9093272185	6,3673540990		8,7863450690		21,8636180534
2,7977206405	2,6064471397	6,9701024429	5,1325009260	5,2054924612	4,6646809730	3,9094811868	6,3721839276		8,7866568507		22,1986775133
2,7983031557	2,6064701060	6,9702036369	5,1395808911	5,2062278874	4,6832349096	3,9094927315	6,3783340790		8,7870474773		22,3158656467
2,8002916758	2,6065394387	6,9721146398	5,1408792956	5,2062303972	4,6845815123	3,9095106451	6,3829836899		8,7882122386		22,5939091645
2,8009084981	2,6065548786	7,0160924383	5,1471714983	5,2063824134	4,6847065310	3,9096491001	6,3881593658		8,7918956838		22,9904970230
2,8009139527	2,6123189355	7,0227982164	5,1472663502	5,2063966006	4,6848049598	3,9097080425	6,3913126548		8,7959911257		23,1157595818
2,8009333131	2,6128732222	7,0283649400	5,1473558135	5,2064994887	4,6848200271	3,9097331798	6,4454804536		8,8154094823		23,3108856159
2,8010669286	2,6186111098	7,0287046673	5,1474834780	5,2108140826	4,6848718819	3,9097591974	6,4507243140		8,8461828050		23,3872053001
2,8013378974	2,6196122242	7,0298811824	5,1476019307	5,2117483307	4,6849036696	3,9098624534	6,4507721062		8,8493192694		23,7249404503
2,8014895902	2,6196130828	7,0300734324	5,1863231245	5,2688121250	4,6851368868	3,9098684920	6,4507894336		8,9154880547		23,7640049523
2,8016188855	2,6258751257	7,0302484727	5,1923820307	5,2699606756	4,6853230055	3,9098865854	6,4594760554		8,9226372640		24,0931680751
2,8017170188	2,6260729503	7,0352160378	5,1968578547	5,2713452322	4,6889854893	3,9289609765	6,4823629176		8,9452303288		24,2287797165
2,8017570388	2,6261073945	7,0784752624	5,2062898164	5,2752984505	4,6902350804	3,9488548220	6,5031950948		8,9777748621		24,3586967292
2,8017900711	2,6390321201	7,0814847693	5,2109376255	5,2769342465	4,6910713794	3,9536515004	6,5099925722		8,9819007061		24,5941037422
2,8018019140	2,6390421305	7,0889560138	5,2231558648	5,2771038550	4,6911032966	3,9660513171	6,5156312118		8,9822170292		24,6892439529
2,8018249627	2,6455046537	7,0927146313	5,2578820870	5,2773075558	4,6913999099	3,9680611454	6,5548826494		9,0167303850		25,4058789711
2,8018253160	2,6455113577	7,0948058509	5,2701558462	5,2773365954	4,6914149143	3,9682308925	6,5761135405		9,0172686603		25,6479263921
2,8018318660	2,6456234019	7,0997481170	5,2701755406	5,2774491737	4,6915496471	3,9682623094	6,5784059140		9,0367265524		25,8329698661
2,8018756797	2,6456850187	7,1022588267	5,2706444405	5,2778382804	4,6915605572	3,9726494442	6,6185692075		9,0368064516		25,9818988846
2,8018975974	2,6518667875	7,1355553558	5,2709709167	5,3037525470	4,6916058387	3,9733532161	6,6257683946		9,0469086331		26,2471752652
2,8019063446	2,6519348767	7,1403753783	5,2711584229	5,3229753309	4,7236446446	3,9735287898	6,6423915299		9,0607933576		26,8877897927
2,8019310056	2,6521831390	7,1414418489	5,2725561872	5,3303377881	4,7456850082	3,9738991307	6,6444747902		9,1240759524		26,8931266000
2,8019613423	2,6521831613	7,1455189195	5,2743813955	5,3356162640	4,7484735968	3,9739832556	6,6464726626		9,1361384723		27,0868654018
2,8019649196	2,6521948192	7,1536399699	5,2778732774	5,3365111619	4,7499913438	3,9740833708	6,6709622171		9,1646184294		27,2772350123
2,8019747206	2,6522132713	7,1565712888	5,2828323736	5,3365343256	4,7499918101	3,9741950102	6,7088466194		9,1653405026		28,0503851001
2,8020119722	2,6583549206	7,1662224828	5,2909267352	5,3366607816	4,7501164127	3,9743919314	6,7426096925		9,1654315393		28,7601932324
2,8020155188	2,6583569589	7,1841861477	5,3030259534	5,3368308586	4,7560751796	3,9747322134	6,7681383901		9,1702293579		28,8895637100
2,8020159156	2,6635228952	7,1987821374	5,3035637151	5,3427860029	4,7561704681	3,9747604194	6,7731636391		9,1780203293		28,9758545836
2,8020182156	2,6641538877	7,2062407836	5,3065187189	5,3429446239	4,7568850131	3,9747989306	6,7746716431		9,2384492509		29,0588726501
2,8020422101	2,6646142659	7,2125773479	5,3172024108	5,3558707049	4,7691511760	3,9748020243	6,7755387550		9,2391885858		29,2260337124
2,8020509135	2,6646270363	7,2589014672	5,3253351878	5,3815890154	4,7748657729	3,9748513378	6,8025251326		9,2456168673		30,1843872461
2,8020512667	2,6646366349	7,2862995515	5,3274874483	5,3878425353	4,7753364030	3,9748899660	6,8281978692		9,2477223082		30,2703186184
2,8020588339	2,6647438022	7,2881723697	5,3365399568	5,3948210907	4,7761866555	3,9749264537	6,8294248026		9,2857587093		32,1875350231
2,8084970443	2,6647774585	7,2896499176	5,3365860157	5,3986344428	4,7762156105	3,9749409987	6,8337972032		9,2904101524		32,3166570720
2,8147422957	2,6647959594	7,2899826957	5,3367250009	5,4001749659	4,7762266347	3,9750150123	6,8960685295		9,3085614118		33,8073637646
2,8150616128	2,6648262829	7,2905043823	5,3418943856	5,4019160368	4,8019167931	4,0002532713	6,9014011732		9,3096636789		34,0898648749
2,8151148482	2,6648796242	7,2911972529	5,3422818277	5,4019235293	4,8020696901	4,0139561811	6,9062557939		9,3097283423		35,0963172516
2,8211750345	2,6649180297	7,2966213048	5,3425010749	5,4059491728	4,8022133311	4,0140168568	6,9619614001		9,3098038753		36,3346283508
2,8214765892	2,6649496257	7,3037145673	5,3432549389	5,4061370934	4,8086170542	4,0326378696	6,9657066667		9,3108864870		37,7586492912
2,8215276204	2,6649562677	7,3138102626	5,3491826130	5,4071651964	4,8123584326	4,0335007410	6,9666092832		9,3126380988		37,7997903910
2,8215591568	2,6649891992	7,3548309154	5,3552665802	5,4142184810	4,8126868339	4,0335766758	6,9712128527		9,3139737940		39,7041408806
2,8215984468	2,6649997377	7,3584699408	5,3668866645	5,4200682355	4,8138138136	4,0336581104	7,0076812804		9,3640878186		39,8508589831
2,8216338119	2,6650234851	7,3622328755	5,3685105076	5,4342765640	4,8150021327	4,0360252265	7,0357443746		9,3735410062		48,9664742768
2,8281417659	2,6650570944	7,3630101134	5,4001737133	5,4512299710	4,8151199043	4,0385509990	7,0366911227		9,3793992528		49,7425583754
2,8343610541	2,6650796863	7,4141909086	5,4002179537	5,4538188448	4,8153685251	4,0390723401	7,0918678569		9,3972553928		50,7221502069
2,8345910518	2,6650873103	7,4182736901	5,4008479153	5,4585012773	4,8205135604	4,0390872971	7,1215293628		9,4455596933		55,4385263573
2,8403640468	2,6650950789	7,4205531189	5,4015268692	5,4661151606	4,8207062758	4,0392256819	7,1571636335		9,4756905646		55,4412048337
2,8406581509	2,6651476972	7,4209424590	5,4016673747	5,4669450010	4,8209181145	4,0393677029	7,1588393737		9,4908104306		59,4624633459
2,8411334888	2,6651488833	7,4229670842	5,4019857971	5,4731113326	4,8214178318	4,0395933722	7,2002027596		9,4966146572
2,8411918181	2,6651660976	7,4265292258	5,4020640270	5,4731759795	4,8214816310	4,0396300690	7,2225844571		9,4995585825
2,8443805204	2,6651885450	7,4276493096	5,4068140489	5,4915784844	4,8217352094	4,0396435262	7,2238724931		9,5020738832
2,8475631724	2,6651926259	7,4542615800	5,4143518505	5,4917330576	4,8217520135	4,0397117414	7,2245104976		9,5586585455
2,8475706468	2,6651974934	7,4733704762	5,4276115788	5,5119506636	4,8219547530	4,0397549858	7,2812673568		9,5753122413
2,8476486070	2,6652159325	7,4815248814	5,4650782303	5,5187176319	4,8383132503	4,0397913637	7,2967898062		9,5839672313
2,8476981929	2,6652308550	7,4822130132	5,4667391380	5,5257522311	4,8609701656	4,0398021545	7,3519124140		9,5897179409
2,8541728608	2,6652348400	7,4851146061	5,4670543797	5,5285391670	4,8792031859	4,0398315228	7,3539935078		9,5928723655
2,8598983626	2,6652427918	7,4853490498	5,4671694559	5,5293272290	4,8796717164	4,0398337475	7,3734759617		9,6345203145
2,8601017926	2,6699406238	7,4860411748	5,4672297924	5,5315299399	4,8798139258	4,0398371041	7,4211338070		9,6499429206
2,8601177351	2,6699957854	7,4887942954	5,4702886064	5,5320339228	4,8799739634	4,0398830245	7,4541511093		9,6714168947
2,8603250043	2,6710108278	7,5093916449	5,5057692478	5,5321363607	4,8800687597	4,0399140367	7,4733787400		9,6758640388
2,8604025072	2,6715393790	7,5363527223	5,5246422046	5,5378278350	4,8803449386	4,0399939354	7,4802350169		9,6820351445
2,8604303419	2,6715434024	7,5453745944	5,5312230914	5,5576933273	4,8807133264	4,0400468165	7,4864229627		9,6998833117
2,8604315038	2,6716732733	7,5484392051	5,5315243945	5,5771075462	4,8844308984	4,0401233227	7,4918334712		9,7302037885
2,8604538860	2,6717525717	7,5487209277	5,5374989193	5,5838750355	4,8850336124	4,0401393536	7,4923118509		9,7305808273
2,8605307629	2,6844530989	7,5495959954	5,5570512153	5,5972240886	4,8850444994	4,0401550406	7,6107889412		9,7563983711
2,8605916033	2,6845454015	7,5971167695	5,5695358473	5,6020496941	4,8937414239	4,0401963047	7,6215541503		9,7621126492
2,8606267817	2,6846385050	7,6021406582	5,5753755050	5,6022807339	4,9127205075	4,0657952610	7,6215986751		9,7633059262
2,8606389693	2,6846576178	7,6033274205	5,5892581214	5,6028557640	4,9197793122	4,0720161035	7,6222992374		9,7721898187
2,8606421427	2,6912708239	7,6060858043	5,5932558740	5,6031998064	4,9272035972	4,0788040285	7,6771242525		9,7759750135
2,8606459143	2,6912975522	7,6061354679	5,5964267389	5,6294544589	4,9445677924	4,0966144996	7,6810274730		9,8117985158
2,8606617190	2,6913065059	7,6063157669	5,5967786299	5,6614224319	4,9448523969	4,0976036763	7,6843127949		9,8289161416
2,8606638319	2,6977019168	7,6107505879	5,5972305285	5,6616540851	4,9451604670	4,0979876679	7,6855327083		9,8564813557
2,8606638943	2,6977529060	7,6148673904	5,6026677334	5,6621809259	4,9452502664	4,0986210916	7,6885730144		9,8704171886
2,8606944892	2,6978173929	7,6164955214	5,6208732716	5,6622418523	4,9496677043	4,0988333283	7,7468050826		9,8726678819
2,8607016809	2,7043164606	7,6165138124	5,6484390775	5,6625661936	4,9497587326	4,1026199849	7,8110719616		9,8937793669
2,8607100307	2,7105087661	7,6209643894	5,6586897805	5,6689470203	4,9512151093	4,1026444517	7,8118822658		9,8939440300
2,8607127428	2,7106695501	7,6246586288	5,6618441007	5,7134618949	4,9516437543	4,1030358106	7,8176117865		9,8951804841
2,8607151463	2,7108511413	7,6301166704	5,6625070656	5,7252289465	4,9517791352	4,1033196344	7,8376451811		9,9459434417
2,8607193519	2,7167004002	7,6466074340	5,6929125026	5,7272214417	4,9587633924	4,1044931659	7,9165794990		9,9595287577
2,8607266047	2,7172618121	7,6771280789	5,6999143522	5,7272629173	4,9715367909	4,1045317404	7,9486700575		9,9612939616
2,8607272112	2,7237119301	7,6814134836	5,7066983093	5,7274109220	4,9962792114	4,1050918119	7,9608356365		9,9873931810
2,8623431373	2,7237172884	7,6846705569	5,7130842711	5,7275381694	4,9964156009	4,1051186577	7,9881370399		10,0239042048
2,8624871489	2,7237964139	7,7123728923	5,7136004403	5,7328609704	5,0039411981	4,1051493758	7,9991764484		10,0256191546
2,8635483433	2,7238475717	7,7262055453	5,7267137157	5,7336205190	5,0047862867	4,1051500758	8,0018657614		10,0424386097
2,8656386338	2,7286481760	7,7427005501	5,7271968011	5,7339891707	5,0099931299	4,1052592716	8,0027765735		10,0720768814
2,8660769357	2,7297207791	7,7443942908	5,7273434510	5,7660678231	5,0100905451	4,1052686841	8,0068371053		10,0842971997
2,8665274255	2,7298130269	7,7471932753	5,7342102818	5,7766538179	5,0103448718	4,1053189509	8,0252633668		10,0898156074
2,8665394683	2,7299292079	7,7472415107	5,7454121887	5,7806528322	5,0104520555	4,1053440162	8,0389015606		10,0917180954
2,8666028822	2,7299532655	7,7478820406	5,7712493907	5,7893873435	5,0107659037	4,1406677316	8,0721676443		10,0999241295
2,8666071670	2,7300578800	7,7481479399	5,7715840461	5,7895672908	5,0109146592	4,1572674360	8,0762705812		10,1188483119
2,8666856255	2,7300607426	7,7836574120	5,7731233828	5,7902498892	5,0109278311	4,1574566291	8,0790274767		10,1225871047
2,8668015757	2,7301178635	7,8059715258	5,7898888472	5,7906737304	5,0110846037	4,1574980008	8,1102793731		10,2144141230
2,8668017431	2,7301840883	7,8129455899	5,7907255473	5,7916659382	5,0111566280	4,1633715117	8,1370401433		10,2146256384
2,8669013180	2,7301996798	7,8150412351	5,7928493396	5,7922230324	5,0165994558	4,1689807434	8,1389325590		10,2154723858
2,8669340208	2,7302155328	7,8259835676	5,7972046859	5,7925606878	5,0166932143	4,1691247335	8,1831668011		10,2255452460
2,8669371377	2,7302361222	7,8375316190	5,8170265847	5,7926578017	5,0168002809	4,1691616114	8,2030587457		10,2499041632
2,8669714711	2,7302439159	7,8435418028	5,8187175218	5,7927858225	5,0171508261	4,1694192063	8,2613915774		10,2851397388
2,8670766046	2,7302452178	7,8501254042	5,8229655821	5,8179785935	5,0302489759	4,1699273901	8,2710499447		10,2869453812
2,8671013594	2,7302464652	7,8718808816	5,8240713274	5,8252513193	5,0471204063	4,1699334912	8,2726207759		10,2888778202
2,8671061505	2,7302497266	7,8739278239	5,8450223333	5,8623338805	5,0487072005	4,1700527642	8,2777026248		10,2934991749
2,8671273841	2,7302635065	7,8759651605	5,8565506015	5,8640067265	5,0500511553	4,1700911894	8,3271284247		10,3049905727
2,8671579214	2,7302773709	7,8767720151	5,8645042036	5,8772891154	5,0615922988	4,1702260035	8,3323031027		10,3471429638
2,8671580074	2,7302847762	7,8820812822	5,8838754202	5,8828076255	5,0683880303	4,1702664634	8,3337470409		10,3497772827
2,8671719658	2,7302849346	7,8899823097	5,9225712618	5,9011203695	5,0739694313	4,1702998260	8,3912186489		10,3524193810
2,8671733922	2,7302962408	7,9124995096	5,9228700030	5,9023525554	5,0754128566	4,1703041426	8,4655050812		10,4113159781
2,8671893088	2,7302976678	7,9175294168	5,9291775099	5,9157769708	5,0757911827	4,1703445765	8,5179084887		10,4114245867
2,8672064897	2,7303123607	7,9208710681	5,9749071770	5,9163499522	5,0760002700	4,1703641963	8,5905458025		10,4141899265
2,8672362889	2,7303174198	7,9227037559	5,9872818248	5,9216335912	5,0762088348	4,1704011555	8,6132518147		10,4160073462
2,8672454738	2,7303312095	7,9311067388	5,9880474977	5,9221161498	5,0806530662	4,1704925513	8,6354240249		10,4373153184
2,8672497904	2,7303380418	7,9312997333	5,9933441143	5,9279964685	5,0821576352	4,1833026541	8,6490619696		10,4487075381
2,8672505379	2,7303401799	7,9340482225	5,9947767851	5,9297375758	5,0823689326	4,2029888729	8,6581545895		10,4823785473
2,8672507175	2,7303744951	7,9417074286	6,0385787225	5,9813202592	5,0887351347	4,2046039571	8,6606884080		10,5052901619
2,8736026439	2,7303751370	7,9431457115	6,0467274337	5,9869013510	5,0958123368	4,2161066316	8,6622663265		10,5376372914
2,8737415243	2,7303810268	7,9456388433	6,0469064080	5,9876167308	5,1277927746	4,2288718890	8,7114214871		10,5493888917
2,8798494132	2,7303875874	7,9470413612	6,0530072765	5,9880681803	5,1381130082	4,2297763417	8,7443822013		10,5516148116
2,8800445903	2,7303940325	7,9476207866	6,0986059060	5,9935606927	5,1393906991	4,2327190538	8,7751146939		10,6469696334
2,8801083997	2,7304085463	7,9480879212	6,1045216252	5,9937251519	5,1402421228	4,2345569561	8,7922132877		10,6674106140
2,8802328292	2,7304115615	7,9496837652	6,1176443518	5,9938335489	5,1404068780	4,2346062485	8,7941119100		10,6747755139
2,8802398074	2,7322317924	7,9663339236	6,1184469379	5,9949274569	5,1404508766	4,2347598564	8,8532877490		10,6798440692
2,8867101472	2,7341357019	7,9872182049	6,1186623972	6,0203578174	5,1404802955	4,2349497182	8,9190804682		10,6829221624
2,8867860344	2,7353734872	8,0069743065	6,1243339116	6,0267813288	5,1409913885	4,2349763181	8,9224621732		10,7176350825
2,8995762970	2,7361151956	8,0072343659	6,1740564307	6,0391224570	5,1410200932	4,2351086461	8,9842953858		10,7484788005
2,8996000034	2,7361179558	8,0121631775	6,1837538394	6,0401241324	5,1411621449	4,2351629537	8,9889892705		10,7513209280
2,8997284368	2,7366832832	8,0192610756	6,1839237548	6,0462395204	5,1411982549	4,2352412949	9,0459656275		10,7625404258
2,8997596296	2,7368495204	8,0253765220	6,1899656669	6,1179926840	5,1413358917	4,2353134213	9,0483727895		10,7667039625
2,9059298121	2,7424668294	8,0334752125	6,2096207455	6,1188639903	5,1424916752	4,2353238233	9,0916676155		10,7825611437
2,9062697493	2,7432379053	8,0362408615	6,2466294785	6,1345347412	5,1444205095	4,2353750068	9,1268561681		10,7843040875
2,9062734656	2,7432417106	8,0381458751	6,2543059438	6,1640029792	5,1468952113	4,2353892214	9,1366742275		10,8062238579
2,9062910131	2,7433029470	8,0454951863	6,2548271168	6,1737134068	5,1470648507	4,2354491602	9,1992942539		10,8731586887
2,9063219178	2,7433693941	8,0466122304	6,2749722967	6,1759735368	5,1472201181	4,2356350943	9,1998805862		10,9436666289
2,9124576092	2,7433697223	8,0472589560	6,2945461488	6,1820327178	5,1473531859	4,2545912492	9,3064734010		10,9861406760
2,9127921020	2,7496990447	8,0680744862	6,2980496107	6,1838594636	5,1477985003	4,2616411875	9,4008817401		10,9870268029
2,9128677246	2,7497537262	8,0685731651	6,3124925295	6,1883510969	5,1535582618	4,2675122338	9,4354693812		10,9916087895
2,9188964928	2,7497669368	8,0694239774	6,3137407358	6,1899836546	5,1609610217	4,2792161331	9,6344256842		10,9921558727
2,9189290251	2,7562751761	8,0705528683	6,3181912455	6,1900742225	5,1661937292	4,2823274541	9,6402568681		10,9927365288
2,9190864993	2,7563327889	8,0715580240	6,3333704791	6,2152012330	5,1729581221	4,2876073252	9,6540944641		11,0007379328
2,9191128198	2,7563367742	8,0717791424	6,3834906812	6,2294617080	5,1981876146	4,2931412996	9,7076952659		11,0038430779
2,9192039779	2,7563652603	8,0719813317	6,3983228764	6,2483615424	5,2055514239	4,2935330464	9,7401128985		11,0063911475
2,9192901922	2,7564622722	8,0791351992	6,4421555972	6,2484951814	5,2057448684	4,2938876777	9,7609132490		11,0565218700
2,9242203347	2,7621220247	8,0825683825	6,4424164043	6,2488179619	5,2060190004	4,2939940235	9,8229034309		11,0597042117
2,9245566105	2,7623218972	8,1145127029	6,4429446993	6,2489246140	5,2060385867	4,2940632187	9,8255216598		11,0919510857
2,9253768012	2,7627496146	8,1170042310	6,4436709893	6,2489954456	5,2060500242	4,2942586596	10,0196765238		11,0937648122
2,9255282052	2,7627990308	8,1188463134	6,4498043407	6,2493520806	5,2062874169	4,2945039213	10,0251168288		11,1267790462
2,9256162798	2,7628233311	8,1242969470	6,4508370591	6,2548357148	5,2063641655	4,2988361225	10,0589080991		11,1380749361
2,9256239922	2,7686434743	8,1324108042	6,4692664540	6,3071128373	5,2113502814	4,2992931477	10,1164580948		11,1796582152
2,9256329278	2,7692111886	8,1363164341	6,4788937733	6,3121455019	5,2120103412	4,2993397546	10,4119080477		11,1903279537
2,9256453400	2,7692973191	8,1366363909	6,4835602736	6,3126366310	5,2120598902	4,3000456655	10,4158426888		11,1982685909
2,9256455300	2,7693411777	8,1398581417	6,5086208884	6,3129984162	5,2123637214	4,3000857904	10,5334424073		11,2018224991
2,9256696735	2,7694562765	8,1408223938	6,5606159242	6,3133812744	5,2124313098	4,3003455926	10,6383207926		11,2483342423
2,9256754082	2,7723877606	8,1419647493	6,6384718949	6,3135181593	5,2124700579	4,3004686877	10,7685564816		11,2540150772
2,9257123623	2,7758189950	8,1662458828	6,6748285771	6,3158408800	5,2125731500	4,3005096719	10,8109120911		11,2651211210
2,9257171101	2,7760105835	8,1792522735	6,6784862560	6,3267041134	5,2129396865	4,3005634134	10,8581437483		11,3008912559
2,9257290997	2,7794273576	8,1890590932	6,7020920741	6,3672460838	5,2131050198	4,3005748031	10,8692086389		11,3136797941
2,9257701900	2,7818935684	8,1900241935	6,7049307342	6,3775058393	5,2216005989	4,3006967670	10,8731335072		11,3262172541
2,9257741623	2,7860796904	8,1973878087	6,7050454551	6,3790274198	5,2378590095	4,3007340776	12,5668186627		11,3376320456
2,9257915540	2,7888570130	8,2029466968	6,7206030560	6,3840315023	5,2646330651	4,3007455780	12,5979368397		11,3756130274
2,9258005008	2,7890539484	8,2036272875	6,7894176520	6,4168962984	5,2715726310	4,3007743720	14,0782260867		11,3769617859
2,9258164137	2,7938156078	8,2095874658	6,8168143649	6,4243225992	5,2716295569	4,3007906305	14,5018341701		11,3935326221
2,9258231789	2,7943430523	8,2100261688	6,8309575726	6,4243557117	5,2716735233	4,3008141389	15,0484544222		11,4040309762
2,9258416343	2,7947016108	8,2290495300	6,8335540447	6,4421381439	5,2768750350	4,3008210552	17,6582621156		11,4381457247
2,9258440337	2,7949290051	8,2751523896	6,8406415511	6,4425682735	5,2770961185	4,3008433234	17,8707954220		11,4453216903
2,9258604737	2,7950477972	8,2860240636	6,8417989955	6,4428015283	5,2771705018	4,3123813392	19,6259572803		11,4537814815
2,9258671978	2,7951042266	8,2944425232	6,8670652091	6,4441438445	5,2773264775	4,3505608683			11,4647924312
2,9258740091	2,7951573961	8,3207240437	6,8987722007	6,4501818878	5,3230805200	4,3581553775			11,5126003973
2,9258876643	2,7951987905	8,3211885165	6,9003065696	6,4508177311	5,3359104438	4,3591086373			11,5838402648
2,9258921795	2,7952087541	8,3276357680	6,9049223080	6,4648800856	5,3359173589	4,3591526136			11,5882985271
2,9258938595	2,7952943582	8,3320031969	6,9069550072	6,4766760295	5,3360300829	4,3605821541			11,6037917903
2,9259043958	2,7952976465	8,3334515169	6,9080663208	6,4932011426	5,3364268488	4,3611013148			11,6590400261
2,9306748461	2,7953238701	8,3349210299	6,9373049512	6,5099279036	5,3395973326	4,3623371314			11,7196459038
2,9307060649	2,7953832378	8,3385186434	6,9597829987	6,5152340716	5,3416985269	4,3629962211			11,7252256774
2,9307452789	2,7953849528	8,3502992765	6,9638780597	6,5236340230	5,3429909154	4,3638231284			11,7900032128
2,9308192018	2,7953871259	8,3516331350	6,9653390280	6,5606441502	5,3448565343	4,3644809898			11,8194688914
2,9308996310	2,7953954352	8,3718301766	6,9711278589	6,5746457060	5,3622206850	4,3649338167			11,8285410653
2,9314282156	2,7954074774	8,3878452846	6,9712153667	6,6372592809	5,3690725003	4,3650338782			11,9267720610
2,9315065604	2,7954452930	8,3971500473	7,0297930634	6,6402879418	5,3951397289	4,3652076728			11,9394266646
2,9315530852	2,7954606323	8,3973891941	7,0303949395	6,6452406894	5,4002514086	4,3653050459			11,9923042856
2,9317605133	2,7954898330	8,3978798515	7,0363447884	6,6462661708	5,4008693549	4,3653327426			12,0207813942
2,9318620073	2,7954972442	8,4000469657	7,0364307822	6,6852926963	5,4013056931	4,3654364546			12,0424909810
2,9318983822	2,7955035252	8,4035846888	7,0891590976	6,7024753161	5,4014887795	4,3656812138			12,1054785448
2,9319519408	2,7955079401	8,4108213909	7,0943376941	6,7042033514	5,4016051584	4,3657645642			12,1862387594
2,9320194299	2,7955200290	8,4117438943	7,0945134271	6,7437534006	5,4016072326	4,3658009509			12,2223201075
2,9320784233	2,7955279805	8,4326335092	7,0949508592	6,7690336534	5,4017015248	4,3659429738			12,2372454608
2,9321277122	2,7955708441	8,4483828739	7,0950015565	6,7701203110	5,4024854784	4,3660034437			12,2575476654
2,9321298723	2,7955754076	8,4686848897	7,0955929495	6,7739607433	5,4055051399	4,3660074767			12,2926463291
2,9321510862	2,7975248569	8,4696100028	7,1063583406	6,7746914462	5,4077073563	4,3725253425			12,3001107148
2,9321619198	2,8013309872	8,4832083284	7,1264028911	6,7752232611	5,4082440214	4,4099409359			12,3198875378
2,9321620575	2,8014970869	8,4847542628	7,1276133388	6,8223486877	5,4083532701	4,4231192320			12,4328331035
2,9321695318	2,8015929618	8,4969514111	7,1351493030	6,8239587895	5,4085655403	4,4234190296			12,4360537133
2,9322182104	2,8016432604	8,5008014119	7,1587760440	6,8338853362	5,4085811858	4,4235163126			12,4718485845
2,9322303849	2,8017993135	8,5158139779	7,1660919490	6,8350131262	5,4280217868	4,4241275154			12,4923581848
2,9322536838	2,8018935834	8,5250845651	7,2244712646	6,8407465630	5,4626477873	4,4246383178			12,4973416965
2,9322574132	2,8019253266	8,5268807083	7,2303804605	6,8473047602	5,4658575557	4,4284761902			12,5520808903
2,9323360276	2,8019496780	8,5276941549	7,2319062533	6,8745901229	5,4669322545	4,4291965656			12,6040842941
2,9323379179	2,8019531669	8,5294148823	7,2901621331	6,8938118886	5,4671121002	4,4295265238			12,6213532264
2,9323543114	2,8019939772	8,5330505030	7,3557773802	6,9130602289	5,4718051688	4,4299355016			12,6784542023
2,9323619288	2,8020012295	8,5350208153	7,3557869219	6,9561079311	5,4732819336	4,4299924352			12,7715226094
2,9324162028	2,8020222487	8,5444882130	7,3560564966	6,9732908969	5,4735423725	4,4303323252			12,8126090553
2,9324216125	2,8081981423	8,5454168418	7,3565791887	7,0164458053	5,4737501166	4,4304673642			12,8188885571
2,9385958248	2,8133037067	8,5526465096	7,4083026837	7,0484718715	5,4737876609	4,4304775117			12,8789111395
2,9387779313	2,8150938754	8,5562921283	7,4085889190	7,0873323257	5,4792378324	4,4305011589			12,8843647366
2,9388982861	2,8215781235	8,5575769689	7,4105059207	7,0918345843	5,4864000280	4,4305074177			12,8857224754
2,9452590686	2,8216265798	8,5596494068	7,4193872291	7,0944877970	5,5005945307	4,4305162917			12,8916019093
2,9454552883	2,8279657524	8,5718522625	7,4206664343	7,1052883006	5,5291298587	4,4305447536			13,0439998066
2,9518624086	2,8280036685	8,5730895690	7,4378080514	7,1077970209	5,5301117076	4,4305477156			13,0577155417
2,9518943049	2,8281323330	8,5775205110	7,4424503392	7,1146168135	5,5315569804	4,4307189691			13,0652635751
2,9582838933	2,8281342477	8,5863057445	7,4720375012	7,1154142743	5,5318579710	4,4309227516			13,0729002239
2,9582975712	2,8345299697	8,5872400872	7,4825366262	7,1241275264	5,5320974600	4,4309378975			13,0950211989
2,9584142474	2,8346117329	8,5887248708	7,5356112337	7,1508661766	5,5322347936	4,4309538693			13,1288371297
2,9584297691	2,8409158029	8,5915098640	7,5539873147	7,1543144555	5,5353163236	4,4310823130			13,1295085728
2,9584840504	2,8409663137	8,5933043797	7,5612655796	7,1599594816	5,5378574807	4,4311904952			13,1298166371
2,9607961731	2,8411693044	8,5965102029	7,5908016843	7,1626873398	5,5383411630	4,4438771285			13,1437085280
2,9642785273	2,8474503964	8,5997825816	7,6163517250	7,1662043737	5,5384550893	4,4496139793			13,1465861511
2,9648352158	2,8476099581	8,6333462294	7,6183215350	7,1936640270	5,5576474965	4,4760889370			13,1519339558
2,9649003408	2,8476235781	8,6416706283	7,6224796598	7,2066563776	5,5752729780	4,4886599930			13,1937251421
2,9650071054	2,8477017856	8,6455206447	7,6876874235	7,2217996969	5,5773811686	4,4894110894			13,3003394111
2,9711848372	2,8534812876	8,6544238513	7,7005464582	7,2256334762	5,5835685885	4,4927419435			13,3129187697
2,9713462098	2,8542031231	8,6549472272	7,7454072320	7,2258797552	5,5910361885	4,4931542148			13,3224720758
2,9714527754	2,8595715726	8,6559953444	7,7785671518	7,2261759485	5,5960215918	4,4936922685			13,3433201521
2,9714896800	2,8599509346	8,6561462573	7,7925363333	7,2300390181	5,5966213213	4,4940081508			13,3622323997
2,9758843333	2,8599865307	8,6569639741	7,7996680564	7,2369066406	5,5972972752	4,4943718767			13,3634759798
2,9768510885	2,8600123911	8,6581392499	7,8056728683	7,2422129140	5,5975221312	4,4947789085			13,3717305303
2,9776120796	2,8600154527	8,6647596454	7,8120499013	7,2583723799	5,5995304665	4,4949734917			13,4057293088
2,9779920443	2,8600565140	8,6883411983	7,8178493164	7,2889965783	5,6015274327	4,4953896686			13,4381248539
2,9780142817	2,8601347782	8,6924646240	7,8194417614	7,2892782583	5,6026408671	4,4954178577			13,4727906332
2,9784849228	2,8603011969	8,7036871454	7,8503585228	7,2904284034	5,6026871302	4,4954474789			13,4780135846
2,9833557269	2,8604309347	8,7226968667	7,8578048828	7,3219581901	5,6031182951	4,4956021757			13,5049330528
2,9844957376	2,8604665118	8,7241252799	7,8830808255	7,3267737779	5,6037710648	4,4957064039			13,5162592170
2,9845488404	2,8605047542	8,7267133265	7,9309401603	7,3594222454	5,6297486180	4,4957343314			13,5201409331
2,9893466941	2,8605343647	8,7375581243	7,9345603905	7,3613147978	5,6344691471	4,4958199370			13,5265516525
2,9905642872	2,8605420825	8,7589074833	7,9456278968	7,4019503946	5,6408651045	4,4958325186			13,5781207835
2,9906258863	2,8605451367	8,7855436600	7,9476381459	7,4077039690	5,6419441134	4,4958616080			13,6369951063
2,9906553129	2,8605604465	8,7897391305	7,9479531700	7,4216773790	5,6551446042	4,4959519743			13,6925572481
2,9906605206	2,8605646052	8,7960525634	7,9744181908	7,4276462670	5,6558281297	4,4959902059			13,7179737044
2,9906859558	2,8605844050	8,8475510136	7,9751752793	7,4409864836	5,6605947455	4,4960222267			13,7202304536
2,9907082561	2,8605847259	8,8503467043	8,0077904747	7,4788305357	5,6618831172	4,4960441672			13,8559180188
2,9907429243	2,8605873739	8,8509923963	8,0079239411	7,4838673706	5,6623818177	4,4960728706			13,8776678717
2,9907508703	2,8605908590	8,8534011587	8,0093615780	7,4857726172	5,6625390651	4,4960840368			13,9063080444
2,9907735530	2,8605945700	8,8540523973	8,0141156748	7,4868032352	5,6653105384	4,4960857418			13,9274424930
2,9908171244	2,8606029653	8,8547362424	8,0357436547	7,4971876613	5,6657835403	4,4961028685			13,9342009604
2,9908298547	2,8606266940	8,8547525879	8,0710453366	7,5506108021	5,6665963839	4,4961050252			13,9528144290
2,9908450358	2,8606271185	8,8605695536	8,0722526945	7,5508422937	5,6669202961	4,4961814497			13,9947304736
2,9908538820	2,8606301473	8,8647168041	8,0730801822	7,5768982845	5,6670646163	4,4962033616			14,0622016218
2,9908714534	2,8606328680	8,8801637658	8,0738009441	7,6201111644	5,6684960306	4,4963258562			14,1081685267
2,9908867577	2,8606460639	8,8913713004	8,0774398851	7,6238372600	5,6687127326	4,5085719190			14,1204025078
2,9908892299	2,8606478802	8,8942143277	8,1109859191	7,6277580174	5,6690428345	4,5224265645			14,1393966075
2,9908935721	2,8606556452	8,9019082568	8,1254438666	7,6807641893	5,6692682073	4,5340523254			14,1465159465
2,9909112219	2,8606666360	8,9099815956	8,1345138633	7,6821416673	5,6796582201	4,5493442642			14,2673868250
2,9909401752	2,8606837720	8,9151696393	8,1373945308	7,6859134017	5,6816044611	4,5539262926			14,2742820557
2,9909419079	2,8606924200	8,9182287406	8,1508266526	7,7123716607	5,6933971432	4,5543744099			14,3295324428
2,9909543249	2,8607042236	8,9182415000	8,1575595024	7,7468126109	5,7006214427	4,5548559431			14,3884381546
2,9909712949	2,8607280327	8,9183000044	8,1970267931	7,7851536750	5,7010729609	4,5549273336			14,4415865374
2,9909875695	2,8607430879	8,9184939876	8,1991377997	7,7905365130	5,7021155905	4,5584689210			14,4648114766
2,9910031034	2,8630250019	8,9188525683	8,2055716070	7,8315926258	5,7214420793	4,5584920486			14,4656080497
2,9910101092	2,8635353847	8,9282365718	8,2091775334	7,8582633848	5,7220812144	4,5593321817			14,4796955198
2,9910161606	2,8646312800	8,9423806267	8,2219141068	7,8821641618	5,7256494981	4,5594622277			14,5844522661
2,9910163981	2,8650400230	8,9629755411	8,2419438402	7,8824196574	5,7258222479	4,5598422113			14,6934605333
2,9910164271	2,8661059302	8,9630197462	8,2481819887	7,8841292342	5,7262609486	4,5600247707			14,7003606631
2,9910225265	2,8661368022	8,9771160950	8,2993524569	7,9381979897	5,7263887618	4,5601744684			14,7188544639
2,9910228879	2,8670172985	9,0025975564	8,3309707584	7,9418985111	5,7264462293	4,5602441706			14,7635057430
2,9910291623	2,8671149544	9,0059336976	8,3386981200	8,0016867011	5,7271212089	4,5603374340			14,7716899505
2,9910331652	2,8671863579	9,0381177938	8,3816578937	8,0077508888	5,7278353064	4,5603671024			14,7768835201
2,9910355191	2,8672168376	9,0394293255	8,3954069362	8,0780249325	5,7318675142	4,5604135582			14,7882261266
2,9910413752	2,8733914809	9,0419090324	8,3964712958	8,0789982418	5,7331657930	4,5604698645			14,8144941591
2,9910540870	2,8735824819	9,0459700626	8,4048339183	8,2015680249	5,7332399576	4,5604864644			14,8149826129
2,9910617802	2,8736157455	9,0501851269	8,4089765795	8,2154806147	5,7334498730	4,5606659296			14,8204086501
2,9910643619	2,8800467681	9,0549926240	8,4541720101	8,2655287100	5,7338212640	4,5607130088			14,9074297847
2,9910669045	2,8802064100	9,0871586532	8,4553665208	8,3373529128	5,7342823610	4,5607690241			14,9427736218
2,9912451554	2,8865997588	9,0940671291	8,5004832926	8,3782255607	5,7437656594	4,5608055678			14,9729918853
2,9928159943	2,8866133264	9,1014906392	8,5600448043	8,3949536447	5,7466248623	4,5608654629			14,9880409099
2,9941239765	2,8867763248	9,1072226977	8,5618197337	8,4039358871	5,7586245214	4,5609063059			15,0078623237
2,9952697202	2,8930906558	9,1079032321	8,5748854356	8,4279326926	5,7588086239	4,5609455338			15,0079845283
2,9953312298	2,8932316397	9,1151453491	8,5901534578	8,4675714154	5,7781873775	4,5610864240			15,0185638935
2,9956952871	2,8997974228	9,1393851023	8,5935018633	8,4694028909	5,7793476982	4,5613211889			15,0908030865
2,9962917591	2,8998361383	9,1399298777	8,5955837347	8,4698484253	5,7860914177	4,5613882575			15,1036907937
2,9965911829	2,9061894066	9,1576305713	8,5973093041	8,5211471224	5,7897208376	4,5614287343			15,1976491408
2,9967271223	2,9062700711	9,1651188256	8,6000749479	8,5287893793	5,7911474930	4,5742433283			15,2823346951
2,9968487066	2,9124771964	9,1739494556	8,6193456278	8,5329317330	5,7913750816	4,5866623457			15,2832519188
2,9968565005	2,9182723500	9,1783818699	8,6548233958	8,5947306486	5,7914498461	4,5871979864			15,3630537789
2,9968687149	2,9188797427	9,1789008611	8,6595889108	8,5988921926	5,7928387579	4,5874332766			15,3656171116
2,9968926409	2,9192640188	9,1807695783	8,6616999008	8,5994453753	5,7986458063	4,5985191089			15,4297927818
2,9968969384	2,9193229751	9,1835279498	8,6780738532	8,6585447179	5,7991502254	4,6004430278			15,6949191352
2,9970324046	2,9193741728	9,1901106519	8,7049406065	8,6592883203	5,8035252011	4,6133416180			15,7211850640
2,9971065502	2,9193878539	9,2057374731	8,7196065028	8,6636440037	5,8114526497	4,6134499698			15,8104941607
2,9971422415	2,9194560311	9,2138805973	8,7211476305	8,6657102277	5,8187467236	4,6193587208			15,8173856184
2,9971642331	2,9243410328	9,2155975261	8,7221158846	8,6838792722	5,8190823676	4,6197870126			15,8599909616
2,9972151982	2,9244792589	9,2177655492	8,7434478777	8,7896758996	5,8321985197	4,6199443960			16,1401234238
2,9972265911	2,9248496715	9,2261408778	8,7833255902	8,7908036131	5,8526892001	4,6200321517			16,1974361210
2,9972646799	2,9249248395	9,2439624031	8,7896072042	8,7949514149	5,8548974133	4,6233313504			16,2061626864
2,9972857900	2,9252886685	9,3085134656	8,7913135825	8,8550116229	5,8571137359	4,6236733866			16,2696530603
2,9973217796	2,9254395176	9,3092725625	8,7990086739	8,8861124794	5,8572731855	4,6247274468			16,2760455578
2,9973230620	2,9255193658	9,3093993503	8,8427843389	8,9230080904	5,8574284179	4,6248326635			16,2786814123
2,9973783988	2,9255273200	9,3102183405	8,8544210347	8,9242395148	5,8582919122	4,6252306083			16,2825813047
2,9974604568	2,9256042881	9,3147888752	8,8601732098	8,9517126519	5,8592269106	4,6254686653			16,3067993885
2,9974778254	2,9256168003	9,3160440689	8,8989566589	9,0171638086	5,8601595703	4,6256266278			16,3237800867
2,9974937355	2,9256360174	9,3177935949	8,9178713117	9,0470925413	5,8627877240	4,6258699767			16,3445058830
2,9975148950	2,9256551002	9,3229191984	8,9275168033	9,0495729382	5,8645478433	4,6259023569			16,3969868164
2,9975573613	2,9256575416	9,3270081623	8,9464204706	9,1125394902	5,8647448726	4,6259543493			16,4015104478
2,9975584614	2,9256761366	9,3361248704	8,9578809511	9,1169297307	5,8766237626	4,6260153861			16,4077106687
2,9975651302	2,9256780538	9,3464285813	8,9773383811	9,1917883335	5,8831903696	4,6260659941			16,4875944779
2,9975733505	2,9256946850	9,3543905108	8,9824707072	9,3141659301	5,8896601649	4,6260670096			16,5825471576
3,0036578115	2,9257030973	9,3599186681	8,9904322835	9,3821222492	5,8968271082	4,6262301318			16,5963175537
3,0159775957	2,9257233986	9,3729177736	8,9915556704	9,4365835890	5,9007908029	4,6264038018			16,6038908386
3,0165763357	2,9257348128	9,3747979019	9,0621606207	9,4375352865	5,9228431750	4,6264232626			16,6592748500
3,0170880062	2,9257350109	9,3752426301	9,1122807992	9,4664249110	5,9229285673	4,6265460950			16,6708899381
3,0232703725	2,9257738462	9,3830735332	9,1127575233	9,5085826797	5,9287943873	4,6717170334			16,6811772007
3,0236133684	2,9257850412	9,3872908601	9,1147616603	9,5392112237	5,9290648287	4,6787221537			16,7171860048
3,0236484137	2,9257938671	9,4083637517	9,1407975594	9,6599312177	5,9294050814	4,6827397324			16,8473582490
3,0299351809	2,9258403232	9,4132496951	9,1461568623	9,6614775398	5,9525269159	4,6829786692			17,0949415436
3,0299474733	2,9258462400	9,4133708692	9,1556077862	9,7045480099	5,9623433916	4,6848542865			17,1123099543
3,0301697502	2,9258497391	9,4301885879	9,1646091609	9,7409803867	5,9845824996	4,6850474422			17,1190416908
3,0364059430	2,9258645992	9,4385661441	9,1652848247	9,7925739779	5,9851623975	4,6851540497			17,1832909409
3,0364127669	2,9258680495	9,4403702096	9,1994153015	9,8930096182	5,9874514300	4,6851777130			17,2909649691
3,0364692214	2,9258837026	9,4459521703	9,2042717818	9,9006642820	5,9877514176	4,6852487293			17,3339885614
3,0364860110	2,9258942987	9,4464165647	9,3072588199	9,9366288788	5,9938879763	4,6853182750			17,4489594975
3,0366270569	2,9258945841	9,4653349339	9,3080558580	9,9682728937	5,9939526859	4,6853200026			17,4972975684
3,0366272220	2,9259040845	9,4655561025	9,3102593142	10,0251697808	5,9945986790	4,6864791514			17,6205231955
3,0429905840	2,9287452391	9,5016515934	9,3173235364	10,0872904435	6,0064248440	4,6876366050			17,6570639969
3,0430399855	2,9289927918	9,5321501268	9,3359137467	10,2755470633	6,0076903469	4,6898118785			17,6881720849
3,0493197805	2,9321262066	9,5372288645	9,3477704884	10,3914292400	6,0206706952	4,6902672480			17,7286835235
3,0496245953	2,9323593145	9,5445442902	9,3821574279	10,3983386274	6,0238711683	4,6905422087			17,7910988412
3,0496686330	2,9323694842	9,5691175366	9,4399956368	10,4169819064	6,0340058846	4,6908556695			17,9097133480
3,0496691768	2,9323847350	9,5696108991	9,4445900084	10,4239803481	6,0514754424	4,6911333230			17,9413387833
3,0553312354	2,9389302569	9,5710123745	9,4508837465	10,5455999549	6,0515692882	4,6914272980			17,9428522831
3,0554754934	2,9449965401	9,5717953431	9,4789752928	10,5538188979	6,0521884850	4,6914473010			17,9500226502
3,0556281619	2,9515056901	9,5719476487	9,5285574459	10,5721200308	6,0560293702	4,6914674478			18,0778790074
3,0557452064	2,9517925780	9,5749556475	9,5305329676	10,6133462199	6,0588601595	4,6915678181			18,0929816142
3,0557800215	2,9580814890	9,6011438120	9,5549157553	10,6202032269	6,0659395474	4,6916506276			18,2521819261
3,0557828386	2,9583152672	9,6089279058	9,5551578561	10,6590502781	6,0920430343	4,6916937291			18,3186200860
3,0558455768	2,9584507039	9,6477483149	9,5630475118	10,7394855352	6,0992470263	4,7307318850			18,3497562485
3,0559600518	2,9626335226	9,6685252962	9,5761423358	11,1944570830	6,1054218032	4,7308217459			18,3798770033
3,0560185730	2,9647606677	9,6821948829	9,5781385615	11,2074936753	6,1066652834	4,7369336519			18,3855958343
3,0560189417	2,9649498790	9,6881202948	9,6086483661	11,2281155963	6,1173654573	4,7483235619			18,6520663535
3,0560760375	2,9711346192	9,7267956287	9,6154192961	11,3340515418	6,1181400473	4,7495423475			18,6872971163
3,0560969943	2,9712788110	9,7385092607	9,6173310066	11,3874224798	6,1183715521	4,7499254902			18,6943560679
3,0561079522	2,9713467517	9,7395121992	9,6423094484	11,3878289355	6,1187794775	4,7500380218			18,7364018368
3,0561300487	2,9713915259	9,7457296568	9,7260184355	11,4638203622	6,1203244464	4,7502344341			18,7551785892
3,0561417993	2,9714472000	9,7614185657	9,7674030410	11,7792181713	6,1237264256	4,7503372432			18,9107484150
3,0561482020	2,9772158830	9,7651178591	9,7890963852	11,7966239134	6,1239894677	4,7534986671			18,9432514116
3,0561658970	2,9779280374	9,7674418258	9,7891520673	12,7227369619	6,1244069767	4,7542904067			18,9882716716
3,0561722171	2,9779616799	9,7898507605	9,8255868115	12,8210270213	6,1246974154	4,7547184369			19,0006554787
3,0561841643	2,9837504553	9,7909975581	9,9097755959	13,1420825203	6,1248352740	4,7550475204			19,0247860266
3,0561951565	2,9841767903	9,8025793972	9,9823513567	13,2030556145	6,1313071489	4,7552064647			19,0251019126
3,0562069599	2,9845306024	9,8253623129	10,0345421376	14,0442749443	6,1788411236	4,7554889407			19,1217455173
3,0562136065	2,9898108178	9,8288632998	10,0870376299	14,0472461448	6,1808126105	4,7557487501			19,2420061455
3,0562142818	2,9898216698	9,8384796805	10,0923808893	14,1670113432	6,1823704177	4,7558249240			19,2559791523
3,0562156984	2,9902860703	9,8934951264	10,1423598594	14,3109095674	6,1829833172	4,7558746661			19,3254989681
3,0562189792	2,9902905285	9,8936772916	10,1546995276	15,1361972905	6,1830081787	4,7559130322			19,3345078994
3,0562217053	2,9903765425	9,8962221591	10,1652013228	17,5824707117	6,1833756311	4,7559401962			19,3368023230
3,0562224798	2,9905347255	9,9077085172	10,1723398996		6,1837485654	4,7560117690			19,4646625674
3,0562359002	2,9906270425	9,9087938863	10,2502639248		6,1838484173	4,7560347891			19,4716066626
3,0562402613	2,9907336940	9,9485914243	10,3736395321		6,1874866368	4,7561276106			19,6399847373
3,0580038677	2,9907360609	9,9530863172	10,3822692791		6,1891306440	4,7562054646			19,6993332229
3,0584981980	2,9907650482	9,9535946947	10,4678663832		6,1894075999	4,7563727079			19,7011783147
3,0593938077	2,9907740149	9,9542586422	10,5308769808		6,1895145406	4,7564273864			19,8922240077
3,0595002739	2,9907921071	9,9613998122	10,6094538360		6,1904683942	4,7564350180			19,8948282964
3,0595788037	2,9908652074	9,9724530634	10,6116562041		6,2014015378	4,7566024843			20,0476914939
3,0599553935	2,9908858433	9,9880761729	10,6741576136		6,2394700031	4,7566270856			20,1186400381
3,0612911058	2,9909308812	9,9929063408	10,7480312384		6,2450167397	4,7566836328			20,2458952011
3,0614092752	2,9909418888	10,0015454241	10,7666196532		6,2453269307	4,7567250762			20,2687000949
3,0615520550	2,9909753806	10,0112853605	10,7740240566		6,2479009873	4,7567838767			20,3148828065
3,0620251044	2,9909797823	10,0243659081	10,8072656884		6,2549943698	4,7569233109			20,4857649494
3,0621106720	2,9909821361	10,0265195605	10,9359298530		6,2664688755	4,7569284615			20,5526765549
3,0621882700	2,9909866833	10,0592134017	11,0468342206		6,2684599833	4,7569504450			20,5715867066
3,0622133634	2,9910020591	10,0638570349	11,0688483419		6,2813216825	4,7755789746			20,6808779137
3,0622256355	2,9910041445	10,0904670339	11,0693216590		6,2941666562	4,7881097037			20,8369893285
3,0622262884	2,9910158302	10,1176186444	11,1322588779		6,3052511111	4,7894883809			20,8861989429
3,0622711541	2,9910249394	10,1259532065	11,2600440605		6,3088682433	4,8045134996			20,8993381676
3,0623030127	2,9910278717	10,1303167598	11,2689623522		6,3200264735	4,8060951555			20,9467139348
3,0623108596	2,9910536696	10,1404061752	11,2836071314		6,3203647982	4,8145663137			21,0581503505
3,0623427778	2,9910546673	10,1447481884	11,2962982665		6,3598990764	4,8152343905			21,3442944373
3,0623971287	2,9910605625	10,1475097827	11,5299559437		6,3744054325	4,8154843807			21,4473008025
3,0624114215	2,9910681224	10,1518739790	11,9484445564		6,3784328000	4,8184103566			21,5693082736
3,0624313530	2,9910737290	10,2272234624	12,0789278966		6,3788135016	4,8189355505			21,6686851043
3,0624931188	2,9917257091	10,2312069700	12,2650664482		6,3790700474	4,8198394215			21,7703946484
3,0625028943	2,9922450873	10,2490537002	12,2975905172		6,3793676172	4,8198840852			22,0326057152
3,0625112110	2,9952998389	10,2564332723	12,4321323271		6,3842266730	4,8199908486			22,1288553364
3,0625253402	2,9963611305	10,2611833497	12,5749626857		6,3907835602	4,8200636560			22,2622138055
3,0625689990	2,9969968107	10,2850433603	12,7520065819		6,3966836982	4,8200889278			22,7063559697
3,0626053085	2,9972876150	10,2856950371	12,8320394723		6,4054236148	4,8208271793			22,8433789759
3,0626115624	2,9972896295	10,3056416321	13,2228871821		6,4419428128	4,8209973394			22,8460111463
3,0626185806	2,9973037163	10,3207539341	13,3503087700		6,4432606505	4,8210987099			23,0465226300
3,0626233368	2,9973119887	10,3423492964	13,5521511193		6,4435253776	4,8215142390			23,2920936877
3,0626550499	2,9973743962	10,3590766819	13,6612927843		6,4435440764	4,8216608972			23,9999948622
3,0626586409	2,9974856517	10,4068339248	13,9331680361		6,4442113932	4,8216753890			24,0648787354
3,0626597097	2,9975579008	10,4178251208	14,0001491351		6,4442797365	4,8217809362			24,1889644004
3,0627186228	3,0038878194	10,4731809467	14,1274596618		6,4466842636	4,8217912300			24,4839137743
3,0627235467	3,0039685914	10,4787638882	14,1867228734		6,4505581873	4,8218036704			24,9716290625
3,0627266588	3,0098855388	10,4811786585	14,5374527100		6,4828865656	4,8218397223			25,4820266260
3,0627273398	3,0101248983	10,4818805901	14,9663474997		6,4833844643	4,8218588536			25,6374006984
3,0627297644	3,0103635280	10,4864673577	15,8855146822		6,4959046603	4,8218793889			25,6719271665
3,0627324667	3,0104707236	10,5292353273	16,6266533177		6,5056125720	4,8218889175			25,7249683352
3,0627402869	3,0105120020	10,5444039722			6,5066166929	4,8219207622			25,8045997187
3,0627508835	3,0165482628	10,5450558710			6,5083497221	4,8219748202			26,1122599030
3,0692189637	3,0168739894	10,5564689028			6,5087950062	4,8220128597			26,5947224207
3,0749394967	3,0301113960	10,5657743005			6,5091181069	4,8221470430			26,7749683463
3,0752980340	3,0301444676	10,5738330267			6,5096613401	4,8665426388			27,4176406260
3,0753169749	3,0426241239	10,5878464784			6,5097016861	4,8674412713			27,4475074588
3,0753473289	3,0463294336	10,5891762170			6,5151232352	4,8675832668			27,7434422399
3,0755871297	3,0477638836	10,5897487351			6,5163949819	4,8759030973			28,6582654013
3,0756884452	3,0496240065	10,6022773079			6,5324986787	4,8804552729			28,8211182441
3,0757750106	3,0496318270	10,6137352223			6,5405840432	4,8836076140			28,8827230359
3,0818759307	3,0531753634	10,6469394550			6,5435925113	4,8840328976			29,1077610705
3,0819768615	3,0548487375	10,6641550378			6,5549744303	4,8846053244			29,2789227573
3,0820417352	3,0551674420	10,7077643371			6,5708611996	4,8853221532			30,0340882992
3,0822269862	3,0552623422	10,7149798962			6,5712213015	4,8859829530			30,0771617956
3,0822532746	3,0552813284	10,7211583321			6,5715034493	4,8862744601			30,3257850825
3,0822939266	3,0553104487	10,7352548140			6,5739576873	4,8863952399			30,4866173123
3,0883314055	3,0555938419	10,7408324552			6,5745982205	4,8866264828			30,4896313457
3,0885727259	3,0556750162	10,7500424744			6,5807049811	4,8866719226			30,5369465215
3,0886043536	3,0556812724	10,7532994048			6,5810052279	4,8867488156			30,7669564359
3,0887534288	3,0556903530	10,7598214348			6,6002018186	4,8868085942			35,3245751905
3,0887631578	3,0557189088	10,7602769458			6,6314733553	4,8868230919			35,6299167130
3,0887911283	3,0557223587	10,8013408537			6,6370434296	4,8868247563			37,1314077845
3,0952309394	3,0558230812	10,8083046878			6,6382301566	4,8869411458			39,4743891523
3,0952714509	3,0558407161	10,8412134598			6,6390191273	4,8869905198			40,7412309639
3,0952716042	3,0558437244	10,8619549316			6,6458369637	4,8871796604			41,5247537814
3,0953157279	3,0558708337	10,8676860876			6,6711364347	4,8871893994			67,2447787386
3,1016507766	3,0558929255	10,9186924397			6,7044705198	4,8871971903			71,4668170354
3,1081936220	3,0559692052	10,9327099210			6,7046860641	4,8872079822
3,1082051973	3,0559724160	10,9467254082			6,7047241956	4,8873307854
3,1140783424	3,0559765876	10,9522837830			6,7048290847	4,8914256286
3,1143141444	3,0560132213	10,9609200374			6,7092047487	4,9121364556
3,1195029806	3,0560205873	10,9977001222			6,7100603489	4,9227075984
3,1201554301	3,0560257330	11,0024139554			6,7263289764	4,9253623803
3,1206872314	3,0560310488	11,0063253341			6,7274682541	4,9313982642
3,1207397707	3,0560335277	11,0081880411			6,7371758951	4,9380465237
3,1208957019	3,0560449128	11,0125377452			6,7632614717	4,9393019299
3,1209421918	3,0560863989	11,0239119833			6,7666149960	4,9455016451
3,1209995877	3,0561004264	11,0644038704			6,7682059863	4,9456654762
3,1210252531	3,0561033167	11,0659251632			6,7695730160	4,9457053006
3,1210958025	3,0561043877	11,0720799970			6,7723485927	4,9458256909
3,1211259983	3,0561373807	11,1008878978			6,7735846294	4,9480391926
3,1211638707	3,0561402930	11,1365317355			6,8340248503	4,9483706818
3,1211718814	3,0561545652	11,1951708197			6,8344654686	4,9484437812
3,1211773254	3,0561577471	11,2212014038			6,8610013331	4,9502852587
3,1211801607	3,0561692699	11,2622540197			6,8938676656	4,9511432252
3,1211950455	3,0561762998	11,3179238333			6,8983220803	4,9511622934
3,1212130440	3,0561838649	11,3252133770			6,8994035503	4,9511790895
3,1212166737	3,0561871901	11,3859185305			6,8998190674	4,9515447873
3,1212386299	3,0562012255	11,3918804006			6,9002096944	4,9518543763
3,1212421676	3,0562039994	11,3945638893			6,9051185622	4,9520770466
3,1212430832	3,0562249169	11,4188861136			6,9061049898	4,9521494971
3,1212737592	3,0583600577	11,4222464678			6,9249943582	4,9521647871
3,1212795575	3,0583910429	11,4585810024			6,9521343925	4,9522279877
3,1212913757	3,0601500556	11,4703375030			6,9623555486	4,9522964678
3,1212977712	3,0610813268	11,4994501510			6,9700713970	4,9523696569
3,1213116867	3,0612458015	11,5105002357			6,9709190950	4,9524037374
3,1213176702	3,0616811098	11,5228772833			6,9717871958	4,9524455468
3,1213210805	3,0621142150	11,6234454039			6,9824324450	4,9717361274
3,1213216076	3,0625038435	11,6542590857			7,0117274364	4,9975712083
3,1213397380	3,0626017483	11,6665045444			7,0236314436	5,0096752506
3,1213455505	3,0627032475	11,7213861495			7,0932668373	5,0099748903
3,1213505378	3,0690619451	11,7245914309			7,0941412607	5,0101631171
3,1213555148	3,0754894265	11,7721986099			7,0952249606	5,0102154498
3,1213585404	3,0756167357	11,8489409084			7,0955139852	5,0102709085
3,1213586286	3,0757326321	11,9064611917			7,1013705800	5,0109484230
3,1213681552	3,0821635906	11,9126399901			7,1020209152	5,0110674111
3,1213776449	3,0822256776	12,0049801087			7,1090266591	5,0143391266
3,1213844953	3,0823023180	12,0291740288			7,1199474433	5,0146836882
3,1213847811	3,0926442067	12,0414042388			7,1600087101	5,0148069883
3,1213878594	3,0929577212	12,0672923567			7,1606921094	5,0148356736
3,1213936478	3,0942744090	12,1083073488			7,1609534510	5,0155561260
3,1213990746	3,0948119200	12,1266076359			7,1611060937	5,0158068383
3,1234681040	3,0950921459	12,1751530261			7,1632271131	5,0164723145
3,1247457696	3,0952086093	12,2196072450			7,1651678708	5,0165038884
3,1251898452	3,0952376753	12,2409675334			7,1875452323	5,0168299026
3,1253453802	3,0953093653	12,3014628995			7,1988906084	5,0169868531
3,1269101878	3,0953236603	12,4329065548			7,2000546723	5,0170069567
3,1269280312	3,1013454918	12,4779292067			7,2241866134	5,0170494799
3,1269524140	3,1015741964	12,5369739856			7,2255606337	5,0170521142
3,1272938820	3,1018389728	12,5624787381			7,2257390358	5,0172337287
3,1273177224	3,1045519884	12,5815405887			7,2259075168	5,0174666368
3,1273542626	3,1081728152	12,6746706403			7,2311428494	5,0174862597
3,1273647235	3,1082160676	12,7720308106			7,2319719394	5,0497342661
3,1273655826	3,1083019676	12,7757895063			7,2799624955	5,0681857606
3,1274082393	3,1083397925	12,8250647394			7,2896420934	5,0693531237
3,1275049625	3,1114765787	12,8846368386			7,3229426844	5,0753619327
3,1275215280	3,1145132704	12,9419844981			7,3529569992	5,0755086294
3,1275591097	3,1146086310	13,0036460811			7,3830807504	5,0759512039
3,1275649915	3,1152463868	13,0142110456			7,4017023277	5,0807110606
3,1275776604	3,1174454499	13,0215752849			7,4026429018	5,0812720110
3,1276463834	3,1191296971	13,1287528145			7,4068497600	5,0815754589
3,1276490560	3,1194464278	13,2213529952			7,4200206537	5,0816743657
3,1276523423	3,1196774135	13,2277164095			7,4219127667	5,0818618499
3,1276709208	3,1199137051	13,2374573665			7,4276225968	5,0820821578
3,1277046977	3,1204696872	13,3159666555			7,4504170138	5,0821590275
3,1277136846	3,1207459450	13,3441581801			7,4603264021	5,0825060812
3,1277187005	3,1209951633	13,3691492386			7,4604486766	5,0826688654
3,1277422613	3,1210081514	13,5136033207			7,4708616560	5,0827135658
3,1277509688	3,1210344778	13,5367732158			7,4787217009	5,0828438794
3,1277545107	3,1210560830	13,6082508603			7,4831483235	5,0944704327
3,1277681951	3,1210600931	13,6582008306			7,4845772162	5,1003575509
3,1277768023	3,1210726643	13,6832638986			7,4851731628	5,1215703975
3,1277995298	3,1210766668	13,7790543850			7,4853782117	5,1401263810
3,1278094542	3,1211058310	13,7875689098			7,4883883277	5,1406911879
3,1278140116	3,1211646446	13,8534915669			7,5109163864	5,1409228987
3,1278332804	3,1211671283	13,9147194837			7,5340416293	5,1410625745
3,1278397811	3,1211722976	14,0647913026			7,5374466992	5,1411282212
3,1343774922	3,1211892446	14,1047086673			7,5375076942	5,1413028559
3,1344244438	3,1211924581	14,1669912182			7,5437460184	5,1429086326
3,1408558341	3,1212186641	14,1947988999			7,5512909136	5,1450691937
3,1409155835	3,1212356981	14,3567049370			7,5513956448	5,1463303495
3,1465491677	3,1212496246	14,3818723058			7,5516961296	5,1465122777
3,1468435165	3,1212741740	14,3943683653			7,5570231198	5,1465445662
3,1472011147	3,1212921639	14,4629374302			7,5571206980	5,1466330133
3,1539504315	3,1212950056	14,4726453933			7,5760416567	5,1466643117
3,1603838832	3,1213015018	14,5254999024			7,5771012793	5,1469051582
3,1604006912	3,1213187939	14,6295817664			7,6127502735	5,1471919960
3,1658160235	3,1213212982	14,7718255039			7,6160134312	5,1474701453
3,1661585095	3,1213243063	14,7861151513			7,6173454985	5,1474958333
3,1664606722	3,1213367182	14,9174661384			7,6229606807	5,1477818177
3,1665771861	3,1213381883	14,9758778881			7,6292675085	5,1478596810
3,1668921286	3,1213461459	15,0987510864			7,6886429137	5,1478664103
3,1669891843	3,1213499081	15,1033022791			7,6968378485	5,1478735045
3,1731275848	3,1213512525	15,2864448476			7,7123038622	5,1836465413
3,1731615339	3,1213621099	15,3055742494			7,7146306023	5,1842731186
3,1734470017	3,1213629828	15,6759857259			7,7431533169	5,2051564406
3,1735023774	3,1213670616	15,7268124561			7,7988788754	5,2054743151
3,1797423285	3,1213723271	15,8173386476			7,8069537947	5,2060228342
3,1797931692	3,1213739283	15,8769082515			7,8244428118	5,2060308252
3,1799919162	3,1213874641	15,9991380930			7,8357679471	5,2060344826
3,1814010534	3,1243827066	16,2284738405			7,8774062888	5,2061601700
3,1858317479	3,1266438395	16,7108449435			7,8777695467	5,2069545933
3,1858849069	3,1271377348	17,1240617687			7,8780223823	5,2087214805
3,1861780642	3,1273460246	17,2984088500			7,8824129017	5,2099861466
3,1862275263	3,1277169372	17,5992197389			7,8842621032	5,2103356388
3,1862397553	3,1277558403	17,8205235579			7,9025863340	5,2108207360
3,1862533662	3,1278797379	18,7293737840			7,9035375420	5,2108265387
3,1862842617	3,1339730977	19,2007776919			7,9432305988	5,2110183322
3,1862852514	3,1401042472	19,5557266547			7,9462619002	5,2113129698
3,1863343983	3,1401125298	19,5840496203			7,9483663289	5,2115588107
3,1863461146	3,1403025980	19,8134594377			7,9490580016	5,2116996092
3,1863656085	3,1404776032	19,9551379179			7,9491028909	5,2118856923
3,1863924083	3,1407756943	20,4395161899			7,9684815808	5,2125401521
3,1863939632	3,1408398581	21,6696097457			8,0061136616	5,2127498057
3,1864045768	3,1470636566				8,0061762645	5,2127712736
3,1864352153	3,1537440191				8,0076674853	5,2128426253
3,1864393242	3,1537749858				8,0112076699	5,2129362155
3,1864402889	3,1539302546				8,0321665217	5,2129590013
3,1864424850	3,1539844382				8,0730996662	5,2356532884
3,1864513653	3,1602752730				8,0738643778	5,2444389802
3,1864548681	3,1603048101				8,0778445946	5,2563971893
3,1864699826	3,1603603529				8,0793877274	5,2573688304
3,1864991277	3,1656438966				8,1371148389	5,2687793597
3,1865051223	3,1666842021				8,1380119432	5,2690416299
3,1865081960	3,1725888150				8,1435400199	5,2702781072
3,1865083379	3,1729743229				8,1791526100	5,2708568799
3,1865116221	3,1730031834				8,2010219503	5,2712823043
3,1865211555	3,1730270304				8,2064055420	5,2755840122
3,1865223530	3,1733395077				8,2088882090	5,2755935023
3,1865238844	3,1734865018				8,2369572374	5,2759054500
3,1865300264	3,1784464512				8,2670797210	5,2763206944
3,1865310284	3,1793771973				8,2673173156	5,2766682235
3,1865462556	3,1797747040				8,2673906087	5,2767306420
3,1865465152	3,1798241495				8,2746627979	5,2770985505
3,1865570425	3,1798616535				8,3138509476	5,2771188221
3,1865578367	3,1799975941				8,3308856177	5,2776946317
3,1865596634	3,1839709275				8,3388856015	5,2779075985
3,1865644253	3,1852209584				8,3757620020	5,2779240624
3,1871047729	3,1852455664				8,4388653946	5,2779585125
3,1875678924	3,1856346468				8,4525882470	5,2781432090
3,1879651564	3,1857252200				8,4645274374	5,2781924317
3,1883443303	3,1859000840				8,5224371303	5,2782096014
3,1897603508	3,1860728316				8,5285206615	5,2783160555
3,1907391438	3,1861627280				8,5319371450	5,3029635407
3,1909524605	3,1862480481				8,5705309169	5,3037561059
3,1913374985	3,1862947992				8,5930698968	5,3303210889
3,1913429058	3,1863062685				8,5938412545	5,3313745786
3,1915402953	3,1863099517				8,6581848672	5,3361291750
3,1917581919	3,1863272034				8,6647326604	5,3388084636
3,1921705401	3,1863275521				8,7883364028	5,3407694345
3,1922644202	3,1863299290				8,8278188073	5,3411441299
3,1923633047	3,1863411791				8,8596038202	5,3411949521
3,1924825945	3,1863498436				8,8600334903	5,3417590745
3,1925100297	3,1863540866				8,8772919223	5,3418294949
3,1925211391	3,1863751539				8,9210478307	5,3422963265
3,1926459877	3,1863876793				8,9258451767	5,3424545896
3,1926842184	3,1864149619				8,9370699244	5,3425088851
3,1927048782	3,1864332288				8,9849435960	5,3426313528
3,1927162503	3,1864357166				8,9854123778	5,3426794713
3,1927195807	3,1864427723				8,9911726259	5,3428015364
3,1927263553	3,1864597361				9,0306023081	5,3428616334
3,1927315256	3,1864687241				9,0752943442	5,3429339126
3,1927988500	3,1864868718				9,1144502327	5,3429941214
3,1928244760	3,1864916794				9,1158021437	5,3431089691
3,1928435607	3,1864973103				9,1770672389	5,3549870684
3,1929276462	3,1864978287				9,1785414844	5,3757500767
3,1929284195	3,1865049476				9,1809129125	5,3817220957
3,1929306249	3,1865235120				9,1829584805	5,3943849737
3,1929715213	3,1865412217				9,1871185582	5,4007326123
3,1929926593	3,1865491755				9,2405212259	5,4012737826
3,1930298397	3,1865580197				9,2496632673	5,4016092081
3,1930347897	3,1865714433				9,2902092935	5,4020535251
3,1930560052	3,1880525789				9,3173009289	5,4060137136
3,1930655716	3,1892225690				9,3218512859	5,4060802164
3,1993151016	3,1892771113				9,3427093944	5,4070533180
3,1994837444	3,1893971143				9,3725004690	5,4073231306
3,2059013839	3,1918594322				9,3799531802	5,4073353883
3,2123104056	3,1928346127				9,4148387582	5,4074913841
3,2123190419	3,1929625726				9,4764932596	5,4080228836
3,2123691980	3,1929986685				9,4896825578	5,4080809679
3,2124157439	3,1930615068				9,5053776663	5,4082396768
3,2126309008	3,1987910595				9,5065404784	5,4082974648
3,2188639041	3,2052723971				9,5327185266	5,4083296200
3,2255588264	3,2054197441				9,5636726834	5,4085172138
3,2255731477	3,2059868208				9,5772040549	5,4144995037
3,2314821196	3,2060891978				9,5790311713	5,4212325283
3,2382606375	3,2175270717				9,6319316104	5,4275256082
3,2385487052	3,2181196986				9,6349608977	5,4590721187
3,2416864971	3,2185770318				9,6413440581	5,4593403384
3,2447462804	3,2186281887				9,6416270088	5,4668142367
3,2449096503	3,2246704043				9,6417074035	5,4681863921
3,2449872068	3,2314368038				9,7061390501	5,4686194427
3,2451397919	3,2317610618				9,7720665457	5,4711010603
3,2451615379	3,2321604823				9,8302769673	5,4712069851
3,2451921665	3,2369206579				9,8387755543	5,4713411970
3,2479471878	3,2382334498				9,9024307368	5,4718358724
3,2493373097	3,2382371774				9,9240508132	5,4719282621
3,2510110783	3,2383109648				10,0026373507	5,4720454097
3,2510268973	3,2449455304				10,0605360486	5,4722589620
3,2510928616	3,2450438233				10,1536186174	5,4725607224
3,2511667700	3,2503738341				10,1560521863	5,4726186656
3,2512627145	3,2506435643				10,1631426950	5,4729667303
3,2514049178	3,2509981382				10,2269759323	5,4734704049
3,2515693255	3,2509981474				10,2933008569	5,4735484180
3,2515755888	3,2511373064				10,3686262158	5,4736293044
3,2516218781	3,2511373819				10,4472137495	5,4736385726
3,2516297963	3,2511648267				10,5793655025	5,4795003912
3,2516337662	3,2511800328				10,8063913280	5,5121596720
3,2516373788	3,2512240862				10,8752499218	5,5315907126
3,2516478146	3,2512960297				10,8829068761	5,5319250475
3,2516528919	3,2513623249				10,9388474854	5,5358265146
3,2516578696	3,2514081667				10,9847470899	5,5364644723
3,2516578827	3,2514209147				11,0736009299	5,5366674218
3,2516622173	3,2514295335				11,1496050113	5,5372363446
3,2516646565	3,2514302203				11,2975205918	5,5372676756
3,2516651138	3,2514574909				11,3334060736	5,5377585663
3,2516689674	3,2514843825				11,3934310827	5,5378176372
3,2516878929	3,2514934278				11,4728058044	5,5379106798
3,2516893516	3,2515160781				11,6990800569	5,5381334498
3,2516893745	3,2515395422				11,7206765709	5,5382150654
3,2516976904	3,2515413052				11,7225155160	5,5385441365
3,2517051898	3,2515460324				11,8501939908	5,5385626850
3,2517066921	3,2515514491				11,9899972454	5,5387669522
3,2517083902	3,2515667875				12,3230929441	5,5388415928
3,2517160630	3,2515902356				12,7553736451	5,5451706602
3,2517224390	3,2515974899				12,8831707098	5,5571929740
3,2517227831	3,2516145594				13,0415584845	5,5599614392
3,2517232253	3,2516427037				13,0496786290	5,5644890837
3,2517241979	3,2516808165				13,7397188550	5,5840969213
3,2517279270	3,2516983511				13,8046671634	5,5963060929
3,2517298275	3,2548878897				14,0036609251	5,5966949058
3,2517320879	3,2575323108				14,4323170438	5,5968576822
3,2517362941	3,2576101661				14,4379295792	5,5969628852
3,2533307441	3,2578512664				15,0532983580	5,5974672457
3,2535583360	3,2579159527				15,0549720658	5,5975111585
3,2536839888	3,2646008684				15,0676176682	5,6011320450
3,2541357864	3,2646952042				15,6188322282	5,6012886643
3,2565807465	3,2707849343				15,9825577762	5,6019993762
3,2568136863	3,2709440145				21,4406557919	5,6026925536
3,2568440992	3,2711214811				23,5676390443	5,6031556261
3,2568709083	3,2721805676				27,7635046139	5,6032214383
3,2569542009	3,2770233014					5,6033180662
3,2570074669	3,2775840121					5,6035924090
3,2570768481	3,2777268411					5,6037233567
3,2572248826	3,2840982499					5,6037466453
3,2574154053	3,2903234586					5,6093396340
3,2574171296	3,2904494503					5,6127188592
3,2575333453	3,2905137082					5,6357817151
3,2575896179	3,2905436086					5,6470973286
3,2576742531	3,2948939082					5,6480500302
3,2577343614	3,2964158664					5,6495300383
3,2577735366	3,2964848856					5,6558697250
3,2578474008	3,2970756911					5,6579805810
3,2578523135	3,2971033729					5,6604094852
3,2578620802	3,3020076758					5,6622368478
3,2578645659	3,3029307705					5,6625890571
3,2578678718	3,3032644205					5,6643074941
3,2578739573	3,3034392422					5,6658574995
3,2578947022	3,3037666119					5,6667049710
3,2579082132	3,3037857301					5,6679601253
3,2579121754	3,3055762005					5,6683286786
3,2579216936	3,3099697558					5,6684078628
3,2579386645	3,3103347372					5,6686274619
3,2579420414	3,3103635999					5,6686632853
3,2579692333	3,3147759624					5,6688280344
3,2579899732	3,3158319294					5,6689981875
3,2579973296	3,3158453111					5,6692777450
3,2580192233	3,3161211160					5,6888693940
3,2580343268	3,3161281062					5,7008565463
3,2580454773	3,3161298538					5,7074276088
3,2580604031	3,3161864610					5,7134534117
3,2581118575	3,3162525934					5,7189639125
3,2581228061	3,3163197340					5,7209707940
3,2581450722	3,3164102014					5,7238105630
3,2581587913	3,3165930890					5,7238312127
3,2581796980	3,3166016209					5,7243218928
3,2582225944	3,3166253951					5,7250626315
3,2645302449	3,3166657559					5,7273934532
3,2646441603	3,3166792300					5,7274496190
3,2647224723	3,3167028028					5,7277063882
3,2647443018	3,3167191433					5,7277882751
3,2707098079	3,3167213429					5,7278719368
3,2712244058	3,3167485576					5,7279049238
3,2712687089	3,3167866251					5,7291336503
3,2771233989	3,3168035164					5,7321670647
3,2776083908	3,3168331808					5,7323165775
3,2776352635	3,3168463284					5,7327521309
3,2776493327	3,3168463736					5,7330647108
3,2776735805	3,3168686830					5,7337173800
3,2777700910	3,3168704982					5,7338053748
3,2838201983	3,3168753014					5,7339848615
3,2839065913	3,3211104631					5,7339961239
3,2842289706	3,3224662753					5,7400322167
3,2842364620	3,3232825536					5,7528126098
3,2904891733	3,3283650815					5,7682741178
3,2937392269	3,3285574665					5,7723333987
3,2963635184	3,3292914197					5,7854890010
3,2972827593	3,3297051683					5,7925252559
3,2973454807	3,3298633744					5,7926376617
3,3029617789	3,3421300372					5,7927868107
3,3033519386	3,3429431429					5,7929298782
3,3037018687	3,3429579913					5,7978363882
3,3037049573	3,3478820199					5,7981878104
3,3038043688	3,3479839075					5,7984908685
3,3038518731	3,3490101107					5,7988188903
3,3038566841	3,3491649713					5,7989665217
3,3079580457	3,3492411045					5,7989769528
3,3099254569	3,3492670809					5,7990837328
3,3100980408	3,3493389460					5,7991046555
3,3140224041	3,3494425132					5,7993518988
3,3153840090	3,3494793135					5,8124475884
3,3158881677	3,3552260970					5,8515912098
3,3162760398	3,3556914449					5,8577822058
3,3162957462	3,3558813872					5,8579944086
3,3164052893	3,3610283026					5,8581365826
3,3164479135	3,3614195374					5,8610201137
3,3165147926	3,3615595835					5,8610640075
3,3165264309	3,3622672355					5,8627930071
3,3165623193	3,3623002251					5,8632573790
3,3166075850	3,3651213164					5,8638004622
3,3166204217	3,3726978324					5,8639385576
3,3166852766	3,3742829761					5,8640109432
3,3166867820	3,3753996057					5,8642746856
3,3167325392	3,3800847595					5,8644028877
3,3167431683	3,3803264438					5,8830097645
3,3167629711	3,3808883249					5,8900986092
3,3167636432	3,3810992997					5,8966651431
3,3167678102	3,3811533030					5,8967426073
3,3167694911	3,3812283449					5,8968447962
3,3167862906	3,3812803953					5,9176104374
3,3167924553	3,3815020137					5,9207159267
3,3167970405	3,3815597779					5,9209208525
3,3167996020	3,3816034773					5,9218440125
3,3168000934	3,3816433023					5,9226075880
3,3168004564	3,3817265047					5,9226608757
3,3168043287	3,3817585264					5,9231231234
3,3168056791	3,3817608245					5,9233871088
3,3168083794	3,3818064112					5,9269339869
3,3168125811	3,3818303709					5,9270520567
3,3168211815	3,3818518731					5,9270847984
3,3168278820	3,3818637336					5,9279609402
3,3168300976	3,3818760603					5,9282275149
3,3168329273	3,3818806374					5,9283861776
3,3168359080	3,3819060270					5,9286900195
3,3168722079	3,3819377702					5,9286976670
3,3168847330	3,3819696258					5,9288073629
3,3168877893	3,3819726076					5,9289524737
3,3168968690	3,3819798280					5,9490045927
3,3169041946	3,3819813508					5,9605963013
3,3199939950	3,3819863244					5,9679391211
3,3208671350	3,3820127212					5,9769348009
3,3212165246	3,3820170541					5,9835649040
3,3216654452	3,3820215219					5,9850351684
3,3219039924	3,3820289370					5,9865949909
3,3220961017	3,3840191147					5,9875213716
3,3221576140	3,3850920029					5,9879745031
3,3224165790	3,3872181400					5,9880982570
3,3224248460	3,3881920958					5,9882506108
3,3226060625	3,3884772020					5,9883753913
3,3226706273	3,3885361207					5,9913219829
3,3227577647	3,3926629287					5,9918211504
3,3228214436	3,3937465139					5,9921684616
3,3228466502	3,3939549649					5,9931747855
3,3229300728	3,3948220086					5,9939076425
3,3231732066	3,3994838288					5,9939876730
3,3232232519	3,4002808959					5,9941772048
3,3232268910	3,4008375795					5,9943545527
3,3232378211	3,4036512939					5,9947300777
3,3232397329	3,4115990029					5,9947623608
3,3232636294	3,4143945500					5,9947667680
3,3232787136	3,4185860713					5,9950133407
3,3233210373	3,4207106796					5,9951134075
3,3233236052	3,4261043269					6,0036032250
3,3233873125	3,4268876054					6,0463597085
3,3234132107	3,4272421108					6,0521823343
3,3293946889	3,4272896850					6,0531735824
3,3297167305	3,4273479941					6,0531995861
3,3297916079	3,4276064071					6,0532035298
3,3298421020	3,4336666175					6,0534101759
3,3358799553	3,4337248440					6,0544850857
3,3363968091	3,4339092868					6,0568128274
3,3364082823	3,4340129273					6,0575700605
3,3364152916	3,4404525078					6,0581721747
3,3423134526	3,4406279038					6,0584845998
3,3426506927	3,4406716069					6,0586734446
3,3489746306	3,4417295822					6,0586781733
3,3494045407	3,4422724087					6,0589412289
3,3506736217	3,4458241409					6,0591494354
3,3524449566	3,4458807348					6,0594379374
3,3551849017	3,4461810877					6,0594846272
3,3555312975	3,4461906567					6,0595639581
3,3555892169	3,4462022769					6,0596454536
3,3558340525	3,4465869759					6,0598128089
3,3559350438	3,4465996108					6,0598532458
3,3559691887	3,4466225439					6,0598795807
3,3619536738	3,4466377213					6,0600129465
3,3621407108	3,4466759636					6,0661724528
3,3621883731	3,4466860921					6,0729914595
3,3622465314	3,4468038383					6,0786711531
3,3623029152	3,4468716994					6,0861797279
3,3623605137	3,4469120556					6,0986324899
3,3664187356	3,4469765475					6,1181512631
3,3686407743	3,4469814765					6,1183290927
3,3688346553	3,4469883472					6,1184981397
3,3690045963	3,4470122000					6,1185506153
3,3735089949	3,4470253354					6,1186731560
3,3753676774	3,4470466540					6,1222159833
3,3754742510	3,4470778956					6,1229105641
3,3754747720	3,4470888521					6,1229960283
3,3808845483	3,4471115145					6,1230304045
3,3814629156	3,4471149232					6,1234637995
3,3815407003	3,4471291218					6,1241318200
3,3815918668	3,4471708896					6,1242743010
3,3816294863	3,4471807837					6,1251532307
3,3816687590	3,4472189783					6,1381158609
3,3816802843	3,4472196535					6,1722789946
3,3817098043	3,4532899962					6,1818733856
3,3817109615	3,4534311221					6,1823956262
3,3817336139	3,4535517212					6,1831656472
3,3817523306	3,4537153541					6,1834993923
3,3817807009	3,4596591614					6,1837027598
3,3817866096	3,4600538837					6,1838852676
3,3817941698	3,4601498320					6,1841430619
3,3818071609	3,4625375679					6,1853248303
3,3818248731	3,4663305354					6,1862982174
3,3818411385	3,4664611766					6,1873560721
3,3818695153	3,4792766771					6,1881205030
3,3819160381	3,4795154766					6,1884128103
3,3819395342	3,4855841728					6,1889272789
3,3819461889	3,4861430008					6,1894134469
3,3819491907	3,4863085483					6,1896738208
3,3819566584	3,4876378963					6,1898176495
3,3819581317	3,4927312312					6,1902729964
3,3819797235	3,4990782402					6,1904418328
3,3819920740	3,4992984273					6,2025979130
3,3819957573	3,5052784246					6,2457171052
3,3820056013	3,5053577498					6,2461014091
3,3820094007	3,5055429737					6,2472822912
3,3820097271	3,5056856830					6,2533061813
3,3820149153	3,5057610131					6,2534869261
3,3820161218	3,5073073286					6,2535245236
3,3820339380	3,5079375674					6,2542344832
3,3820340944	3,5098845618					6,2549050191
3,3820344005	3,5104933874					6,2550408037
3,3820345351	3,5110862564					6,2550443341
3,3820355452	3,5111510279					6,2551219972
3,3820397082	3,5113000763					6,2552276622
3,3820458396	3,5114384547					6,2555006866
3,3820459328	3,5117093641					6,2971284609
3,3820461179	3,5117146342					6,3097428051
3,3820464241	3,5118764685					6,3114635873
3,3820541410	3,5119158550					6,3127137564
3,3820551759	3,5119336327					6,3133606410
3,3820562734	3,5119489600					6,3142376097
3,3820569513	3,5120025917					6,3171530902
3,3820574654	3,5120338907					6,3174640935
3,3820583498	3,5120541474					6,3179284244
3,3820590168	3,5120576226					6,3179509507
3,3820607526	3,5121089243					6,3183396414
3,3837111466	3,5121225698					6,3192614520
3,3849522178	3,5121338950					6,3193499246
3,3856484554	3,5121565674					6,3196348007
3,3861933128	3,5121741394					6,3197935478
3,3868649588	3,5121990099					6,3199478364
3,3871282182	3,5122105928					6,3199830391
3,3877163936	3,5122241453					6,3201968749
3,3878284105	3,5122293189					6,3205356574
3,3878690103	3,5122463925					6,3466436534
3,3879815681	3,5122572433					6,3598086979
3,3880356607	3,5122766010					6,3660542360
3,3881004115	3,5122779588					6,3743766643
3,3881456483	3,5123431460					6,3750715727
3,3881667069	3,5123578662					6,3759740658
3,3882704616	3,5123585846					6,3784067399
3,3882784442	3,5123586448					6,3791090723
3,3882865863	3,5123747441					6,3791324759
3,3882892279	3,5123789393					6,3822988680
3,3882959741	3,5143891822					6,3824833902
3,3883042747	3,5144035668					6,3837258072
3,3883192238	3,5184808462					6,3839306202
3,3883593429	3,5235034829					6,3845042681
3,3883632960	3,5243898245					6,3846848991
3,3883877379	3,5250557021					6,3849208215
3,3883910432	3,5251592586					6,3849902352
3,3883974807	3,5314076157					6,3850863226
3,3884258236	3,5318392594					6,3854725615
3,3884618615	3,5357861065					6,3857229442
3,3885166358	3,5376441169					6,3857902615
3,3885233728	3,5378803208					6,4030048921
3,3885320195	3,5381660613					6,4193794565
3,3909453979	3,5383458092					6,4388603747
3,3948956345	3,5440481766					6,4435470858
3,3949479925	3,5508508810					6,4435864310
3,3994776461	3,5510980281					6,4441807869
3,4008871709	3,5511898648					6,4475957416
3,4015420739	3,5512897166					6,4480863074
3,4015867531	3,5572449906					6,4487042006
3,4077703941	3,5577775751					6,4488431512
3,4077761713	3,5579160741					6,4492512424
3,4079888116	3,5579984698					6,4495307021
3,4080725170	3,5637195867					6,4500561787
3,4080860843	3,5641816780					6,4505952978
3,4081273772	3,5642697207					6,4506689563
3,4081280603	3,5642990552					6,4690519432
3,4142643357	3,5697090550					6,4869578296
3,4145504280	3,5716488464					6,4976972869
3,4145700068	3,5758106677					6,5031768459
3,4146053234	3,5760028484					6,5077632351
3,4209809188	3,5765115239					6,5093487414
3,4210959444	3,5766231445					6,5094521090
3,4211291527	3,5766821915					6,5095433517
3,4211526803	3,5767355498					6,5095491511
3,4269552404	3,5769996953					6,5119105320
3,4275355387	3,5771100019					6,5143832778
3,4275752230	3,5771969154					6,5148279042
3,4338166304	3,5772488143					6,5154053657
3,4339948495	3,5773244847					6,5154557104
3,4339988196	3,5773299534					6,5157529432
3,4398100852	3,5773329376					6,5161903262
3,4403421878	3,5773643439					6,5415534123
3,4405172323	3,5774028558					6,5613532031
3,4418224103	3,5774204906					6,5675105926
3,4457826917	3,5774483440					6,5739537680
3,4466135828	3,5774526566					6,5744529556
3,4466614445	3,5774615543					6,5771371102
3,4466912421	3,5774716974					6,5793585764
3,4467437807	3,5774737339					6,5802735452
3,4467533256	3,5774909763					6,5811813557
3,4467591508	3,5774924917					6,6242812501
3,4467754510	3,5775255794					6,6382850506
3,4467900656	3,5775314997					6,6394046901
3,4467923510	3,5827950736					6,6394697439
3,4468509024	3,5832254743					6,6410712799
3,4469337943	3,5833952193					6,6416596654
3,4469373871	3,5836071388					6,6444195170
3,4469958549	3,5840108076					6,6445205932
3,4470064327	3,5890711371					6,6446904349
3,4470295449	3,5905766222					6,6447230890
3,4470520244	3,5957152341					6,6449484141
3,4470528168	3,5963438187					6,6456737569
3,4470548176	3,6034835704					6,6457906371
3,4470621277	3,6089577049					6,6881059600
3,4470960876	3,6089820008					6,6952675124
3,4470996608	3,6097412497					6,7026820000
3,4471137449	3,6159387570					6,7046182995
3,4471383690	3,6161894842					6,7046400616
3,4471388541	3,6162307654					6,7047576184
3,4471456553	3,6162572940					6,7071189060
3,4471487105	3,6163704260					6,7100754872
3,4471541303	3,6288689412					6,7110321995
3,4471663945	3,6292796617					6,7111625683
3,4471705428	3,6293199865					6,7243855643
3,4471811032	3,6294513017					6,7508513195
3,4471842532	3,6296110564					6,7545110271
3,4471975910	3,6296495327					6,7698197610
3,4471979389	3,6296843038					6,7700808308
3,4471988284	3,6320451751					6,7703566709
3,4472142782	3,6375130220					6,7720782830
3,4472152091	3,6391951778					6,7748914028
3,4472184712	3,6399498597					6,7750245737
3,4472208600	3,6403617049					6,7758393197
3,4472213582	3,6405284376					6,7759839858
3,4472241729	3,6405478889					6,7766726824
3,4477518808	3,6409000311					6,7895740076
3,4481938796	3,6413184537					6,7953957578
3,4503898086	3,6416395583					6,8027789976
3,4507457238	3,6417189769					6,8081705065
3,4511034711	3,6417686477					6,8295530419
3,4519853582	3,6417777176					6,8341303901
3,4523187423	3,6417821469					6,8349525342
3,4523855666	3,6417985295					6,8351821696
3,4528396282	3,6419847727					6,8363830752
3,4529061219	3,6420004382					6,8376633023
3,4531336703	3,6421608540					6,8384833177
3,4532757293	3,6421635635					6,8405790704
3,4532992513	3,6422522407					6,8405862225
3,4533203729	3,6422715285					6,8406290720
3,4533224040	3,6422769072					6,8415713786
3,4533772852	3,6423304980					6,8415896108
3,4534214547	3,6423337104					6,8626542873
3,4535291599	3,6423359500					6,8929985584
3,4535695555	3,6423730884					6,8997907468
3,4535726444	3,6423772217					6,9007327058
3,4536288501	3,6423938876					6,9015875878
3,4536421335	3,6424098743					6,9046516862
3,4536787837	3,6424221253					6,9053031913
3,4536831982	3,6424300336					6,9053362658
3,4536864698	3,6424830611					6,9062432943
3,4536906924	3,6425087117					6,9072994827
3,4537147892	3,6425326872					6,9182183488
3,4537265370	3,6425415345					6,9195685306
3,4595762232	3,6425508991					6,9643824685
3,4600890016	3,6425647370					6,9645474505
3,4667398914	3,6425651967					6,9650095066
3,4667685441	3,6426291300					6,9657951530
3,4729708469	3,6426373448					6,9667517199
3,4730102330	3,6426427089					6,9670550509
3,4793666534	3,6426429067					6,9687483338
3,4795422381	3,6426570048					6,9695793743
3,4796808635	3,6426612383					6,9701069271
3,4797315062	3,6426728188					6,9703022934
3,4834931836	3,6426879088					6,9705756825
3,4860425741	3,6427060079					6,9705905216
3,4862267051	3,6427118367					6,9706442813
3,4862644147	3,6427195566					6,9706632379
3,4862799465	3,6474053147					6,9707371156
3,4926722161	3,6479545714					6,9707886322
3,4926972959	3,6483965116					6,9709806943
3,4927748668	3,6488963981					6,9714530381
3,4991255752	3,6492066525					6,9718006808
3,4992179024	3,6544938400					6,9718734039
3,4992548230	3,6554777997					6,9844336615
3,4993382144	3,6556020215					7,0268895690
3,4993453368	3,6609102502					7,0295590529
3,5057240174	3,6610594596					7,0301422007
3,5058158838	3,6621475503					7,0307364540
3,5058645378	3,6671659559					7,0310710186
3,5115359063	3,6682414591					7,0311633897
3,5117619123	3,6683856557					7,0323110729
3,5118415825	3,6686064695					7,0344593707
3,5119171765	3,6687605183					7,0364064121
3,5119224509	3,6735355749					7,0370203259
3,5119611578	3,6753018623					7,0370433687
3,5119869531	3,6815709729					7,0388971762
3,5120010238	3,6817467362					7,0760337877
3,5120724891	3,6881679909					7,0860994620
3,5120932146	3,6882151255					7,0874036439
3,5120962292	3,6882903137					7,0986876320
3,5121001600	3,6928272003					7,0995870488
3,5121293563	3,6937239562					7,1008168531
3,5121523155	3,6946693957					7,1011148946
3,5121560665	3,6947432256					7,1012619982
3,5121676685	3,6961566224					7,1013558057
3,5121676971	3,7000153974					7,1020604426
3,5121714402	3,7008575514					7,1022879284
3,5121959204	3,7009320106					7,1150546585
3,5122119092	3,7010450571					7,1176369272
3,5122249417	3,7022276143					7,1474948081
3,5122271049	3,7023545593					7,1649042186
3,5122371906	3,7029081035					7,1653824980
3,5122614307	3,7031227232					7,1664380477
3,5122618984	3,7042329681					7,1668598589
3,5122644158	3,7045186161					7,1932606253
3,5122858200	3,7053981284					7,2217927272
3,5122969941	3,7060837783					7,2248701053
3,5123029818	3,7063071851					7,2260366063
3,5123219101	3,7063119519					7,2290694371
3,5123317679	3,7065014556					7,2300213637
3,5123393078	3,7065657101					7,2302992494
3,5123404349	3,7070208281					7,2314088928
3,5123427852	3,7071543967					7,2323314403
3,5123429113	3,7071825090					7,2506266089
3,5123505187	3,7072657132					7,2519264990
3,5123581802	3,7072664717					7,2805743687
3,5123588904	3,7073051688					7,2851095693
3,5123839906	3,7073483950					7,2892531939
3,5123876449	3,7073733407					7,2905743124
3,5123876958	3,7074556076					7,2907759731
3,5123942968	3,7074736157					7,2943482376
3,5142845355	3,7075049570					7,2946964965
3,5151606485	3,7075131538					7,2957049457
3,5166439948	3,7075300606					7,2967944525
3,5173640070	3,7075592154					7,2969483318
3,5174870553	3,7076170931					7,2971393728
3,5176297533	3,7076231677					7,2978904636
3,5183006751	3,7076617238					7,2979988735
3,5183156716	3,7076850589					7,3103886533
3,5185056230	3,7077239051					7,3105823457
3,5185381755	3,7077330009					7,3432580990
3,5185503132	3,7077685342					7,3529326931
3,5185956292	3,7077693886					7,3557294416
3,5186278562	3,7077778299					7,3557383792
3,5186500137	3,7077891786					7,3562932494
3,5186600988	3,7077968867					7,3610362912
3,5186613892	3,7078013980					7,3613532577
3,5186749839	3,7078551222					7,3619368064
3,5186758914	3,7078699315					7,3623009288
3,5187197019	3,7078712557					7,3624404686
3,5188369246	3,7078734462					7,3627083360
3,5188842732	3,7078764692					7,3627086181
3,5250174765	3,7078828667					7,4038447772
3,5314913527	3,7078843687					7,4074352787
3,5316402533	3,7104651037					7,4086891066
3,5316745249	3,7131504453					7,4192021368
3,5318120698	3,7134574782					7,4199387763
3,5380911729	3,7135884835					7,4200548036
3,5381416037	3,7138321965					7,4205362583
3,5381458437	3,7141633788					7,4255460353
3,5382830080	3,7141915895					7,4259578850
3,5384002389	3,7196250091					7,4271790234
3,5443322548	3,7208554133					7,4274406231
3,5445805698	3,7208636968					7,4279831558
3,5446635343	3,7264689425					7,4465584972
3,5448266934	3,7269716475					7,4507874578
3,5449704360	3,7269783347					7,4589083758
3,5449729027	3,7272378605					7,4737054245
3,5512607573	3,7331218735					7,4857014253
3,5513448283	3,7339169273					7,4857802162
3,5514031439	3,7339527504					7,4875321181
3,5514226210	3,7403019011					7,4891522026
3,5571922299	3,7403951486					7,4901525864
3,5573254370	3,7452738949					7,4909050526
3,5576386154	3,7457875335					7,4914470712
3,5578170328	3,7467943750					7,4915562943
3,5578185711	3,7469094983					7,4916704009
3,5578812641	3,7528355422					7,4917861192
3,5579981358	3,7531352240					7,4919000687
3,5637308587	3,7533320287					7,5487262720
3,5639304148	3,7533611152					7,5497929278
3,5641339755	3,7583689890					7,5513192134
3,5643805778	3,7586213848					7,5520764145
3,5644448176	3,7597309248					7,5548526567
3,5691472063	3,7635997688					7,5555025611
3,5700104790	3,7648122671					7,5565444955
3,5706535240	3,7651530457					7,5569411786
3,5707344556	3,7663158909					7,5586734833
3,5708074208	3,7666703805					7,5738256333
3,5708926176	3,7681950203					7,6138410094
3,5710132099	3,7717414890					7,6203804495
3,5748819504	3,7718407758					7,6227341403
3,5753957904	3,7721943870					7,6232673201
3,5763525374	3,7722048254					7,6235755227
3,5767443005	3,7722258332					7,6420023458
3,5769610249	3,7722511846					7,6457278044
3,5770951545	3,7723329452					7,6819669898
3,5771064147	3,7723394329					7,6821113643
3,5771532423	3,7723496915					7,6825635024
3,5772196984	3,7723506268					7,6841699600
3,5772302131	3,7724550629					7,6845863271
3,5772732513	3,7725738215					7,6859407038
3,5772792770	3,7726084992					7,6864824202
3,5773023124	3,7726247200					7,6873347457
3,5773527383	3,7726377585					7,6874113430
3,5773631377	3,7727805884					7,6874634447
3,5774043810	3,7728186218					7,6879945982
3,5774081792	3,7728640312					7,7150647705
3,5774100728	3,7728947642					7,7222678712
3,5774257111	3,7728963403					7,7390057474
3,5774319311	3,7729065643					7,7451792273
3,5774331437	3,7729667551					7,7454703397
3,5774363094	3,7729862791					7,7459214510
3,5774391171	3,7729966587					7,7505308072
3,5774470581	3,7730007706					7,7517612450
3,5774562046	3,7730011847					7,7521609291
3,5774648430	3,7730155894					7,7531761387
3,5774731808	3,7730310933					7,7648486776
3,5775042195	3,7730467555					7,8065251255
3,5775044168	3,7768475387					7,8093258701
3,5775106068	3,7790790681					7,8120271402
3,5775123149	3,7792799698					7,8127219920
3,5775157175	3,7832728336					7,8156480996
3,5775197997	3,7834688755					7,8171850368
3,5775251156	3,7857233919					7,8177265672
3,5775276634	3,7858565991					7,8697848141
3,5775319578	3,7859155872					7,8770216655
3,5775336139	3,7902716615					7,8794211440
3,5775418731	3,7917040911					7,8823331703
3,5775442109	3,7921985215					7,8834930114
3,5775475851	3,7923307842					7,8836024171
3,5775532884	3,7924866269					7,8843634079
3,5775555682	3,7925014042					7,8845563063
3,5775562744	3,7973218465					7,8846402833
3,5775581809	3,7988281422					7,9215942531
3,5797373785	3,7990985605					7,9295318360
3,5808254505	3,8000466501					7,9399520247
3,5811024625	3,8019770514					7,9418572673
3,5817907695	3,8024905136					7,9418650288
3,5822473736	3,8049645858					7,9418949775
3,5826075182	3,8055993031					7,9419137565
3,5826923483	3,8118757343					7,9422490738
3,5828205340	3,8120641957					7,9439135692
3,5829238228	3,8139272164					7,9478007863
3,5829263171	3,8164018498					7,9486206398
3,5829752491	3,8168448122					7,9487933663
3,5831213767	3,8180566818					7,9494830720
3,5831633540	3,8181727332					7,9662435958
3,5832211745	3,8185436094					7,9911859328
3,5832544998	3,8251015123					7,9953150668
3,5833340797	3,8251375105					8,0051654345
3,5834654828	3,8251561803					8,0059761672
3,5834913178	3,8251757906					8,0071319550
3,5835960909	3,8303891567					8,0096319443
3,5837277363	3,8354418022					8,0122634076
3,5838849934	3,8362418085					8,0122792319
3,5839236505	3,8365936701					8,0193696562
3,5839326433	3,8367693511					8,0245819048
3,5839766563	3,8374061230					8,0725749567
3,5840126437	3,8377758605					8,0732149873
3,5840553490	3,8378333643					8,0749028419
3,5840761080	3,8380380827					8,0760068500
3,5903013049	3,8380419268					8,0773142633
3,5905758064	3,8380635053					8,0777764188
3,5966482626	3,8380789110					8,0783561412
3,5966876514	3,8380798521					8,1226988153
3,5968051485	3,8380844693					8,1365655199
3,5968343879	3,8381041087					8,1375006021
3,5970019493	3,8381046744					8,1419283079
3,5970811714	3,8381267138					8,1439749571
3,6029465632	3,8381421173					8,1983688653
3,6034055964	3,8381882385					8,2026108369
3,6035274765	3,8382009577					8,2032340909
3,6035395749	3,8382026328					8,2035510658
3,6035588527	3,8382116400					8,2036725955
3,6036215469	3,8406171706					8,2090741238
3,6094503043	3,8421929645					8,2098646543
3,6095192587	3,8425742505					8,2103310396
3,6099653187	3,8442087611					8,2231498931
3,6163607119	3,8443396682					8,2525352255
3,6164164310	3,8446790395					8,2620760185
3,6165633901	3,8447051102					8,2688838686
3,6165693339	3,8495251458					8,2689536882
3,6166224931	3,8507755923					8,2745094991
3,6223594861	3,8512285503					8,2749344700
3,6257688260	3,8512447364					8,2864657521
3,6282296779	3,8558790767					8,3077170348
3,6289964328	3,8569049760					8,3272628100
3,6294213269	3,8617224246					8,3300296225
3,6296756124	3,8640514853					8,3326284889
3,6296810454	3,8642685691					8,3361192830
3,6296857472	3,8642840241					8,3365328650
3,6350548279	3,8684005354					8,3384212473
3,6355557290	3,8694401223					8,3486963827
3,6360561316	3,8703514684					8,3603046667
3,6401627573	3,8707490129					8,3645939102
3,6416822142	3,8707575823					8,3835225524
3,6418092250	3,8707979620					8,3918047033
3,6420600897	3,8752022802					8,3992921421
3,6421084913	3,8771360869					8,4046848493
3,6421495650	3,8772707542					8,4049171782
3,6422451611	3,8802041778					8,4520534637
3,6422760599	3,8821350380					8,4820825266
3,6423012396	3,8834581639					8,5065495500
3,6423545313	3,8902219536					8,5323255256
3,6423720736	3,8903318149					8,5339241993
3,6423862310	3,8903461390					8,5339727906
3,6424124279	3,8924555973					8,5341825254
3,6424304145	3,8935263164					8,5361645463
3,6424467246	3,8957393593					8,5434153969
3,6424850611	3,8961861286					8,5964452066
3,6424943754	3,8962694524					8,5965498407
3,6425121521	3,8965430171					8,5974087994
3,6425124670	3,8966317720					8,5983609598
3,6425304069	3,8966929314					8,5983893161
3,6425407940	3,8967863793					8,6130463488
3,6425508331	3,8967919745					8,6490338280
3,6425632290	3,8971000005					8,6519033251
3,6425684960	3,9010690599					8,6636442406
3,6425737138	3,9021147815					8,6639385948
3,6425762525	3,9023589140					8,6641661033
3,6425892799	3,9024901903					8,7208174642
3,6425982910	3,9024963753					8,7220913905
3,6426026936	3,9027584754					8,7300380808
3,6426032951	3,9028926974					8,7302040327
3,6426268314	3,9030093783					8,7304831761
3,6426472171	3,9030851034					8,7310702780
3,6426527534	3,9031101812					8,7378580949
3,6426552781	3,9031319377					8,7437179610
3,6426564032	3,9032055756					8,7885511674
3,6426650061	3,9032067664					8,7936216476
3,6426661637	3,9032111431					8,7948572112
3,6426937363	3,9032158431					8,7948837913
3,6426947069	3,9032455137					8,8162751159
3,6426954460	3,9032793966					8,8485415228
3,6426962820	3,9032982133					8,8536404712
3,6426988132	3,9033402294					8,8539922967
3,6427046020	3,9033473841					8,8552200511
3,6427078232	3,9033695353					8,9056587417
3,6427081305	3,9033700101					8,9100957031
3,6427094168	3,9033780492					8,9155800282
3,6427142899	3,9089316876					8,9160918418
3,6427201451	3,9092438640					8,9167602191
3,6427210748	3,9092456165					8,9193571084
3,6427229795	3,9093849400					8,9201682001
3,6427233282	3,9094034992					8,9242071953
3,6429582464	3,9096240880					8,9249081023
3,6445694645	3,9096511709					8,9780252231
3,6471984324	3,9098044146					8,9847703455
3,6483511321	3,9098606133					8,9848926618
3,6483703378	3,9147458868					8,9850966887
3,6488820870	3,9150066208					8,9856601018
3,6489912189	3,9203218733					9,0336481204
3,6490394582	3,9217480339					9,0477833096
3,6490491578	3,9223154920					9,0498923193
3,6490538249	3,9226996048					9,0520656417
3,6490894098	3,9234534011					9,0531290768
3,6491141650	3,9291779364					9,0534268260
3,6491355982	3,9292952677					9,0554199556
3,6491420736	3,9354897230					9,0573887705
3,6491458925	3,9355815442					9,0815524089
3,6491464269	3,9359262642					9,0879198222
3,6492224693	3,9359334654					9,1001572636
3,6554857151	3,9362214955					9,1188653703
3,6556971738	3,9380276296					9,1199614907
3,6612581824	3,9421311030					9,1202941291
3,6617015976	3,9421894407					9,1206782044
3,6618011957	3,9486002984					9,1496725001
3,6618389505	3,9487645054					9,1740874232
3,6622022485	3,9487784528					9,1758664322
3,6622391408	3,9488893408					9,1782706912
3,6622497032	3,9489175368					9,1795148736
3,6676081222	3,9526651069					9,1870702118
3,6676752021	3,9543129711					9,1959853053
3,6679029782	3,9553793037					9,2450077989
3,6685225476	3,9554227138					9,2501010740
3,6687013231	3,9554425223					9,2506911907
3,6687114890	3,9555118911					9,2524812280
3,6687287826	3,9618721335					9,2961451791
3,6687838100	3,9668702514					9,3134486602
3,6743141789	3,9669902148					9,3152975235
3,6749190800	3,9671560054					9,3668164184
3,6750286833	3,9674937606					9,3691587508
3,6750524791	3,9675993413					9,3695418258
3,6750855097	3,9677264374					9,3738602579
3,6751080741	3,9679319332					9,3796036179
3,6751963101	3,9679713864					9,3808485835
3,6752400789	3,9680943792					9,3816359787
3,6752785384	3,9681079284					9,3823035569
3,6752882164	3,9682663313					9,4219923659
3,6812777080	3,9682685586					9,4250522231
3,6813018307	3,9684448233					9,4351224172
3,6814481173	3,9684719854					9,4377380139
3,6816606877	3,9684745628					9,4392472554
3,6816648258	3,9684769469					9,4404769429
3,6817235356	3,9684909418					9,4409605478
3,6817544289	3,9684931213					9,4422940943
3,6818231773	3,9685018718					9,4439405264
3,6867647085	3,9685123764					9,4462888281
3,6877846926	3,9685363332					9,4464314252
3,6878709605	3,9685377760					9,4481700538
3,6878726976	3,9744294338					9,4531192839
3,6878898995	3,9745095525					9,5038168417
3,6882454943	3,9750326259					9,5094297706
3,6883195210	3,9806782297					9,5094785369
3,6938181476	3,9815725045					9,5587524770
3,6940630144	3,9823932087					9,5684906339
3,6944412826	3,9836459763					9,5699114793
3,6945155352	3,9857372749					9,5708366085
3,6945163644	3,9879476840					9,5775286304
3,6946011624	3,9919219921					9,6206415845
3,6947018912	3,9929590792					9,6232483186
3,6947428046	3,9942972559					9,6404451181
3,6952379676	3,9945813277					9,6406375795
3,6985054395	3,9949186092					9,6407399344
3,7009142720	4,0004409578					9,6758426390
3,7009325336	4,0004506754					9,6808528063
3,7010688984	4,0005355433					9,6899194356
3,7011976027	4,0007076901					9,6996262664
3,7012829438	4,0011045464					9,6999225820
3,7013537666	4,0069756761					9,7005126389
3,7013666591	4,0073914316					9,7064892357
3,7034476116	4,0073929350					9,7080094103
3,7055565656	4,0134039472					9,7602738558
3,7067122326	4,0139494342					9,7656326612
3,7068236493	4,0139679460					9,7704064776
3,7068824727	4,0205372123					9,7707863466
3,7072593170	4,0206269908					9,7716444588
3,7072950695	4,0220307057					9,8312063306
3,7073178442	4,0245686052					9,8342073753
3,7073294687	4,0269298585					9,8363658352
3,7073388524	4,0269725126					9,8955409138
3,7073746485	4,0269879581					9,9268875474
3,7073823321	4,0270538726					9,9554998036
3,7073902185	4,0281125231					9,9623254415
3,7074155192	4,0306587929					9,9641057827
3,7074481328	4,0324249260					9,9650802867
3,7074642174	4,0326531692					9,9652778613
3,7074684648	4,0326684398					10,0039549663
3,7075527802	4,0326730601					10,0291577320
3,7075905688	4,0327820212					10,0300068279
3,7076124066	4,0328603209					10,0831810951
3,7076310486	4,0329265552					10,0969845442
3,7076311588	4,0329908259					10,1589054339
3,7076460479	4,0330831337					10,1627783277
3,7076501917	4,0332020872					10,1628271745
3,7076547234	4,0333516625					10,1645027669
3,7076720340	4,0334342884					10,2007587539
3,7076910068	4,0334697291					10,2225692169
3,7076934604	4,0335423259					10,2233019054
3,7076958089	4,0336069469					10,2245147503
3,7077006585	4,0336693804					10,2254018457
3,7077066859	4,0336882369					10,2403691777
3,7077134275	4,0345931444					10,2529399531
3,7077220928	4,0353900013					10,2608119909
3,7077226065	4,0382904950					10,2869790891
3,7077248202	4,0389301514					10,2887285468
3,7077269814	4,0401480675					10,2908870327
3,7077308707	4,0467206254					10,2998803249
3,7077657799	4,0467231831					10,3519577469
3,7077741997	4,0467357900					10,3589731147
3,7077803142	4,0530755390					10,3958283826
3,7077871312	4,0531251327					10,4152736246
3,7077901027	4,0531819770					10,4170200711
3,7077935252	4,0593458409					10,4245147352
3,7078327554	4,0594185059					10,4880852499
3,7078355493	4,0595149407					10,5225425634
3,7078400218	4,0596069273					10,5467488722
3,7078408481	4,0596812147					10,5511474869
3,7078409074	4,0649951811					10,5517792404
3,7078420267	4,0651038666					10,5537512844
3,7078434810	4,0720941598					10,5545456940
3,7078528975	4,0723794219					10,6120751519
3,7078648755	4,0726182683					10,6169838750
3,7078655138	4,0727395970					10,6197673598
3,7078705645	4,0727908370					10,6201632408
3,7078740538	4,0792839272					10,7426126661
3,7078748366	4,0792885842					10,7748203238
3,7078768415	4,0792998793					10,8741343131
3,7078803112	4,0908756838					10,9436449499
3,7078820014	4,0915572060					11,0046467625
3,7078826405	4,0923253382					11,0053307953
3,7078846406	4,0923440148					11,0082219175
3,7128730261	4,0923504008					11,0102529881
3,7129696336	4,0942326289					11,0284530501
3,7133252699	4,0954981431					11,0755095191
3,7134058074	4,0959916842					11,1292989099
3,7136449977	4,0963800914					11,1734303091
3,7138635414	4,0976392858					11,2311927941
3,7138863597	4,0981273938					11,2610229534
3,7139059532	4,0981763470					11,3348430417
3,7139927469	4,0981849344					11,3378756365
3,7140179080	4,0982594885					11,3827160028
3,7140678015	4,0984255135					11,4001999990
3,7140935315	4,0984555734					11,4003002392
3,7140975168	4,0984942980					11,4630569690
3,7141048835	4,0986006611					11,4660446906
3,7141219556	4,0986381201					11,7835021028
3,7141923472	4,0986497807					11,9161904123
3,7142120927	4,0986584179					11,9816777361
3,7142529593	4,0987013021					12,1296692082
3,7143169721	4,0987103391					12,1560276564
3,7143247098	4,0987349926					12,1767497336
3,7143331628	4,0987485434					12,2407601580
3,7143872133	4,0987595193					12,2756486523
3,7205390708	4,0988059246					12,3142513946
3,7209305527	4,0988516177					12,3940647527
3,7268992078	4,1019835656					12,4446693663
3,7269589235	4,1021393363					12,4982936957
3,7334939530	4,1049149466					12,5393610340
3,7335762496	4,1050323985					12,7134002121
3,7336467576	4,1099062770					12,8142734523
3,7336506974	4,1113870337					12,8330299634
3,7337476933	4,1117384115					12,8488471648
3,7337948094	4,1156256939					13,0249158134
3,7339498000	4,1183556200					13,1009366535
3,7392466621	4,1184338914					13,1520177966
3,7397712134	4,1248834475					13,2171024475
3,7399255698	4,1249266577					13,3465508020
3,7402686031	4,1313661083					13,3493820460
3,7403233966	4,1364005836					13,4772937602
3,7466027611	4,1378474028					13,4813127453
3,7466878753	4,1379151880					13,6127487549
3,7468572990	4,1379370315					13,6743403684
3,7468815965	4,1436025602					13,8108829663
3,7469151254	4,1441883878					13,9951076354
3,7532697763	4,1442472050					13,9986301491
3,7592257171	4,1443383936					14,3335916268
3,7593525815	4,1443395281					14,3848194327
3,7596580896	4,1444439318					14,5206122803
3,7597513755	4,1444718463					14,8494453247
3,7598235039	4,1499632710					14,9808686154
3,7599429575	4,1508582699					15,5023813521
3,7599695914	4,1509836855					15,5628425563
3,7641307233	4,1571370835					19,7887635125
3,7652103580	4,1574735225					25,7134133930
3,7663659766	4,1574882561
3,7663915835	4,1585065186
3,7664768311	4,1605078848
3,7665163183	4,1613829460
3,7665192380	4,1614485912
3,7665387972	4,1619365378
3,7689473639	4,1620767008
3,7716267140	4,1624915409
3,7721804929	4,1624986911
3,7722248905	4,1627450857
3,7724699631	4,1627968050
3,7724882467	4,1628732113
3,7725615878	4,1630535557
3,7725992454	4,1631757477
3,7726112259	4,1631962295
3,7726589526	4,1632241790
3,7726797448	4,1632646930
3,7727150585	4,1636160771
3,7727611324	4,1637006355
3,7727633319	4,1638039237
3,7727937861	4,1638349865
3,7728035938	4,1638549892
3,7728189168	4,1638767523
3,7728224234	4,1639133640
3,7728307917	4,1639521158
3,7728481464	4,1639568304
3,7728499863	4,1639577579
3,7728528372	4,1639825152
3,7728541878	4,1639889234
3,7728664236	4,1657417644
3,7728955629	4,1680648453
3,7728997363	4,1697805764
3,7729279486	4,1703691224
3,7729334762	4,1704077206
3,7729528249	4,1766512616
3,7729674390	4,1769550909
3,7729687499	4,1773510157
3,7729851214	4,1871208409
3,7729887253	4,1952537324
3,7729938517	4,1960072265
3,7729941369	4,1961005985
3,7729945071	4,1963393137
3,7730056972	4,1993190532
3,7730057266	4,2018943837
3,7730063656	4,2066508662
3,7730065329	4,2075914315
3,7730093681	4,2145905122
3,7730226190	4,2158661358
3,7730228160	4,2160549716
3,7730230536	4,2217831104
3,7730248859	4,2218822605
3,7730259978	4,2221288852
3,7730266443	4,2224504022
3,7730275956	4,2226035261
3,7730365214	4,2226037451
3,7730451716	4,2254401696
3,7730541242	4,2256211169
3,7766278008	4,2270349186
3,7775336890	4,2271031317
3,7780458115	4,2277345764
3,7785048791	4,2278024729
3,7786157903	4,2278413603
3,7788743316	4,2281633239
3,7789759975	4,2282931365
3,7790552734	4,2284020314
3,7791208413	4,2287176801
3,7791408745	4,2288145722
3,7791568440	4,2288168757
3,7791614979	4,2288171159
3,7792762418	4,2288418448
3,7793340002	4,2288824357
3,7794395439	4,2289042017
3,7794692012	4,2289168273
3,7794915537	4,2291597502
3,7794982576	4,2352721095
[truncated: 2,014 more rows]
