# Supplementary material for: Minimization of the Bacillus subtilis divisome suggests FtsZ and SepF can form an active Z-ring, and reveals the amino acid transporter BraB as a new cell division influencing factor
Source: PLoS Genet. 2025 Jan 27;21(1):e1011567. doi: 10.1371/journal.pgen.1011567 (PMC11790237; doi:10.1371/journal.pgen.1011567)
Supplement: S2 Raw Data — (CSV) [file pgen.1011567.s003.csv]

WT	+ ΔzapA BMD1	+ ΔminC BMD2	+ ΔugtP BMD3	+ ΔminJ BMD5	+ ΔezrA BMD6	+ ΔspxA BMD7	+ ΔclpX BMD9	+ Δnoc BMD12	+ ΔezrA BMD14	+ ΔftsA BMD27	ftsA::erm
0,48314606741573	0,493827160493827	0,484076433121019	0,327433628318584	0,440909090909091	0,490421455938697	0,321428571428571	0,491978609625668	0,489010989010989	0,445	0,371158392434988	0,464406779661017
0,439024390243902	0,492537313432836	0,5	0,476190476190476	0,269503546099291	0,483720930232558	0,478070175438596	0,489690721649485	0,221311475409836	0,443983402489627	0,463054187192118	0,276073619631902
0,492537313432836	0,473684210526316	0,47	0,497142857142857	0,316062176165803	0,492795389048991	0,434210526315789	0,485576923076923	0,5	0,482587064676617	0,233766233766234	0,253048780487805
0,466666666666667	0,487179487179487	0,472222222222222	0,488636363636364	0,346774193548387	0,487046632124352	0,494791666666667	0,496031746031746	0,473333333333333	0,384279475982533	0,419405320813771	0,220440881763527
0,476190476190476	0,459459459459459	0,466666666666667	0,361111111111111	0,283185840707965	0,484536082474227	0,492462311557789	0,478260869565217	0,451086956521739	0,303738317757009	0,354922279792746	0,453551912568306
0,447761194029851	0,487179487179487	0,470588235294118	0,223021582733813	0,495145631067961	0,495	0,48792270531401	0,495575221238938	0,379888268156425	0,37246963562753	0,405063291139241	0,403301886792453
0,463768115942029	0,462686567164179	0,479674796747967	0,237037037037037	0,483870967741935	0,468926553672316	0,493055555555556	0,411764705882353	0,441558441558442	0,203056768558952	0,436018957345972	0,36472602739726
0,488372093023256	0,493975903614458	0,47244094488189	0,490740740740741	0,48780487804878	0,439189189189189	0,5	0,496551724137931	0,479674796747967	0,367713004484305	0,419354838709677	0,473684210526316
0,492537313432836	0,485714285714286	0,495867768595041	0,475806451612903	0,401197604790419	0,442176870748299	0,473895582329317	0,461111111111111	0,468965517241379	0,427083333333333	0,20855614973262	0,477777777777778
0,494845360824742	0,5	0,464788732394366	0,240909090909091	0,478947368421053	0,493421052631579	0,473053892215569	0,494117647058824	0,48993288590604	0,326732673267327	0,2725
0,48	0,475609756097561	0,489655172413793	0,458333333333333	0,487394957983193	0,462365591397849	0,466926070038911	0,469945355191257	0,496153846153846	0,157068062827225	0,113082039911308
0,466666666666667	0,492753623188406	0,5	0,47008547008547	0,232323232323232	0,46583850931677	0,48	0,48019801980198	0,480916030534351	0,354838709677419	0,333333333333333
0,477611940298507	0,48780487804878	0,486301369863014	0,470588235294118	0,244186046511628	0,487106017191977	0,386666666666667	0,493377483443709	0,445454545454545	0,216284987277354
0,492957746478873	0,463768115942029	0,489795918367347	0,466666666666667	0,265151515151515	0,492307692307692	0,487704918032787	0,49236641221374	0,466165413533835	0,420749279538905
0,488095238095238	0,493975903614458	0,436974789915966	0,490196078431373	0,329608938547486	0,48	0,418079096045198	0,480916030534351	0,460869565217391	0,443349753694581
0,485294117647059	0,471428571428571	0,496124031007752	0,404040404040404	0,496598639455782	0,483870967741935	0,447619047619048	0,48780487804878	0,5	0,447368421052632
0,451219512195122	0,442105263157895	0,479338842975207	0,103225806451613	0,493333333333333	0,442953020134228	0,408227848101266	0,483870967741935	0,338842975206612	0,279605263157895
0,471910112359551	0,452054794520548	0,490384615384615	0,253521126760563	0,469026548672566	0,471337579617834	0,498257839721254	0,493150684931507	0,431372549019608	0,451612903225806
0,473684210526316	0,475	0,497584541062802	0,481865284974093	0,248484848484849	0,482517482517482	0,443262411347518	0,444444444444444	0,493055555555556	0,218884120171674
0,482758620689655	0,480519480519481	0,46927374301676	0,5	0,244186046511628	0,48695652173913	0,482625482625483	0,450261780104712	0,5	0,324074074074074
0,5	0,475409836065574	0,49079754601227	0,470588235294118	0,3375	0,487179487179487	0,486928104575163	0,497109826589595	0,465753424657534	0,472573839662447
0,5	0,491803278688525	0,43859649122807	0,484848484848485	0,301470588235294	0,418367346938776	0,485714285714286	0,484444444444444	0,424657534246575	0,328947368421053
0,5	0,491525423728814	0,5	0,494623655913978	0,412371134020619	0,480769230769231	0,49811320754717	0,493670886075949	0,5	0,269430051813471
0,5	0,473684210526316	0,48	0,5	0,268518518518519	0,454545454545455	0,495081967213115	0,473333333333333	0,5	0,291338582677165
0,475	0,484210526315789	0,479674796747967	0,494736842105263	0,42	0,477124183006536	0,482926829268293	0,48780487804878	0,466666666666667	0,496124031007752
0,485714285714286	0,476190476190476	0,488188976377953	0,48	0,489795918367347	0,466321243523316	0,479695431472081	0,48780487804878	0,463768115942029	0,476868327402135
0,494117647058824	0,48314606741573	0,481012658227848	0,338129496402878	0,257425742574257	0,492822966507177	0,490140845070423	0,486111111111111	0,46218487394958	0,246105919003115
0,5	0,490196078431373	0,5	0,475	0,5	0,48469387755102	0,474285714285714	0,488151658767773	0,484375	0,244988864142539
0,471428571428571	0,469879518072289	0,496240601503759	0,49685534591195	0,490566037735849	0,495049504950495	0,346534653465347	0,490990990990991	0,347826086956522	0,465587044534413
0,444444444444444	0,46969696969697	0,463768115942029	0,229166666666667	0,465116279069767	0,453488372093023	0,492857142857143	0,491525423728814	0,491666666666667	0,246819338422392
0,476923076923077	0,48	0,447916666666667	0,277777777777778	0,477611940298507	0,472527472527473	0,461818181818182	0,473684210526316	0,450381679389313	0,455696202531646
0,463917525773196	0,474358974358974	0,491978609625668	0,450331125827815	0,496350364963504	0,462857142857143	0,486274509803922	0,475	0,464052287581699	0,46875
0,490740740740741	0,475	0,490566037735849	0,473684210526316	0,38125	0,444444444444444	0,463235294117647	0,466666666666667	0,494117647058824	0,487179487179487
0,470588235294118	0,5	0,48	0,256578947368421	0,346590909090909	0,418032786885246	0,490566037735849	0,479768786127168	0,5	0,48
0,492753623188406	0,493827160493827	0,482014388489209	0,345132743362832	0,305343511450382	0,497041420118343	0,338762214983713	0,485915492957746	0,322368421052632	0,245353159851301
0,457142857142857	0,475409836065574	0,496969696969697	0,48314606741573	0,494505494505495	0,490291262135922	0,49812734082397	0,48936170212766	0,492647058823529	0,478723404255319
0,477777777777778	0,482142857142857	0,49390243902439	0,478260869565217	0,245283018867924	0,466666666666667	0,48019801980198	0,476470588235294	0,260869565217391	0,481586402266289
0,488095238095238	0,5	0,450819672131147	0,490384615384615	0,464285714285714	0,482352941176471	0,497737556561086	0,482558139534884	0,490322580645161	0,252403846153846
0,414285714285714	0,489795918367347	0,443548387096774	0,471698113207547	0,443548387096774	0,484472049689441	0,438356164383562	0,484472049689441	0,475609756097561
0,5	0,492307692307692	0,492857142857143	0,484210526315789	0,312056737588652	0,479041916167665	0,486567164179105	0,484210526315789	0,27906976744186
0,5	0,492957746478873	0,48125	0,34020618556701	0,277310924369748	0,48936170212766	0,268571428571429	0,489795918367347	0,46583850931677
0,5	0,492753623188406	0,493506493506494	0,211382113821138	0,488888888888889	0,493421052631579	0,493589743589744	0,415492957746479	0,475555555555556
0,49438202247191	0,5	0,487951807228916	0,267241379310345	0,323943661971831	0,478632478632479	0,49185667752443	0,470588235294118	0,466101694915254
0,486842105263158	0,472222222222222	0,490196078431373	0,486842105263158	0,473684210526316	0,475138121546961	0,485981308411215	0,492647058823529	0,443877551020408
0,493506493506494	0,491803278688525	0,474137931034483	0,5	0,256830601092896	0,484210526315789	0,472727272727273	0,492957746478873	0,485207100591716
0,493670886075949	0,484848484848485	0,5	0,49	0,458715596330275	0,477011494252874	0,480349344978166	0,28125	0,349206349206349
0,468085106382979	0,464285714285714	0,470588235294118	0,495495495495496	0,486988847583643	0,457831325301205	0,492307692307692	0,297058823529412	0,448275862068966
0,462365591397849	0,482758620689655	0,383838383838384	0,344827586206897	0,439393939393939	0,483516483516484	0,496732026143791	0,265536723163842	0,488038277511962
0,484375	0,469879518072289	0,487179487179487	0,272727272727273	0,252173913043478	0,321951219512195	0,378571428571429	0,483568075117371	0,49003984063745
0,445945945945946	0,493150684931507	0,495652173913044	0,488636363636364	0,463917525773196	0,458333333333333	0,480088495575221	0,497237569060773	0,465408805031447
0,492307692307692	0,485714285714286	0,491935483870968	0,48	0,483333333333333	0,46969696969697	0,493087557603687	0,464705882352941	0,487179487179487
0,5	0,4875	0,497041420118343	0,5	0,45679012345679	0,493589743589744	0,375375375375375	0,486187845303867	0,491620111731844
0,481012658227848	0,492753623188406	0,480519480519481	0,345070422535211	0,465909090909091	0,461538461538462	0,395833333333333	0,247252747252747	0,486486486486487
0,444444444444444	0,45	0,47741935483871	0,488372093023256	0,220930232558139	0,488721804511278	0,233226837060703	0,475471698113208	0,482352941176471
0,473684210526316	0,428571428571429	0,490909090909091	0,473684210526316	0,476190476190476	0,353260869565217	0,496732026143791	0,489208633093525	0,433333333333333
0,477611940298508	0,46875	0,484375	0,465909090909091	0,230769230769231	0,489451476793249	0,490322580645161	0,470588235294118	0,444444444444444
0,4	0,478260869565217	0,493506493506494	0,5	0,463087248322148	0,5	0,488095238095238	0,462962962962963	0,459459459459459
0,463768115942029	0,492537313432836	0,497267759562842	0,34375	0,488038277511962	0,490566037735849	0,488188976377953	0,48695652173913	0,243243243243243
0,487179487179487	0,464788732394366	0,444444444444444	0,484536082474227	0,259615384615385	0,473214285714286	0,49402390438247	0,267857142857143	0,450980392156863
0,472527472527473	0,492307692307692	0,467213114754098	0,484210526315789	0,485507246376812	0,490384615384615	0,491935483870968	0,45320197044335	0,495967741935484
0,478260869565217	0,5	0,402298850574713	0,358333333333333	0,494845360824742	0,472049689440994	0,472049689440994	0,486486486486487	0,492647058823529
0,492753623188406	0,433734939759036	0,485915492957746	0,48780487804878	0,496774193548387	0,5	0,482758620689655	0,484126984126984	0,480314960629921
0,485714285714286	0,43859649122807	0,482758620689655	0,489795918367347	0,24	0,48	0,495833333333333	0,479768786127168	0,469964664310954
0,5	0,471428571428571	0,356687898089172	0,238461538461538	0,260504201680672	0,266666666666667	0,488372093023256	0,437908496732026	0,483050847457627
0,482352941176471	0,494505494505495	0,493055555555556	0,483606557377049	0,478260869565217	0,468208092485549	0,495412844036697	0,452380952380952	0,490566037735849
0,464788732394366	0,46551724137931	0,46875	0,464646464646465	0,443946188340807	0,445652173913043	0,45360824742268	0,492857142857143	0,437125748502994
0,48	0,467391304347826	0,47008547008547	0,5	0,406698564593301	0,480582524271845	0,470588235294118	0,489473684210526	0,4375
0,5	0,478260869565217	0,481481481481481	0,49	0,47244094488189	0,489795918367347	0,485148514851485	0,476190476190476	0,471698113207547
0,489795918367347	0,484375	0,486486486486487	0,492424242424242	0,3125	0,494252873563218	0,468926553672316	0,482517482517482	0,5
0,449438202247191	0,486842105263158	0,490740740740741	0,482142857142857	0,492957746478873	0,5	0,466019417475728		0,477941176470588
0,5	0,48	0,30188679245283	0,433962264150943	0,49390243902439	0,495762711864407	0,494736842105263		0,48972602739726
0,492063492063492	0,486486486486487	0,490445859872611	0,380530973451327	0,470588235294118	0,47008547008547	0,24		0,294871794871795
0,454545454545455	0,463768115942029	0,420289855072464	0,351851851851852	0,471544715447154	0,453781512605042	0,495145631067961		0,470198675496689
0,412698412698413	0,453333333333333	0,25	0,264957264957265	0,474576271186441	0,483050847457627	0,495238095238095		0,49685534591195
0,5	0,45	0,488	0,45360824742268	0,426470588235294	0,485714285714286	0,494505494505495		0,5
0,48314606741573	0,470588235294118		0,485148514851485	0,48062015503876	0,486301369863014	0,494252873563218		0,48
0,484536082474227	0,5		0,238532110091743	0,490909090909091	0,496503496503496	0,48314606741573
0,45	0,46551724137931		0,209677419354839	0,494505494505495	0,462121212121212	0,493975903614458
0,45	0,5		0,482352941176471	0,496503496503496	0,47979797979798	0,495145631067961
0,5	0,492307692307692		0,338129496402878	0,488549618320611	0,463157894736842	0,47
0,493506493506494	0,444444444444444		0,492424242424242	0,481481481481481	0,466292134831461	0,485074626865672
0,4875	0,444444444444444		0,5	0,39622641509434	0,497109826589595	0,485380116959064
0,475409836065574	0,485294117647059		0,4875	0,492537313432836	0,493975903614458	0,488636363636364
0,5	0,492063492063492		0,245098039215686	0,497076023391813	0,472527472527473	0,459627329192547
	0,479452054794521		0,44	0,487012987012987	0,495049504950495	0,493975903614458
	0,470588235294118		0,49618320610687		0,425742574257426	0,409090909090909
	0,485714285714286		0,251366120218579		0,449152542372881	0,260504201680672
	0,471428571428571		0,328467153284672		0,484615384615385	0,464788732394366
	0,492307692307692		0,496503496503496		0,488188976377953	0,490909090909091
	0,455882352941176		0,477477477477477		0,482352941176471	0,488888888888889
	0,5		0,238095238095238		0,46875	0,491525423728814
	0,474576271186441		0,494318181818182		0,447852760736196	0,425287356321839
	0,5		0,49438202247191		0,482758620689655	0,486842105263158
	0,475409836065574		0,351351351351351		0,480225988700565	0,493333333333333
	0,466666666666667		0,357142857142857		0,494791666666667	0,486238532110092
	0,492307692307692		0,23463687150838		0,491525423728814	0,480769230769231
	0,5		0,313868613138686		0,476190476190476
	0,470588235294118		0,364963503649635		0,497297297297297
	0,465909090909091		0,282258064516129		0,489795918367347
	0,494252873563218		0,491228070175439		0,461538461538462
	0,484375		0,5		0,482456140350877
	0,472972972972973		0,482758620689655
			0,226277372262774
			0,486238532110092
			0,488636363636364
			0,466666666666667
			0,466165413533835
			0,483870967741935
			0,253424657534247
			0,464912280701754
			0,491228070175439
			0,493975903614458
			0,48695652173913
		0,48695652173913
