# Supplementary material for: Minimization of the Bacillus subtilis divisome suggests FtsZ and SepF can form an active Z-ring, and reveals the amino acid transporter BraB as a new cell division influencing factor
Source: PLoS Genet. 2025 Jan 27;21(1):e1011567. doi: 10.1371/journal.pgen.1011567 (PMC11790237; doi:10.1371/journal.pgen.1011567)
Supplement: S3 Raw Data — (CSV) [file pgen.1011567.s004.csv]

wt	TNVS473 (glpT)	TNVS474 (yesO)	TNVS401 (sigB)	TNVS131 (ylbL)	TNVS475 (htpG)	TNVS472 (uxuA)	TNVS135 (yoaN)	TNVS476 (mgsR)	TNVS477 (yqgY)	TNVS478 (yqgX)	TNVS114 (ycgO)	TNVS133 (ypmT)	TNVS112 (ponA)	TNVS132 (spoVG)	TNVS479 (yuiF)	TNVS515 (ywoF)	TNVS134 (sppA)	TNVS292 (braB)	TNVS83 (sftA)	TNVS658 (rapA)	TNVS524 (rsgI)	TNVS523 (sspD)	TNVS522 (htpX)	TNVS521 (ktrD)	TNVS520 (ykzP)	TNVS519 (ykzE)	TNVS518 (ykrP)	TNVS517 (kinE)	TNVS516 (ogt)
0,3258250862	0,3127951511	0,5212834268	0,5017751804	0,4626596537	0,1303299212	0,5538953414	0,1303271735	0,2932374527	0,4822250835	0,5148024056	0,456154077	0,3584112165	0,4822172816	0,260660895	0,4561600593	0,384477347	0,5864860862	0,3909904987	0,501772659	0,3649259903	0,599521385	0,4626749246	0,521315213	0,6451295983	0,5864709026	0,4300851379	0,5799650729	0,4496376897	0,6190703262
0,7753824552	0,3909879823	0,5213237699	0,5148034262	0,514800425	0,4887370751	0,5799708685	0,5213194544	0,4561471673	0,5148046218	0,6451332906	0,5148020079	0,5213139739	0,5082879359	0,4431220175	0,6060359368	0,638616949	0,6515120859	0,4561557995	0,5213265235	0,3779572283	0,645134913	0,6451336519	0,5864859945	0,6451350545	0,8927600169	0,4626722687	0,5929992607	0,5213039792	0,6451330997
0,7754634611	0,3909906007	0,6451332444	0,5210320695	0,5148041475	0,5213148887	0,579972849	0,5863998262	1,0491577225	0,5799708064	0,7102995012	0,5212039318	0,5213149806	0,5213173112	0,4496384566	0,7754614581	0,6451338168	0,6516369871	0,5148118931	0,7102980248	0,4235782575	0,671201746	0,6451337678	0,6451325294	0,6516559742	0,8992749786	0,5863128774	0,6125517071	0,6255760552	0,7168218524
0,9709580946	0,449638383	0,6907454495	0,6451332942	0,5864871556	0,5213185388	0,6125540569	0,7168103409	1,0752251613	0,6451291964	0,8797272242	0,521310073	0,5799644911	0,5213180161	0,4496395045	0,7754635007	0,6646845495	0,6516498633	0,5799699509	0,7165111774	0,6451367427	0,7102996328	0,6907483818	0,7754628266	0,716813455	0,9709611466	0,6451290765	0,6255827244	0,6451323135	0,7754569533
1,0425825059	0,4561351216	0,6972604219	0,6503339078	0,6255807853	0,5799764798	0,6451322267	0,7814611011	1,2381358322	0,6451294175	0,9709653911	0,5213189355	0,5864186604	0,5278455976	0,4561533314	0,8406290262	0,710298742	0,7037824311	0,5857363868	0,7754645923	0,6451389977	0,7428793645	0,7102940991	0,7819664369	0,7298481931	1,1403925636	0,7559111424	0,6386210915	0,6451324349	0,7754663371
1,0621902804	0,5213158912	0,710298373	0,6711988986	0,6451340712	0,7494016523	0,6451333444	0,7819449955	1,361949543	0,6451338101	1,3619437889	0,5669354579	0,5864844968	0,5604179354	0,456156035	0,8406298956	0,7689468102	0,7363679819	0,5864803348	0,8406255922	0,6516458705	0,7689475512	0,7103017086	0,840630007	0,781980469	1,2369922685	0,847143034	0,6451341959	0,6516500783	0,8015294749
1,3682486407	0,5213253045	0,710301154	0,677721801	0,6451362466	0,7819696769	0,6451355585	0,7819612993	1,4271100822	0,742877807	1,3680800391	0,5863183872	0,5864902929	0,5799663814	0,5212726432	0,8601820962	0,905791258	0,7689451885	0,5995166753	0,8862483967	0,7102976879	0,7754619632	0,710305237	0,8470434579	0,8276045163	1,2381015098	1,0165689222	0,6581670736	0,7037809455	0,8209876083
1,3683683728	0,6451343559	0,7103038763	0,6842388953	0,6516451394	0,8080443211	0,6451356839	0,8471216192	1,4985139432	0,7428783216	1,4271106582	0,5864601511	0,6451303042	0,5859649352	0,5213181965	0,9383711321	0,9057926178	0,7754664073	0,6060319919	0,9057889628	0,7559147648	0,7819736047	0,7754649669	0,8471447402	0,8406271767	1,2967547364	1,1599401449	0,7102985828	0,7102978758	0,8405814507
1,3684496049	0,6451353743	0,7754551848	0,7103000115	0,6646803283	0,840626455	0,651649722	0,899276087	1,5900200741	0,7754681897	1,5118288892	0,5864783948	0,645131059	0,5864772716	0,5799714214	0,9383765555	0,9057934325	0,781924602	0,6125516144	0,9118915175	0,7754617766	0,8406229435	0,7817528375	0,8797363745	0,8406291961	1,3358805408	1,3032822821	0,7103030669	0,7168176283	0,8406100779
1,4986518316	0,6516266352	0,7754575351	0,7165067421	0,6646838506	0,8471444005	0,742882481	0,9123066611	1,6290822845	0,7816161786	1,5635060453	0,6060369402	0,6516513724	0,5930008332	0,5864812281	1,0361271414	0,9120414555	0,8210795975	0,6451316907	0,9122986587	0,7754632815	0,9057932762	0,8341202266	0,9123002805	0,9057957228	1,3683898921	1,3032973075	0,7168165737	0,7493930122	0,8406332794
1,4987912399	0,6516509868	0,7754634449	0,7754650178	0,6646866625	0,9774163273	0,9056584591	0,9709501438	1,6877331618	0,8015324854	1,5638115187	0,6451281746	0,6842319628	0,6190659776	0,5864822315	1,1012870063	0,9709585143	0,8406273171	0,6451337002	0,9709565743	0,7754640003	1,0406327568	0,873118332	0,9188292019	0,9579236585	1,4010297168	1,4531123481	0,7298452766	0,7493946962	0,8797373693
1,5574404212	0,6516535341	0,7816660568	0,7754654692	0,6711898211	1,1143250871	0,9057919903	1,0099789968	1,7268561243	0,9057949762	1,6269695235	0,6451298062	0,6972672851	0,6255851106	0,5995239148	1,1012903516	1,0035391335	0,8471214896	0,6451380601	1,1012876802	0,7819807943	1,0426357097	0,8927563708	1,036125475	1,1012870054	1,4205998099	1,4596052528	0,7363701253	0,7754613974	0,9057908191
1,6288118593	0,7168054925	0,781961771	0,7754687043	0,6842385115	1,1338140755	0,9057936146	1,0361081434	1,7593667749	0,9709246902	1,6287429904	0,6451343639	0,7037807693	0,6255879906	0,6451278999	1,2316204355	1,0035395501	0,8732093169	0,6581670339	1,1208316186	0,8341114609	1,1599365923	0,8992811109	1,0425318175	1,1990342578	1,4984618964	1,4792537621	0,7689481425	0,7754635994	0,9123214782
1,6291103209	0,7168100064	0,7819864286	0,7819845824	0,7102968641	1,1664527825	0,9709625158	1,0361249606	1,8702359836	0,9709565391	1,635640878	0,6451360753	0,7037878958	0,6451283917	0,6451302763	1,303282953	1,0035412359	0,9123045696	0,6842330829	1,296772172	0,8406290999	1,2055538001	0,9057971406	1,042604705	1,2967723318	1,4987576535	1,4922714919	0,7754691872	0,7810889384	0,9448885423
1,6877748885	0,7168151272	0,78849765	0,8015292683	0,7102984872	1,2316175831	1,1664539131	1,0423005155	1,883265403	1,0230286967	1,681222924	0,6451399586	0,7163102662	0,6451319592	0,6451352474	1,3742514365	1,0361222896	0,9709587213	0,6842377267	1,3618514002	0,840632574	1,3228344895	0,9122722051	1,0426174311	1,2967840402	1,557434684	1,4986381857	0,8015284112	0,7819098982	0,9579304149
1,694211698	0,723331853	0,8470082963	0,840630818	0,7168047232	1,2378791584	1,172963561	1,0425762517	1,8897544125	1,1664369468	1,6877694304	0,6516470519	0,7166611534	0,6451321457	0,6451384763	1,5639423507	1,0426403847	0,9709589185	0,6972666433	1,3619091205	0,8862350754	1,368464125	0,9123122694	1,1012862356	1,3098169283	1,5638421864	1,6290910265	0,8210804882	0,7819714709	0,9709554015
1,7593871443	0,7624324429	0,8797360327	0,8406327954	0,7363649899	1,270674832	1,2364264233	1,042640152	1,8962515118	1,1664491725	1,6916261124	0,6516520415	0,7167969018	0,6451340511	0,648041018	1,6279188448	1,1078113226	0,977429862	0,7102968709	1,3683144563	0,8862441881	1,4271127353	0,9709523266	1,1076653821	1,3424006924	1,5639599032	1,6291258034	0,8470840312	0,8406274876	0,9709592776
1,8244349587	0,7819805355	0,9057977534	0,8471094251	0,7812250264	1,2707198706	1,2381093625	1,081735298	1,948237944	1,238138347	1,6942387255	0,651654329	0,7168145983	0,6451345071	0,6516160875	1,6290782287	1,2316187906	0,9774702699	0,7102984782	1,4332150124	0,9058005992	1,4335577861	0,9904701241	1,133866406	1,361941073	1,5900158883	1,6877654261	0,8471457737	0,8471488587	0,9709627878
1,8896603827	0,8406282419	0,9123032102	0,8536666495	0,7819815029	1,3098041281	1,2511438336	1,1075977186	1,9541983395	1,3618979954	1,7333922224	0,697264343	0,7559121132	0,6451362451	0,6516514567	1,6290863355	1,2967821788	0,9774708511	0,7102986146	1,5829178157	0,912309856	1,4922795327	1,0361235917	1,1664545219	1,361949614	1,6095737646	1,6920437116	0,8730369932	0,8601833856	0,9709641514
1,9483235145	0,8406287153	1,036129591	0,9057874929	0,7950169085	1,3683264442	1,3028317218	1,1208382565	1,954721336	1,3684526286	1,7528597536	0,7037816807	0,7950089868	0,6451375692	0,6907480403	1,6291282685	1,3032868778	1,0425500516	0,7165754298	1,6178564238	0,9579254153	1,4983686327	1,1664564982	1,1729383532	1,3684134296	1,6159427257	1,6942791896	0,8862478413	0,8797325729	1,0165739391
1,9483798562	0,905790686	1,0556750275	0,9057928613	0,8406270062	1,4401431353	1,3619344798	1,1273571118	1,954932873	1,4922038303	1,7528680584	0,7103002853	0,8145624603	0,6516519204	0,6907532815	1,6877691784	1,3554243422	1,0426176648	0,7428844645	1,6287140977	0,9709320723	1,498490139	1,1664569414	1,1729410317	1,3684212046	1,6225290204	1,7268429245	0,9057955677	0,9057947428	1,0361289323
1,9484153712	0,9095642215	1,1602721726	0,9058009301	0,9057875587	1,4922687511	1,3682974929	1,1725990112	1,9549504641	1,5637737945	1,7529371455	0,7167062848	0,8406244584	0,671194856	0,7102935368	1,6939468029	1,426948166	1,0687056612	0,7493939524	1,629095451	0,9709529964	1,5444074061	1,2707139255	1,1729560632	1,4334663446	1,648481363	1,7333892395	0,9122208314	0,9057983324	1,1659105379
1,9543756049	0,9123101053	1,2967829856	0,9123105725	0,9057918572	1,4986332253	1,4336174436	1,1728776234	1,9614714188	1,5639308335	1,7529455595	0,7167427805	0,8406283809	0,6907481631	0,7102979463	1,6941006791	1,4270839903	1,1012752857	0,7754628246	1,6291205653	0,9709601661	1,5545945767	1,3030593352	1,1729573005	1,433631216	1,6941122757	1,7399110476	0,9448877067	0,9119206087	1,1664232118
1,9548806586	0,9514090866	1,2967855051	0,9123110138	0,9122536686	1,4987913721	1,4987716716	1,1729754	1,9810066975	1,5769905625	1,7561457739	0,7167868555	0,8406290572	0,7102953343	0,7103000669	1,7008055422	1,4922805497	1,1012861724	0,7754631343	1,6682244085	1,0361242401	1,5638585444	1,3617135386	1,1729657113	1,524852425	1,6941422517	1,7529170211	0,9709547689	0,9123111671	1,1729493579
1,9548883574	0,9644341727	1,3032971728	0,9774097714	0,912282875	1,5637868323	1,4987749313	1,2315286234	1,9874973077	1,6291171405	1,7585514794	0,7167949947	0,8406308917	0,7102981129	0,7103051595	1,7072501386	1,498687738	1,1077021884	0,7754633559	1,6875888277	1,0555258639	1,5933175181	1,3619478384	1,1729698692	1,5607391454	1,7529172011	1,7589992212	0,9774217436	0,970955813	1,1729692611
1,9807494508	0,9709601727	1,3489169878	0,9905054036	0,9514080767	1,5638924062	1,5117735045	1,2315965272	2,0135339742	1,6682042547	1,7592274018	0,7168109412	0,8470965856	0,7102981163	0,7167777434	1,7463579408	1,4987670746	1,1078028935	0,7754647248	1,687769519	1,1012869747	1,6030564249	1,3684529509	1,2185678605	1,5639552203	1,7529352204	1,759013206	0,9839877383	0,970959812	1,179483819
2,0135650643	1,029610716	1,3683972369	1,0100267473	0,9709572396	1,5639007628	1,5378257784	1,2377866918	2,0135433779	1,6877656676	1,7593995573	0,7168153436	0,8471397513	0,710298989	0,7168051596	1,752935567	1,5624206209	1,1078030325	0,7819807523	1,692363883	1,1012887831	1,6030618142	1,3880034426	1,2316248604	1,5639571376	1,7529404269	1,7590824281	1,0361230424	1,0882590402	1,2185846456
2,0189200101	1,0361200873	1,4330414407	1,0361002145	0,9709593695	1,6938003778	1,557182152	1,238083249	2,0135929905	1,7591467783	1,772451183	0,7298396976	0,9122580682	0,7102997641	0,7168076225	1,7594303018	1,5639196432	1,1078054079	0,7819813366	1,694004816	1,105645515	1,6291253755	1,4922809624	1,2378945603	1,6220737457	1,7587326022	1,7593654851	1,0361239234	1,1007936975	1,2967811315
2,0189566642	1,0426140508	1,4335246674	1,0423392005	0,970961738	1,6942701485	1,5573237465	1,2381230325	2,0135964306	1,7594557351	1,7855150655	0,775459883	0,9123093735	0,7103009522	0,762429194	1,7594459748	1,5639364262	1,1599349481	0,8015240175	1,7464130787	1,1664555156	1,6384755098	1,5634142746	1,2379781211	1,6226080051	1,7591679085	1,818099456	1,0413176427	1,1012881624	1,2967841796
2,0200086762	1,0491560514	1,4859664332	1,0424887277	0,9774143981	1,7529099993	1,5636123217	1,2837279323	2,0190983459	1,7855117869	1,8175782656	0,7754609086	0,9318623567	0,7167225443	0,7754619747	1,7724806171	1,5704792777	1,1664519666	0,8406310204	1,7525889839	1,218585203	1,6877077008	1,6290730782	1,2380304069	1,6876179184	1,7593082103	1,824323247	1,1012877926	1,1664410735	1,3683281242
2,0200985431	1,1012758933	1,4948200121	1,0426326998	1,0425632335	1,7588915585	1,5639552528	1,3031432997	2,0200593914	1,7919256833	1,8179822963	0,7754618798	0,9448955589	0,716743125	0,7754621252	1,8180907959	1,6095738526	1,1664533693	0,886206108	1,7592382114	1,2316187633	1,6877282085	1,7588070271	1,2380330894	1,6877686317	1,7594283437	1,8244168293	1,1077585861	1,1664573848	1,4010466741
2,0331472894	1,1012889477	1,4986646645	1,1077756333	1,1012900065	1,7593842169	1,6288841335	1,3032564439	2,0200736877	1,8181020551	1,818065914	0,7754631795	0,9514100809	0,716747425	0,7754622497	1,8238398424	1,6095772378	1,1664560206	0,8927614523	1,7593040735	1,238056472	1,6942440474	1,8241281374	1,2381250883	1,7541206396	1,7594341797	1,824465787	1,1729441418	1,1728922594	1,4205892412
2,0592156895	1,1074239827	1,5574208839	1,1077983463	1,1077998413	1,7594200239	1,6290948024	1,3032815042	2,0201129004	1,8244431622	1,8243913874	0,775463464	0,9579274825	0,7167592461	0,7754624938	1,8245498934	1,622602135	1,1727251376	0,9057906092	1,759376791	1,2967782272	1,6942462134	1,8241800484	1,2837181954	1,7590813571	1,7594486564	1,8244769964	1,192480306	1,2185812977	1,420592945
2,0834949108	1,1663179966	1,5635114684	1,1664470552	1,1724438237	1,7594439111	1,6291071967	1,303297951	2,0266234757	1,8244604258	1,8245045595	0,7819649637	1,010055539	0,7168011039	0,8015274044	1,8504189437	1,627827514	1,1729428269	0,9057913018	1,7983205979	1,3293635248	1,7464241039	1,8826702089	1,2967339563	1,7594576941	1,7594555198	1,824495867	1,2250996629	1,2446520499	1,4271037463
2,0850416741	1,1716534789	1,5638844183	1,166451466	1,231545586	1,7594535502	1,6291205408	1,3033030974	2,0331523467	1,8571934931	1,8374897263	0,7819772152	1,0100557548	0,7168146064	0,8015276314	1,8571365637	1,6680827018	1,2120657477	0,9057950777	1,8245261966	1,3489175119	1,7529348801	1,8883928557	1,2967816597	1,7659708458	1,8180587858	1,8245707333	1,2316151139	1,2967787168	1,4326872556
2,1372999126	1,2120551748	1,6030486214	1,1664555001	1,2379284848	1,8180853129	1,6486012682	1,3357603278	2,0786855582	1,8637070692	1,8632865651	0,7819794577	1,2316118989	0,7233301141	0,8080457534	1,8820631454	1,6872956533	1,2370984024	0,9057968057	1,824608574	1,3619480654	1,7592605293	1,9157157261	1,3021469357	1,7981892569	1,8180755453	1,8246075617	1,2360917715	1,3029577181	1,4335591956
2,1438753862	1,2377300497	1,6291174645	1,1728826378	1,238042792	1,8180881818	1,6617068307	1,3423959746	2,0787396848	1,8804208605	1,8830021732	0,7819806492	1,2381206245	0,7298446641	0,8145616824	1,883257487	1,6877718504	1,2446498355	0,9122727993	1,8246170108	1,3684725829	1,759453944	1,9456287177	1,302649202	1,8115821779	1,8181043563	1,8246274895	1,2379845883	1,3031770289	1,4792295165
2,1439233798	1,238065504	1,6550294963	1,1794885773	1,2967846311	1,8204339734	1,6876233636	1,3619066239	2,0787507658	1,8832437712	1,883245964	0,7884971286	1,2837507841	0,7493957041	0,8145624516	1,8832699996	1,693688218	1,2966762478	0,9709592188	1,8822027417	1,4270882686	1,7788147234	1,9484257205	1,3028816718	1,8828884041	1,8232562371	1,8832544233	1,2379940891	1,3032486358	1,4919972326
2,148891928	1,2380987333	1,6682198822	1,1925168595	1,2967865612	1,8245384582	1,6877382894	1,3681499784	2,0787622782	1,8832717696	1,8832460748	0,7884993749	1,2902579524	0,7624310173	0,8210692123	1,8891926054	1,6941978423	1,2967787656	0,9774015717	1,8890738183	1,4271119881	1,8180037921	2,0132665745	1,3031346676	1,8831812577	1,8238676736	1,8879984103	1,2380787567	1,3032737537	1,5444057628
2,1492360457	1,2381321202	1,6939188124	1,231615254	1,3031320649	1,8245910428	1,687749286	1,4333619764	2,0826015282	1,8866390803	1,8832472824	0,8406250882	1,2967755957	0,775457046	0,8210727387	1,8892187858	1,6942367613	1,303192134	0,9774817254	1,8894833904	1,4332612938	1,8216213231	2,0189120316	1,3423644925	1,8831830545	1,8241688445	1,8885656852	1,2576879868	1,3032947377	1,5574415913
2,1494308514	1,251069466	1,6939419472	1,237942824	1,3032641131	1,8246185647	1,6877697551	1,4985531865	2,0846110311	1,8883853919	1,8887428355	0,8406291666	1,3029494226	0,7754588482	0,8406261598	1,8897034191	1,69428912	1,3032479168	1,0361183637	1,8896912656	1,4726035182	1,8236888876	2,0190316486	1,3619472552	1,8896333639	1,8245206683	1,889038513	1,264201804	1,3033070463	1,56386913
2,1497307394	1,2642027362	1,6941109377	1,2381283775	1,3033000778	1,8246266437	1,6877712133	1,4987248187	2,0850849201	1,8892859571	1,8890664976	0,840629602	1,3619382934	0,7754605404	0,8406276205	1,8897506222	1,7268711794	1,3032724225	1,0621910646	1,8897594566	1,4920450989	1,8441752278	2,0198106924	1,3684026476	1,889762773	1,8245624591	1,8894068756	1,2706446079	1,3880110678	1,6290728383
2,1497371476	1,2967643563	1,6941754557	1,2381366284	1,36195946	1,8571377608	1,6877765956	1,4987438793	2,0851705875	1,8896808305	1,8897182446	0,8406305944	1,3684662093	0,775463591	0,8406306441	1,9222928995	1,7529286349	1,3032930339	1,088256002	1,8897630187	1,4922749979	1,8770056711	2,0787627917	1,3684127315	1,9093148973	1,8245657653	1,8896651577	1,2837464536	1,4331908749	1,6291145142
2,1501873009	1,3619057572	1,7528605377	1,2381389212	1,3683947237	1,8635896989	1,6929652985	1,5574308897	2,0851815988	1,8897874806	1,8897605254	0,8465892663	1,3684663989	0,7754656072	0,8406320699	1,9353979028	1,7593149428	1,3032956082	1,0947647181	1,8897795715	1,4984908404	1,8832245668	2,0851924582	1,3684414404	1,9093245269	1,8245741827	1,8896959976	1,3163350655	1,4335992656	1,6875101107
2,1503740372	1,3683410889	1,7529059787	1,2511694328	1,3684389855	1,8766681522	1,6941049222	1,563669155	2,0852769295	1,9353967287	1,889769803	0,8467790553	1,3814933355	0,775465691	0,8406326396	1,9483526487	1,7594256282	1,3033029022	1,1012866879	1,8897833818	1,4987602388	1,8832643135	2,0851939968	1,3684651651	1,9353990428	1,8245898878	1,889702285	1,3619093651	1,557440217	1,6942616025
2,1894540084	1,3683929634	1,7587584064	1,2902619643	1,4270936334	1,8832428459	1,694171337	1,5637491369	2,1437752066	1,9519886237	1,8897698127	0,8471275645	1,39452657	0,7819649099	0,8468860914	1,9483763793	1,7594531497	1,3033033747	1,1077186502	1,9471743756	1,5509076497	1,8895421349	2,1437874975	1,427102958	1,9482583271	1,8245955743	1,8897072095	1,3619348652	1,5636639015	1,7529331612
2,2025403591	1,3684371437	1,7593202339	1,2967456378	1,4271099948	1,8832550665	1,6941897049	1,5639586047	2,1438730481	1,9544593158	1,8897732204	0,8471454433	1,4334475459	0,7819859257	0,8470422771	1,9484231812	1,7897182617	1,348899465	1,1077236856	1,9495101176	1,557442782	1,8897443768	2,145110178	1,4331650566	1,9484283464	1,8246114906	1,8897368361	1,3678705902	1,5639545708	1,7591332016
2,2025661007	1,4270653457	1,7593501532	1,2967784148	1,433480796	1,8832614302	1,694224391	1,6029427937	2,149897015	1,9546143926	1,896265398	0,8666928086	1,4336056164	0,7819904233	0,8470490524	1,9484374364	1,7985531293	1,3683475887	1,1142835782	1,9532535118	1,5638557882	1,8961742962	2,1489720658	1,4332094471	1,9538823875	1,8311229026	1,9158517733	1,3684011488	1,6226008563	1,7593841228
2,209082727	1,4331316918	1,8115029299	1,3032991472	1,4336267984	1,8882965588	1,6942887602	1,6224861331	2,1503588369	1,9548049408	1,9158419461	0,899274484	1,4986201985	0,8080475636	0,8862456512	1,9537458349	1,8049415359	1,3683870779	1,1664381387	1,9542242795	1,603053044	1,8962273401	2,1496230077	1,4335607562	1,9546844781	1,8376396599	1,9437849884	1,3941277672	1,6288974748	1,79203091
2,2090863178	1,4335737077	1,811580063	1,3619342755	1,466065535	1,889014446	1,7529157336	1,6225656564	2,1503844823	1,9548663885	1,9221881552	0,9057863289	1,498646052	0,8406220215	0,9057807786	1,9543918798	1,8115711255	1,4270770234	1,1664542704	1,9546616556	1,6095576689	1,89625528	2,1497422607	1,433583822	1,9548327735	1,8831604197	1,9440507619	1,3944659846	1,6291184158	1,798555015
2,2144018027	1,4831750089	1,8115872347	1,3681010329	1,4922701596	1,8895775886	1,759388453	1,6286817075	2,1504162882	1,9549177575	1,9288674761	0,9057901685	1,4987701197	0,8406285556	0,9057913383	1,9546089652	1,8171974645	1,4335534067	1,1729259799	1,9548546597	1,6224882133	1,9027732586	2,1503464255	1,440146628	1,9810168934	1,8832534406	1,9531911904	1,3945357612	1,6291205229	1,8161579565
2,2144110132	1,4974309619	1,8180952483	1,3683590144	1,4981039052	1,889580226	1,759413465	1,6876500696	2,1504211845	1,9809792158	1,9353790184	0,9057936096	1,5574220478	0,8406294872	0,9057916616	1,9546626446	1,8180840069	1,4922729848	1,1729756879	2,0070194966	1,6225925076	1,9352461531	2,1633563684	1,4987572372	1,9872785598	1,883253991	1,954577998	1,4271128915	1,6291252194	1,817778775
2,2149221152	1,51168409	1,824041155	1,3684593258	1,4985508473	1,8896408837	1,7659713603	1,6877789332	2,1634523043	1,9937780248	1,9482310167	0,9057984945	1,5574467093	0,8470477415	0,9057951744	1,9546682531	1,8181031707	1,498556128	1,2314558848	2,0113525485	1,6244994373	1,9483830891	2,1829966299	1,5378432858	2,0004474195	1,8832549428	1,9547785605	1,4271135807	1,687420421	1,8240922884
2,2149533467	1,5183415549	1,824505386	1,3731875447	1,4987333326	1,8897352982	1,7789968208	1,6937257986	2,1960588817	1,9939715112	1,948366809	0,9448924509	1,5635177318	0,8471304286	0,9057999154	1,9546770465	1,818254904	1,4986003623	1,2378922275	2,0135323024	1,6285405944	1,9483991494	2,1830201187	1,5458996262	2,0069634807	1,8832571501	1,954831831	1,4328899713	1,6877397763	1,8246201228
2,2150995192	1,5618358126	1,8245093277	1,3814923856	1,4987422763	1,9093394086	1,7985536043	1,6940233677	2,2024736661	2,0134452121	1,9484077532	0,9514107334	1,62259177	0,8471354947	0,9123000887	1,9547648261	1,8192142911	1,4987309638	1,2380900764	2,0189011716	1,6290871033	1,9538107003	2,2023882013	1,5572622331	2,0070808496	1,8832653626	1,954920052	1,4332863565	1,6936689085	1,8857324237
2,2154160625	1,5629183355	1,8245303195	1,3814936336	1,4987434366	1,9480351708	1,8047831107	1,694264629	2,2090230879	2,0134866477	1,9484193552	0,970830556	1,6226065749	0,8471381226	0,957896827	1,954817793	1,8219272348	1,4987847113	1,2511596758	2,0194227405	1,6353860691	1,9542423559	2,2084148272	1,5574497846	2,0135086332	1,8887587482	1,954928619	1,4336242302	1,6938558039	1,8897634471
2,2155358892	1,5636311162	1,8311242391	1,4206015962	1,498749422	1,948417479	1,8171617829	1,7072861667	2,209044107	2,0135023696	1,9484266236	0,9709602673	1,6226068102	0,8471460047	0,9768544824	1,9548216852	1,8241364556	1,4987886011	1,303051681	2,0199088152	1,6356121468	1,9542860069	2,213797838	1,5634676348	2,0171560434	1,8888401478	1,954929098	1,4922427128	1,6940731943	1,8897810474
2,2155767175	1,5637983728	1,8782287403	1,4271112683	1,4987925542	1,9484257433	1,8180859324	1,7202581217	2,2090849293	2,0135658984	1,9484347644	0,9774273175	1,6288588978	0,8536646967	0,9770654207	1,9548821033	1,8243415092	1,4987896752	1,3032410283	2,0201142969	1,6747057494	1,9547697263	2,2138729662	1,5637226328	2,0178243135	1,8891106758	1,9549392184	1,4922744307	1,6942352019	1,9223018395
2,2286152193	1,5638645387	1,8823576564	1,4271150414	1,505311582	1,953545801	1,8180865166	1,7528792513	2,2090895377	2,0135706497	1,9489159525	0,9774574824	1,6290387018	0,9057937222	0,9773436583	1,9549157432	1,8243646377	1,4987924858	1,3032528739	2,0591036635	1,6747364399	1,9548110194	2,2141883867	1,5638158213	2,0187815863	1,8891195123	1,9549432734	1,492278836	1,694244899	1,9484211195
2,2481957456	1,5834831312	1,8832331161	1,4308872602	1,5313770401	1,9539962657	1,8242603252	1,752914629	2,2141951289	2,0166554702	1,9513027915	1,0361231632	1,6876980102	0,9121467707	0,977438046	1,9549405267	1,8243992215	1,5313677407	1,3032604212	2,078790896	1,6877471905	1,9548852829	2,2141926943	1,5639585892	2,0194772586	1,8893930117	1,9614619481	1,495988728	1,7578906049	1,9547246107
2,2707010961	1,6029981496	1,8882660713	1,4332975569	1,5444047264	1,9542641464	1,824567034	1,7591072541	2,2151605138	2,0180585526	1,9542013348	1,0361239209	1,6940260482	0,9644504338	1,0035390769	1,974368414	1,8244219632	1,5543603997	1,3098211907	2,0816458281	1,6877731828	1,9613037357	2,2148265704	1,6225204016	2,0200357236	1,8894821936	1,9809407974	1,4985430217	1,7594302985	1,954925308
2,2741771983	1,6095676354	1,8897726328	1,4333831553	1,5638858023	1,9545692439	1,8246019171	1,75932045	2,2154156054	2,0181043582	1,9544150256	1,0426043123	1,6941269886	0,9706268203	1,0295952195	1,9810205223	1,8244450661	1,6226062341	1,3291344794	2,0823794634	1,692597668	1,9744975934	2,2149368843	1,6225233511	2,0460146414	1,8896960649	1,9940415304	1,49869836	1,7594499087	1,9743810497
2,2741833186	1,6160526393	1,889783977	1,4335720243	1,6030572731	1,9546698462	1,8246133518	1,7593689063	2,2156070239	2,0184905661	1,9544300218	1,0947648708	1,6941289044	0,9709448241	1,0426351932	2,0133341187	1,8245906691	1,6226101331	1,3358778919	2,0837463991	1,6931922097	1,987267496	2,2150670691	1,6225817901	2,0461215352	1,8897037587	2,0005692827	1,4987754	1,7594550243	1,9992300636
2,2742538448	1,6225558013	1,9203844435	1,4336152688	1,6226081939	1,9548903303	1,8246225138	1,785461966	2,2481820384	2,0196676268	1,9544497656	1,101286724	1,6942110583	0,9709575959	1,0947650456	2,0135093513	1,8246121543	1,6226103083	1,3618454672	2,0842091352	1,6942784988	2,0133605149	2,2151272532	1,6290296384	2,0556063152	1,8897072436	2,0070861478	1,4987937004	1,7724528189	2,0070321153
2,280293879	1,6225636199	1,9223075313	1,4662100227	1,6290209374	1,9549019967	1,8373016032	1,8113560025	2,2609196034	2,0199486448	1,9547325712	1,101287983	1,7528999251	0,9772478137	1,101292635	2,0135696299	1,824615669	1,6746930266	1,3619132591	2,0848565851	1,7073140272	2,0135073785	2,2151369941	1,6291140511	2,0655698622	1,8897095698	2,0135660086	1,4987944552	1,7854553772	2,0133797942
2,280404123	1,6280153061	1,9484333567	1,4792492706	1,6877269761	1,9549234698	1,8506855768	1,823818989	2,2677274526	2,0199938029	1,9548028753	1,1077985655	1,7593668961	0,9774662514	1,1077675967	2,0135923951	1,8374986376	1,6942093872	1,3619455376	2,0848935506	1,7137987516	2,0135643048	2,2153244525	1,648666742	2,0786787644	1,8897425568	2,0189514553	1,5248596063	1,7854809695	2,0135645964
2,280485669	1,6289702531	1,9547139808	1,4922236881	1,6939866399	1,9549292432	1,8635859275	1,8244872342	2,2689126986	2,0200140024	1,9548610917	1,1338443774	1,7789460702	0,9774715881	1,1077765168	2,0135965048	1,8439497128	1,6942140283	1,3619478084	2,0849083557	1,7202023213	2,013589354	2,2153469908	1,68766025	2,0787262481	1,8897454528	2,0190811752	1,5312809865	1,7985517993	2,0135821514
2,2804964314	1,628993125	1,9548528395	1,4922786806	1,7071635964	1,9549508926	1,8831881269	1,8246023272	2,2741004445	2,0200328056	1,9548645646	1,1599441709	1,8180648001	1,0165688871	1,1077798279	2,0135981159	1,8832405291	1,6942306318	1,3619493461	2,084910561	1,7203518561	2,0135967916	2,2154787315	1,687763034	2,0787606491	1,8897579704	2,01910149	1,5378906827	1,8050679433	2,0136017019
2,2805199866	1,629066846	1,9548952995	1,4986964389	1,7529374976	1,9549538997	1,8832302773	1,8376335524	2,2741144006	2,0265677834	1,9548928482	1,1664543945	1,8180916158	1,0356048175	1,1599387804	2,0182637787	1,8832597528	1,752880389	1,3682186615	2,0849478332	1,7333278788	2,019641602	2,2155768797	1,6877695351	2,0814921001	1,8897620811	2,0196612428	1,544005667	1,8113902328	2,0192976852
2,2805417099	1,6290870664	1,961436167	1,4987098245	1,7594535131	1,9743846253	1,8832324096	1,8441717511	2,2741373856	2,0396689092	1,9549122631	1,172854408	1,818093629	1,0360911507	1,1722175935	2,01923648	1,8846219396	1,7529140318	1,3749686214	2,0849603688	1,7333816926	2,019820562	2,2155788521	1,6931165812	2,0834384922	1,8897679517	2,0196622528	1,5509229045	1,8128275152	2,0195231126
2,280596713	1,6291215627	1,9809994345	1,5313575707	1,765971251	1,9809786345	1,8832496934	1,8831082826	2,2741704683	2,059198418	1,9549385644	1,2185018963	1,8180989118	1,036092298	1,1727989871	2,0196598051	1,888722705	1,7529242331	1,4140801983	2,0850095334	1,7333849913	2,0199151415	2,2156078852	1,6938965318	2,0841518045	1,8897806743	2,019724102	1,5574043306	1,8176009881	2,0198423373
2,2806365814	1,6747362233	2,0133143096	1,5378824304	1,785514173	1,9810157774	1,8832629639	1,8832166427	2,2805139427	2,0657244471	1,9614615804	1,2185856091	1,8244007926	1,0361224645	1,1728889996	2,0198469861	1,8892321748	1,7529243343	1,4271079924	2,0850131458	1,7398715733	2,0200079011	2,2220215015	1,6941678888	2,0846390674	1,9158432581	2,0197644561	1,5574136891	1,8179146015	2,0199130107
2,2807424499	1,6941146699	2,0133390851	1,5378846064	1,8050653476	2,0070827468	1,8876880459	1,8890992683	2,280678466	2,072091899	1,9677721312	1,2316074767	1,8245465371	1,036123316	1,1729466574	2,0198560574	1,8893467636	1,7529380987	1,4321477956	2,0851183409	1,7399043553	2,0200079031	2,2414642965	1,6942894964	2,085154916	1,9288800976	2,0199851186	1,5574349334	1,8180865341	2,0200387363
2,2807447292	1,6941820042	2,0135753627	1,5574474163	1,8180832767	2,0135088595	1,8883278762	1,8892858897	2,2937648097	2,0720968514	1,9738361805	1,231614842	1,8245663378	1,0361239713	1,1729652718	2,0199388852	1,8895814409	1,7594186291	1,4332341116	2,0852265648	1,7527966137	2,0200450076	2,2741975954	1,7136938779	2,117859313	1,9484364165	2,0200787469	1,5574374114	1,8180973442	2,0200779217
2,280761502	1,6942579952	2,0135977585	1,5633068834	1,8181036025	2,0135917836	1,8885051028	1,8893949712	2,2937758872	2,072139747	1,9744861003	1,2379575628	1,824588928	1,0361242258	1,1794443805	2,0199742545	1,889660255	1,7594240947	1,4335706828	2,1439258688	1,7528080681	2,020071047	2,2773952051	1,7333673014	2,124380207	1,9540063123	2,0201149084	1,5574418069	1,8181039171	2,0776712025
2,280766707	1,6942767493	2,0149927486	1,5635879226	1,819124398	2,013592403	1,8889581639	1,8896344293	2,3002532219	2,0786386555	1,974499299	1,2380774714	1,8245988907	1,0361246074	1,2316147711	2,020049077	1,8896955792	1,7594519818	1,4336004827	2,1458103018	1,752926253	2,0395658067	2,2796421615	1,7527085335	2,1308373849	1,9544673218	2,0330554364	1,5574432027	1,8229596607	2,0785426307
2,2872597762	1,6942786849	2,017648557	1,5639180129	1,8238693827	2,0135958647	1,8896546659	1,8897789587	2,313348118	2,0786493654	1,9875030559	1,2381230508	1,8506630415	1,0361251499	1,2316171971	2,0200701343	1,8897455359	1,8115296448	1,4336378793	2,1494430495	1,75292984	2,0460744661	2,2804868896	1,7528904329	2,143525691	1,9545026075	2,052585812	1,5574447118	1,8243756947	2,0786255561
2,2872900392	1,6942875025	2,0177895349	1,563921451	1,8243533639	2,0135971075	1,8896910498	1,8897857581	2,3198414895	2,0786966754	1,9875309429	1,2641902878	1,863717204	1,0426200612	1,2316181284	2,0200821949	1,8897518412	1,8180982156	1,4922468899	2,1496818316	1,7529327549	2,0762818563	2,2806003099	1,7529101691	2,1438821847	1,9545264862	2,0787487286	1,5574495399	1,8244428072	2,0786977785
2,2937315478	1,7008069387	2,0200135797	1,5639396005	1,8243627062	2,0135986561	1,8896969098	1,902741211	2,3317218624	2,0787275352	2,0134052607	1,296717617	1,8832433145	1,042629794	1,2316188523	2,0201014653	1,8897536308	1,8181013709	1,4922513632	2,149957209	1,752939775	2,0783265157	2,2807229362	1,7529355833	2,1438894429	1,9547197675	2,0787585243	1,561874359	1,8244430931	2,0787373171
2,3002803798	1,7528067855	2,0200824164	1,563951972	1,824377194	2,0165149526	1,8897070673	1,9028037963	2,3391271872	2,078739205	2,0134819434	1,2967345487	1,8832518696	1,0426336998	1,2379780834	2,0201159525	1,8897609759	1,8181030901	1,4922738696	2,1499619647	1,7529413683	2,0786625284	2,280739211	1,758650847	2,1439220043	1,954765822	2,0843716971	1,5635753495	1,8244732252	2,0787451532
2,3003054061	1,7529144666	2,046179173	1,5704030432	1,8244222461	2,0193428251	1,8897559295	1,9091376087	2,3392909294	2,0787552251	2,0135203413	1,2967614855	1,8832593325	1,0817455754	1,2381013077	2,0396544353	1,8897668969	1,824119726	1,4973793346	2,1501346457	1,7586482732	2,0787544183	2,2807686607	1,7594443734	2,1497577174	1,954881798	2,0848944949	1,5639275309	1,8245167083	2,0819351085
2,3067407917	1,7529255634	2,0526742394	1,5704738359	1,8245507587	2,0194943153	1,8897625399	1,9481257252	2,3393003858	2,078763362	2,0135281396	1,2967740103	1,8832629437	1,0882323118	1,238104116	2,0460848152	1,8897736143	1,8244441028	1,4977274011	2,1501623414	1,7593795608	2,0801592034	2,2928174431	1,7594537053	2,1501651489	1,954886974	2,0849353969	1,5639344327	1,8245892007	2,0843475179
2,313332786	1,7529292586	2,0787227475	1,6225247929	1,8246171315	2,019515969	1,8897803967	1,9484247643	2,3393906326	2,0819949718	2,0135555924	1,296781709	1,8891257403	1,0882549065	1,2381361776	2,0461631731	1,8897761355	1,8246193339	1,4987386916	2,1502258889	1,7594055691	2,0843763271	2,3003196066	1,7594559901	2,1502144103	1,9549403286	2,084950494	1,5704645378	1,8571508057	2,0850965958
2,3198224641	1,7529331203	2,0787465935	1,6225989064	1,8376113699	2,0197669544	1,8897815565	1,9543199384	2,339398467	2,0841080013	2,0135928199	1,2967901063	1,8891383117	1,1012811975	1,251167933	2,0461639346	1,8897879124	1,8374184083	1,4987533756	2,1503526391	1,7594361421	2,0850780749	2,3198405259	1,759456581	2,1502712058	1,9614631562	2,0849592578	1,5900258815	1,8831897046	2,098077704
2,319863265	1,752933924	2,0840241538	1,6225990591	1,8832287197	2,0197889207	1,8897820403	1,9546495263	2,339400241	2,0849668578	2,0136004595	1,302608635	1,8893568344	1,1012861511	1,2576874978	2,0655448971	1,8959632558	1,8571354207	1,5573880901	2,15038205	1,7594513322	2,0850904036	2,3392812158	1,8050313542	2,1503530628	1,9744910378	2,0850779137	1,6029796899	1,8832502851	2,0980967571
2,3198664537	1,7529364603	2,0852237989	1,6226078397	1,8832660668	2,0198062524	1,8961854524	1,9548583411	2,339405338	2,0851204017	2,0185069844	1,3619445287	1,8895302049	1,1012862583	1,3030636882	2,0656741481	1,896266721	1,8831791195	1,5604323861	2,150414692	1,7659678245	2,0851616849	2,3393755464	1,816996583	2,1503986314	1,9744981011	2,0851827798	1,6030220854	1,8885743779	2,1113367756
2,3306928533	1,7580767799	2,0983109116	1,6266136254	1,8896204239	2,0199077335	1,896283279	1,9549079242	2,3394137636	2,0851858006	2,0196827596	1,3619455935	1,8897487171	1,1071507861	1,3031538245	2,0657051548	1,9223355113	1,8832714154	1,563298781	2,1504469608	1,7984433071	2,0852563876	2,3393811631	1,8180935335	2,1634629782	1,9810162912	2,0852030151	1,6030406256	1,8887769392	2,1438977285
2,3327628531	1,7584307284	2,1048332814	1,6289143919	1,8897017314	2,0199545759	1,8962852181	1,9807396189	2,3394179456	2,0852237433	2,019735639	1,3619483176	1,8897781601	1,1076318957	1,3033041042	2,078754734	1,9482293082	1,8883851539	1,5636584572	2,1829804063	1,7985500804	2,104809261	2,3394151471	1,8230671547	2,1699919454	2,0005405533	2,0852493725	1,6095811935	1,8892689974	2,1439051742
2,3328666767	1,759447055	2,1111530856	1,6289478729	1,889756551	2,0199564102	1,9223602287	1,987480938	2,3394194626	2,0917594006	2,0199292185	1,3619486451	1,8897857875	1,1077590137	1,3293659013	2,0843107841	1,9483272575	1,8895918365	1,5638521374	2,1829951603	1,8094369366	2,1110555846	2,3394164731	1,8239367577	2,1764857224	2,0134498811	2,085251154	1,6198696007	1,8892831837	2,1439293806
2,3371880423	1,7594567189	2,1298340035	1,6289990701	1,8962698475	2,0199907006	1,9442496829	1,9940489441	2,3394213453	2,104763717	2,0200533817	1,3683846858	1,9027658793	1,1077979323	1,3293667566	2,0843390571	1,9483979844	1,9480502956	1,5638901162	2,2085614975	1,8115381666	2,1308821487	2,3427319663	1,8243695602	2,2025429725	2,0134564461	2,1438650897	1,6219191455	1,8892958222	2,1439335441
2,3391097287	1,7918460844	2,1308742351	1,6290158413	1,9093213878	2,0200199135	1,9480606044	2,0002434574	2,3394237782	2,1109927129	2,0200892416	1,3684117284	1,909255701	1,1273549063	1,3423582056	2,0844302355	1,9484135343	1,9484270622	1,5639269571	2,2089084006	1,8115823072	2,1308951476	2,3438819788	1,824421973	2,2025503581	2,0135046072	2,1439229952	1,6225973442	1,8896554306	2,1493250484
2,339268684	1,8126598066	2,1386811633	1,6290381783	1,9093286643	2,0200575275	1,9481315942	2,0005345252	2,3394249272	2,1112449012	2,03300349	1,3684678548	1,948381092	1,1273556507	1,3423959043	2,0847638577	1,9484237929	1,9484276884	1,5965073964	2,2089903237	1,8180655035	2,1372804651	2,3453624942	1,8244961352	2,208705786	2,0135070597	2,1490769437	1,6226025212	1,8897045928	2,1494607501
2,3394176273	1,8177508747	2,1424305348	1,6291060193	1,9223628734	2,0200645092	1,9483438264	2,0135371027	2,3394269066	2,117859943	2,033139387	1,429962087	1,9484008625	1,1403904371	1,3554385035	2,0847752288	1,948425388	1,948434085	1,6225322332	2,2150711461	1,8181021118	2,1435385494	2,3455223697	1,8245158468	2,2088759391	2,0135389437	2,149161298	1,622608799	1,8897159842	2,1495155576
2,3429091863	1,8180525269	2,1439039616	1,6551744372	1,9288777269	2,0200906711	1,9483542279	2,0135687434	2,342924406	2,1308739777	2,0331429518	1,459700494	1,9484044856	1,1664544525	1,3618429567	2,0849193492	1,9484341531	1,9518995691	1,6226079686	2,2151841737	1,8235598403	2,1492432485	2,3456052291	1,8246013556	2,2089211654	2,0135868222	2,1494184575	1,622609423	1,8897539528	2,1498835014
2,34347803	1,8180563469	2,1439096047	1,6617038938	1,9354019567	2,0266324793	1,948370864	2,0162810615	2,3446854662	2,1389897259	2,0331443306	1,4922757686	1,9484334425	1,1664575815	1,3619445694	2,0850091609	1,9542643277	1,9531633787	1,6281114405	2,2153209254	1,8241999692	2,1498489796	2,3458202612	1,8246108246	2,2090021562	2,0193986703	2,1494453647	1,6226114335	1,9093282739	2,1499321
2,3447714484	1,8180991541	2,1439190849	1,6812151893	1,9480589975	2,0330512223	1,9483962503	2,019908068	2,344998567	2,1436622122	2,0461739826	1,492276034	1,9534483216	1,1681564407	1,361947059	2,0850559276	1,9544298978	1,9548206039	1,6281501476	2,2153560305	1,8242373317	2,1500857885	2,3458924249	1,8246145156	2,2090487218	2,0194196621	2,1496281026	1,622612744	1,915849092	2,1499355769
2,3448863832	1,8204735045	2,1439290151	1,6812319647	1,9484321447	2,0396572017	1,9484253652	2,0199377355	2,3452361618	2,1436918376	2,0461849738	1,4986710289	1,9544409821	1,1727212075	1,3619473145	2,0850855948	1,9545247226	1,9548445493	1,628245517	2,2153687918	1,8244418036	2,1502057572	2,3459116065	1,8246182017	2,209087277	2,0195027983	2,1498054774	1,6285796801	1,9354000676	2,1502219058
2,3453805144	1,8243747844	2,1443169656	1,6812372394	1,954577057	2,0589313912	1,9484286805	2,0199691969	2,3453997643	2,143858703	2,0522247798	1,4987868221	1,9546166062	1,1728003732	1,3619532455	2,0851045003	1,9545681177	1,954898396	1,6284052843	2,2155351291	1,8245485968	2,1503144342	2,3651172842	1,8376470571	2,2090925831	2,0197175123	2,1499041083	1,6288268394	1,9471926411	2,1503525615
2,3453949632	1,8243769694	2,1492584171	1,6876112093	1,9546214251	2,0656176471	1,9538035719	2,0200100408	2,3454669859	2,1438921931	2,059211305	1,4987917143	1,9547222395	1,2315692449	1,3619571262	2,0851114869	1,9546699109	1,9549056058	1,628481131	2,2155997312	1,8245772788	2,1504212742	2,3654467574	1,8441098293	2,2094948791	2,0197918743	2,1501630994	1,6291063587	1,9481588983	2,1504166759
2,3455646386	1,8244659395	2,1501487538	1,6877540121	1,9546247344	2,0721583283	1,9543815245	2,0265800189	2,3457993662	2,1439232145	2,0657319791	1,498804077	1,9547455366	1,2315778508	1,3659031551	2,0851179533	1,954695037	1,9549316296	1,6288347333	2,2415032483	1,824619609	2,1634327014	2,365490164	1,8571762495	2,209780482	2,0198248529	2,1501861069	1,648536457	1,9483884721	2,150420391
2,3455646863	1,824589523	2,1568908358	1,6877636033	1,9547597731	2,0721655752	1,954452622	2,0328674023	2,3458919311	2,1439234263	2,0661196672	1,5634951259	1,9547507322	1,2374737577	1,3684392745	2,0851188104	1,9547346659	1,967983171	1,6289264718	2,2677207392	1,8308285824	2,1689767867	2,3718124329	1,8702347144	2,2111215464	2,0199178357	2,1502710296	1,6551790413	1,9484245901	2,1829715396
2,3455928457	1,8246125044	2,1763109273	1,6877697375	1,9547674123	2,0785250643	1,9545528702	2,0787269464	2,3524408468	2,1439293003	2,0672631615	1,5635374647	1,9548590503	1,2378997162	1,368440731	2,0851300812	1,9548015441	1,9940334003	1,6289600108	2,2740199218	1,8374608605	2,1960114972	2,3719370096	1,8767234516	2,211384987	2,0199655101	2,1502793107	1,6551888384	1,9517042926	2,1894331515
2,3456443684	1,8826108513	2,1765030536	1,6928753755	1,9548519259	2,0785818865	1,9548852705	2,078737975	2,3588681012	2,1450200949	2,0675950167	1,5637771921	1,9548965571	1,2381252334	1,4140792046	2,0851872562	1,9548468988	2,0135974304	1,6289607118	2,274080932	1,8376482118	2,1960453268	2,3914654883	1,8832681194	2,2120920501	2,0199763081	2,15032078	1,6617096909	1,9540583719	2,1895448062
2,3456952576	1,8832009909	2,1829947422	1,6935064303	1,9548990366	2,0786666779	1,9614020991	2,084528227	2,3651897947	2,1490609716	2,0686191955	1,56393242	1,9549008013	1,2967757906	1,4271074907	2,0851963776	1,9548690662	2,0196601012	1,6291067384	2,2740942493	1,8441764695	2,202531612	2,4015968785	1,8887877757	2,2127086088	2,0199828333	2,1503288938	1,6812021833	1,9544082885	2,1998305456
2,3456966205	1,883224549	2,1960329788	1,6937828955	1,9549296756	2,0787130143	1,9614671079	2,0849436251	2,3720030278	2,1494512464	2,0760492971	1,5639413687	1,9549111486	1,2967824383	1,4271079524	2,0852100984	1,9549254162	2,0198822827	1,6421565864	2,2741135326	1,850397804	2,2025403682	2,4037206485	1,8893659397	2,2143825081	2,0200484231	2,1503296268	1,6876878362	1,9544965419	2,2023261435
2,3457764708	1,8832348446	2,2077136677	1,6941078334	1,9549441987	2,078732233	1,9744630602	2,0851001525	2,3780290435	2,1495273473	2,0784581592	1,5900022284	1,9549486019	1,2967878189	1,4271168996	2,0852219951	1,9549428452	2,0200607212	1,6485673143	2,2741281752	1,857114797	2,2085480496	2,4044365011	1,8893933824	2,214652714	2,0200813514	2,1503462147	1,6877365864	1,9545035147	2,2089151366
2,3458372711	1,883255965	2,208986575	1,6941838687	1,961400317	2,078757146	1,9744990972	2,0851580927	2,3785173113	2,1503433785	2,0786621754	1,6030482446	1,9679544187	1,3025356344	1,4329350318	2,0852281663	1,9679620196	2,0200760599	1,6682085243	2,2776909108	1,8702351049	2,2086892536	2,4044471169	1,8896273266	2,214790718	2,020099776	2,1503514592	1,687744271	1,9546108093	2,2089420137
2,3459364139	1,8832637936	2,2090466209	1,694184153	1,9676899302	2,078762587	2,0005396241	2,0851887379	2,3785206577	2,1503475748	2,0786713435	1,6225515759	1,9679650103	1,3027820257	1,4335458564	2,0852397606	1,9807863112	2,0200929982	1,6746482022	2,2791935188	1,8829846323	2,2087438505	2,4045480814	1,8897728842	2,2148724258	2,0331390755	2,1503735353	1,6877484778	1,9547593772	2,2089525999
2,3653011283	1,889019326	2,2090589637	1,6942087978	1,9810013012	2,0787658352	2,0133218232	2,0851929359	2,3850411735	2,1504037013	2,0786854881	1,6225957849	1,9809501166	1,3031333278	1,4335904332	2,0852517639	1,9874825499	2,020094584	1,6750765542	2,2793232333	1,883151042	2,2089505108	2,4045721151	1,9027928206	2,2150373901	2,0396623519	2,1504182015	1,6877685737	1,9548030367	2,2089594578
2,3654505958	1,8891270027	2,2140194233	1,6942388731	1,987530805	2,0787690195	2,0134185022	2,0852056432	2,391280561	2,1504174362	2,0787035004	1,6290031548	1,9809699356	1,303219385	1,4662135074	2,091222282	1,9875304222	2,0396328195	1,6838599656	2,2796766984	1,8832163882	2,2090711255	2,4045847107	1,9158135159	2,2151568757	2,0656730197	2,1504372464	1,6877699137	1,9548079938	2,2090056867
2,3718703292	1,8895139992	2,2144882997	1,6942731007	2,0133503455	2,0825544658	2,0134512142	2,0852391973	2,4036857318	2,1631687957	2,0787251136	1,6290479774	2,0134973725	1,3032966488	1,4921730432	2,0913680072	2,0002987795	2,078721751	1,6877267461	2,2800115333	1,8832505072	2,2090891718	2,4087095821	1,9419008881	2,2152319416	2,0722420611	2,1633834591	1,6908645972	1,9548432522	2,2090770274
2,3915535212	1,8895163823	2,2146504754	1,6942905098	2,0133911032	2,084141963	2,0134749228	2,0852576395	2,4044183817	2,1634194241	2,078743568	1,6354998998	2,013568095	1,308968097	1,4985543463	2,1111877921	2,0005126371	2,0787603773	1,6877643189	2,2803918917	1,8832636667	2,2090901588	2,4096594454	1,941914537	2,2152740192	2,0785001633	2,1764458704	1,6922078964	1,9548740992	2,2090793226
2,4043000175	1,8895938275	2,2146547244	1,7072547443	2,0135106729	2,0842142387	2,0134824005	2,0852632882	2,4044484831	2,1764806152	2,0787484746	1,694196031	2,0135885261	1,3489163339	1,498560296	2,1113444636	2,0070825035	2,0851945434	1,6934528895	2,2804256157	1,8832656343	2,2090903051	2,4099300445	1,9484156641	2,2153253389	2,0786789656	2,1828660298	1,692447569	1,9548979705	2,2144096024
2,4043270387	1,8896018699	2,2146851259	1,7333815466	2,0135879144	2,0842799201	2,0135208909	2,0852672247	2,4044547178	2,1895391516	2,0787553297	1,6942152322	2,0135961908	1,368414988	1,4985691251	2,1241054589	2,0134416564	2,0852413245	1,6942773791	2,28043524	1,883265957	2,2136069901	2,4105326188	1,9484185956	2,2154392465	2,0787461319	2,1890999684	1,693520172	1,954941757	2,2149914765
2,4044658207	1,8896962299	2,2147161116	1,7464237519	2,0135883124	2,084841422	2,0135384813	2,0911523689	2,4044944811	2,1895455781	2,0787558483	1,6942511697	2,0135969212	1,3739324301	1,4986972554	2,1243724989	2,0135839173	2,0852704486	1,694283529	2,280486807	1,8888835217	2,2140433231	2,4105606864	1,9484190917	2,2154741685	2,0787638274	2,2022869478	1,6939125183	1,9549433529	2,21514878
2,4044984021	1,8897191471	2,2147714727	1,75276563	2,0135981514	2,0849386942	2,0135860726	2,1046742287	2,4045060927	2,201706151	2,0787561257	1,6942779228	2,0136054601	1,387866341	1,4987702024	2,1308980631	2,0136003927	2,0981753405	1,694283835	2,2805495473	1,8896522465	2,2140784991	2,410606264	1,9484211993	2,2155641149	2,082065036	2,2086870103	1,6939162982	1,954944401	2,2153123017
2,4045519682	1,8897562243	2,2148166423	1,7528552562	2,0135994242	2,0850056908	2,0135915679	2,1113021904	2,4045091401	2,2025544162	2,0787565981	1,6942886604	2,0164490922	1,4270708514	1,5574266099	2,1436292583	2,0136040039	2,1178021193	1,6942892418	2,2806008393	1,8897532184	2,214990383	2,4106308203	1,9484240927	2,215565544	2,0830548096	2,2088764504	1,6939226408	1,9610361631	2,2154445494
2,4045699512	1,889777666	2,214851919	1,7528971501	2,0136052977	2,0850221852	2,0135938534	2,1437250527	2,4045259912	2,2085971601	2,0787605353	1,7398076306	2,0193269092	1,4270954133	1,5574304753	2,1436393643	2,0176116146	2,1497497435	1,6942901066	2,2806703272	1,8897591685	2,2151848765	2,4106547689	1,9544860436	2,2216749123	2,0835456197	2,2089614044	1,6939898304	1,9810131535	2,221615216
2,4045826957	1,9022816594	2,2149350325	1,7529217696	2,0196943381	2,0851654443	2,0135968856	2,1438637352	2,4045309482	2,2087977234	2,0787613099	1,7527858184	2,0195110064	1,4271121701	1,5574352465	2,1437938404	2,0193054733	2,1498790916	1,7007794217	2,3196632432	1,8897687127	2,2153853793	2,4106762046	1,9544876089	2,2220823733	2,0841124942	2,2089823083	1,6940149799	2,0005249862	2,2219398988
2,4045852707	1,9157461012	2,2152925936	1,752926813	2,0198077544	2,0852034901	2,0136028906	2,1438879896	2,404538791	2,2088869097	2,0794304964	1,7528695495	2,01966523	1,4327293982	1,5574419193	2,1438140362	2,0193368024	2,1499598206	1,7527912567	2,3345765221	1,8957433431	2,2154330835	2,410842652	1,9545722148	2,2351674724	2,084246603	2,2090476163	1,6941904522	2,0116822989	2,2280160412
2,4077086428	1,935400304	2,2154437569	1,7529271063	2,0200548722	2,0852294761	2,0176101857	2,1471066155	2,4045426383	2,208901582	2,0803272217	1,7528756865	2,0198229784	1,4335784718	1,5602188802	2,1438279471	2,0196628268	2,1501148394	1,7528224257	2,339017454	1,9025698317	2,2545207104	2,4108522494	1,9546738033	2,2414963215	2,0845220545	2,2090481517	1,6942351737	2,0125993167	2,2543847854
2,4089732198	1,9423129244	2,2155983091	1,754242999	2,0201089311	2,0852313393	2,0181017684	2,1493765236	2,4045675321	2,2089687011	2,0820700751	1,7593888199	2,0199722394	1,4458603061	1,5633048431	2,1438348313	2,019677128	2,1502135861	1,752934929	2,3391434049	1,90933378	2,2677231972	2,4108559407	1,9547260723	2,2479578144	2,0845235216	2,2090824141	1,6942702334	2,0135767245	2,2546972619
2,4090084779	1,9483875358	2,2478240083	1,7576082377	2,0330451393	2,0852464152	2,0192008202	2,1500680794	2,4045790144	2,2089851862	2,082407149	1,8115675074	2,0199900444	1,4907858883	1,5638387886	2,1438442921	2,0197038026	2,1503076025	1,7529372825	2,3393326526	1,9157828679	2,2712755151	2,4109789962	1,9547335371	2,2480880396	2,0847463778	2,2090858976	1,6942819343	2,013592021	2,2607219507
2,4093293246	1,9495096357	2,2544701692	1,7576561283	2,0458778583	2,0852555283	2,0192550793	2,1501207729	2,4045819073	2,2090050148	2,0826636451	1,8180201019	2,0200234057	1,4921637155	1,5639491761	2,1439143248	2,0197330513	2,1503232054	1,7529384352	2,3436170338	1,9158480898	2,2736273556	2,4110164174	1,9547689791	2,254657701	2,0848425592	2,2090868371	1,7070851911	2,0135976063	2,2610014109
2,4095265103	1,9500846917	2,2545612517	1,7577918737	2,0461830826	2,0917981196	2,0192577049	2,1502136086	2,4045892677	2,209049068	2,0835718205	1,8180917234	2,0200244498	1,4922800763	1,6282901325	2,1439358483	2,0198678785	2,1504018837	1,7577086078	2,3436870028	1,9222288387	2,2739675762	2,4110401246	1,9547775244	2,2677410112	2,0848606234	2,20908983	1,7138133908	2,0176451888	2,2742455365
2,4099563757	1,9506289657	2,2673494699	1,7585949858	2,0591993746	2,117477565	2,0194097421	2,1503045986	2,408784508	2,2090560341	2,0836889821	1,8181051634	2,0200375975	1,4976076081	1,6285276768	2,1492121635	2,019905297	2,1761574648	1,7586549028	2,3442729935	1,9223669363	2,273968346	2,411085891	1,9547890406	2,2683852908	2,0849888092	2,2090940599	1,7138367765	2,0182214135	2,2742481719
2,4101952748	1,9524973236	2,2740874316	1,758730119	2,0656899106	2,1178637653	2,0196818852	2,1504187282	2,4099169606	2,2090712397	2,084121213	1,8243153228	2,0200454604	1,4979588274	1,6289320543	2,1493844415	2,0199486257	2,1829353959	1,7587763133	2,3447207183	1,9353803371	2,2739983544	2,4110918727	1,9547981365	2,2716438625	2,0850084522	2,21383607	1,7202526149	2,0195200331	2,2742553099
2,4106768197	1,9543289955	2,2742546905	1,7591302685	2,0720764422	2,1243699407	2,0197450041	2,1567302994	2,4100864308	2,2090896604	2,0843864311	1,8244112752	2,0200497522	1,5565587221	1,6291063051	2,1495673227	2,0199544898	2,2126211926	1,7588699362	2,3447804286	1,9353870965	2,2742378252	2,4173365785	1,9548909563	2,2740042596	2,0850325744	2,2140160192	1,720332796	2,0195816989	2,2742562832
2,4108843893	1,9546473822	2,2753274885	1,7591439589	2,0722464284	2,1308460777	2,0199871246	2,163426208	2,4104265992	2,2090906537	2,0845645391	1,8244585201	2,0200527328	1,557415906	1,641976288	2,1499754689	2,0199789113	2,214277741	1,7592611539	2,3454341134	1,9417154123	2,2742540708	2,4239867756	1,9679518581	2,2740166446	2,0850644503	2,214454661	1,7268418763	2,0196267149	2,2788810315
2,4108858486	1,9546496572	2,2787749442	1,7592560693	2,0782723254	2,1308614769	2,0200670242	2,195977023	2,4104313104	2,2142420965	2,0846069062	1,8245778728	2,0200597623	1,5574482055	1,6877543433	2,1501865365	2,0199836999	2,2152730392	1,7592801854	2,3455421329	1,9419163257	2,27958033	2,4367628743	1,9993679627	2,2741108066	2,0850701307	2,2149560491	1,7268527581	2,0196503683	2,2803130647
2,4108939519	1,9547132517	2,2801013026	1,759311582	2,0785253727	2,1328317419	2,0263499423	2,202030162	2,4106229991	2,2145615227	2,0847622317	1,824582343	2,0200984162	1,5614373279	1,6924616275	2,1502135162	2,020051403	2,2153583965	1,7594230214	2,3455634435	1,9480214812	2,2798145178	2,4501675599	2,0135814837	2,274118147	2,0850874999	2,2150125043	1,7329110882	2,019706765	2,2803276504
2,4109250029	1,954869306	2,2805068836	1,7593845831	2,0786290091	2,138584516	2,0396622796	2,2025722549	2,4108494674	2,2151781418	2,0849170109	1,8246125653	2,0266351201	1,5626049803	1,6938200971	2,1502488635	2,0201009414	2,2154539819	1,7594528154	2,3457220334	1,9482172533	2,2800447284	2,4560874693	2,0135928693	2,2741202446	2,0851163794	2,2150978836	1,7333303398	2,0197733622	2,2804480066
2,4109370839	1,9548965241	2,28055003	1,7593927107	2,0786381482	2,1438122703	2,0461772515	2,2082905666	2,4111043577	2,2153306182	2,0849520268	1,8246132321	2,0526517452	1,5636961143	1,6940648552	2,1502646128	2,0396396077	2,2155128667	1,7659469137	2,3459159624	1,9483204917	2,2804401197	2,4567163584	2,0136009032	2,2742185657	2,0851184727	2,2151151156	1,7333812366	2,0197888654	2,2804824951
2,410952874	1,9549152092	2,2807478753	1,7593957105	2,0786672225	2,1438813614	2,0526975478	2,2088764022	2,4176066793	2,2153367498	2,0849743076	1,8246227119	2,0592074644	1,5639680748	1,6940988193	2,1502761771	2,0526851637	2,2155963458	1,7920243746	2,3518533786	1,9483624111	2,2806541649	2,4631927651	2,0188167104	2,2742519874	2,0851618817	2,2153328975	1,7333871478	2,020038238	2,2805654004
2,4109745677	1,9549260721	2,2807509667	1,7594396308	2,0787159788	2,1439009654	2,0656757885	2,2090360098	2,4240454418	2,2154819416	2,0850113975	1,8376379847	2,0657081253	1,5769608484	1,6941335761	2,1502790197	2,0526917299	2,2221001064	1,7920263427	2,3587450373	1,948376954	2,293809476	2,4695088845	2,0190063562	2,2780608855	2,0851829499	2,2153588584	1,7399022351	2,0200612054	2,2805667748
2,4240394828	1,9614361675	2,2872901896	1,7594609358	2,0787596739	2,1439114739	2,0657056839	2,2090927894	2,4305117313	2,2155556595	2,0852016174	1,8441633648	2,0783209253	1,5899674415	1,6942614856	2,1503003627	2,0590041792	2,2739788934	1,805048774	2,384856911	1,9484103185	2,3185357923	2,4696987667	2,0192963685	2,278561128	2,0851862541	2,2153808919	1,7526881969	2,0200663015	2,2806023049
2,4304383459	1,9614565745	2,3068052595	1,7657001188	2,0787606229	2,1439142753	2,0722130686	2,2090948232	2,4499463763	2,2155711117	2,0852224034	1,8881731351	2,0784768832	1,5965413498	1,6942791465	2,1503251366	2,0590562738	2,273987619	1,8179381976	2,3980142942	1,948420407	2,3391731235	2,4697340499	2,0194424213	2,2796216191	2,0852019659	2,2153886689	1,7528393032	2,0201053654	2,2806748017
2,4305005476	1,9677792049	2,3133068666	1,7724829817	2,0826703203	2,1439233389	2,0783888837	2,214730083	2,4501273225	2,215581157	2,0852597895	1,8896244758	2,0786181384	1,6094655225	1,7007823465	2,1503494586	2,0591462198	2,2741407122	1,8179983161	2,4043686343	1,9484265589	2,3393653063	2,471281402	2,0195370749	2,2804627662	2,0852067295	2,2153947223	1,7528751765	2,0201155588	2,2806774739
2,4436430672	1,9679757417	2,3197108605	1,7789651941	2,0847077178	2,1439262346	2,0786217995	2,2147599003	2,4572690308	2,2221216657	2,0852767491	1,8897767344	2,0786629733	1,6160727147	1,7138383858	2,1503527454	2,0654344811	2,2742168549	1,8180213706	2,4044491449	1,9484276771	2,339370652	2,4737941804	2,0197921537	2,2805701643	2,0852119356	2,2153977593	1,7529000106	2,0246026531	2,280767512
2,4436536465	1,9809885311	2,3262709755	1,7790037788	2,0847876831	2,1439273265	2,0787167815	2,2149975958	2,4629308549	2,2481799808	2,0852783079	1,889782731	2,0786658299	1,619765467	1,7332262912	2,1503561162	2,0656048438	2,2742403959	1,8180430915	2,4044651139	1,9484341354	2,3394240773	2,4751808117	2,0198570965	2,2807247979	2,0852131718	2,2154631634	1,752904652	2,0266220813	2,2872913663
2,4501877739	1,9937859181	2,3263728558	1,7920102177	2,0848924551	2,14734568	2,0787194483	2,2152282076	2,4692084547	2,2533501844	2,0982531767	1,9418444625	2,0786963831	1,6226092626	1,7526025007	2,1503853834	2,0657087638	2,2742493607	1,8180632701	2,4045588375	1,9505602524	2,3394243389	2,475396698	2,0199388173	2,2872196356	2,0852230606	2,2154831133	1,7529066723	2,026624033	2,2997970302
2,4504470077	1,9940467988	2,3339701921	1,8115331537	2,0850561062	2,1484164781	2,0787510197	2,2155290695	2,4695240881	2,267561076	2,1043617936	1,9481765502	2,0787515324	1,6286363219	1,7526651309	2,1503875216	2,0657331162	2,2797048763	1,8180902494	2,4045831413	1,9544356725	2,3448378675	2,4757003167	2,0199527093	2,2926491877	2,0852730767	2,2154898612	1,7529096957	2,032944131	2,3001373559
2,4534516983	1,9940485558	2,3355108582	1,812238012	2,085163323	2,1484836445	2,0787559638	2,2155839503	2,4695733181	2,2675947961	2,1048046771	1,9482877544	2,0787641355	1,6290805894	1,7529332275	2,1504276509	2,0722444559	2,2803632132	1,8180916881	2,4048090614	1,9548655241	2,3450838562	2,4758446437	2,0199630545	2,2938055238	2,0852766456	2,2155072027	1,7529255047	2,033147553	2,300327448
2,4630690401	2,0005647481	2,3373204588	1,8180030298	2,0852127658	2,1499521635	2,0787587336	2,2155917581	2,4695916323	2,2676917034	2,1177778358	1,9483961345	2,0796749579	1,6291231457	1,7576361245	2,1504418735	2,0722453519	2,2805178592	1,8181019881	2,4074342145	1,9549013538	2,3452395612	2,475899612	2,0200546888	2,3002292371	2,0852816142	2,215531607	1,7529315475	2,0461353684	2,3132188784
2,4695099483	2,0101358563	2,3390715837	1,8180365708	2,0852259954	2,1499773496	2,0787641095	2,2156150113	2,4696176055	2,2677311953	2,1178254412	1,9484351787	2,0842365758	1,6291274183	1,7593031554	2,1698997217	2,0786758778	2,2807291368	1,8214354329	2,4094101685	1,9549196588	2,3454121432	2,4759036911	2,0200619381	2,3198634841	2,0979038832	2,2155527716	1,7529318189	2,0526972163	2,3133238035
2,4695849868	2,0134851078	2,3390818306	1,8180889588	2,0852418612	2,1501668147	2,0814089826	2,2285788912	2,4696499095	2,2717816644	2,1197969049	1,9539743705	2,0851785034	1,6615322097	1,7594278834	2,1699728917	2,078680793	2,280736602	1,8242332285	2,4097518493	1,9549416516	2,3456952936	2,4760024185	2,0200664644	2,3262884297	2,0982820696	2,2155615362	1,752935483	2,0591611214	2,318670145
2,4696132086	2,0135313445	2,339102127	1,8180989412	2,0852798004	2,1502116031	2,0829726698	2,228582316	2,4696720675	2,2740098361	2,1243326932	1,9548206789	2,0852007072	1,6816244929	1,7594322254	2,1829617444	2,078732706	2,2807680084	1,824523773	2,410373808	1,9614336231	2,3458635624	2,4760816213	2,0200671018	2,3263678874	2,1177804465	2,2155688807	1,7529378719	2,0592119706	2,3198551849
2,4696133658	2,0135451785	2,3391597672	1,8181006556	2,0982642143	2,1502214947	2,0840463892	2,2416564367	2,4696823847	2,274093796	2,1308753137	1,9549428342	2,0852048298	1,6875171625	1,7594538144	2,1894177643	2,0787497988	2,3067836477	1,8246132364	2,4107796311	1,9679596192	2,3459028741	2,476245364	2,0200693553	2,3365329	2,1243780521	2,2155701248	1,7569767018	2,0657308207	2,337372477
2,4697283671	2,0135681001	2,3391613231	1,8181034503	2,0982925643	2,1502217122	2,0843714696	2,2545231847	2,4697259566	2,2742023169	2,1410403907	2,0107444582	2,085216256	1,6939463573	1,7789816262	2,2023953563	2,0787519467	2,3133503761	1,8310925719	2,4107881632	1,9809978838	2,3459180893	2,5088507421	2,0201095762	2,3378938488	2,1430685745	2,2155950637	1,758394269	2,072241531	2,339236916
2,4697378427	2,0135891939	2,3392062956	1,8206296152	2,111316998	2,1502409304	2,0845330908	2,2610151759	2,4697269641	2,2742330132	2,1422649085	2,0134732329	2,0852206088	1,6939718643	1,7920347334	2,2025445524	2,0787527437	2,3263287213	1,8441490605	2,4108724753	1,9872269512	2,3524243534	2,5153558819	2,0384976518	2,3384814521	2,1438165027	2,2155963284	1,7659004696	2,0787268052	2,339296017
2,4737184313	2,0135974879	2,3392409942	1,8230929372	2,117827008	2,1502662464	2,0845605975	2,2737558593	2,4697275427	2,2742404485	2,142509261	2,0135938201	2,0852298768	1,6940199444	1,7985511372	2,20900824	2,0787595087	2,3263376651	1,8441663673	2,4110114581	1,9874481881	2,365417104	2,5274126437	2,0461570543	2,3391965304	2,1438382367	2,2156067917	1,7659569763	2,0787320437	2,3393463441
2,4737420764	2,0179745234	2,339419026	1,8231907211	2,1178371564	2,150273491	2,0846047146	2,2739616367	2,4697347401	2,2742422174	2,1437011088	2,019725561	2,0852670673	1,7574815012	1,8167624284	2,2090838177	2,0813111665	2,3383310301	1,8571741216	2,4110127302	1,9875276789	2,3849813661	2,5347712243	2,0722063016	2,3392373164	2,1438521248	2,2221081224	1,7789919027	2,0787497911	2,3393541985
2,4741207096	2,0181002336	2,3403498045	1,8237390619	2,1242212008	2,1502827701	2,0849914285	2,274172147	2,474104788	2,2742486688	2,1437287651	2,0199204964	2,0914905723	1,7592426445	1,8179540393	2,2090918309	2,0822872022	2,3387362766	1,8571877272	2,4167346804	1,9939601685	2,3914975653	2,5348046887	2,0782586167	2,3393035563	2,1438773711	2,2351152103	1,7790039983	2,0787541569	2,3393737327
2,47446593	2,0184124893	2,3408729887	1,8240755819	2,1242689619	2,1502903542	2,085092294	2,2742294326	2,4741720389	2,274250262	2,1439119665	2,0200108335	2,1243586152	1,759406088	1,8180064052	2,2090942753	2,0832246606	2,3393813253	1,8571991591	2,4175513463	1,9940206476	2,3915219132	2,5348472748	2,0786967602	2,3393133666	2,1438937229	2,2351589857	1,7853581487	2,0787598827	2,3393873446
2,4749482332	2,018692358	2,3437736894	1,8241575413	2,1306578552	2,1502980395	2,0851684866	2,2742382028	2,4752978748	2,2742559716	2,1439127485	2,0588581824	2,1371809332	1,7594431834	1,818047574	2,2090963659	2,083298712	2,3450760597	1,8636163612	2,4369740217	2,0004544659	2,4042180231	2,534854583	2,0787574016	2,3393198321	2,1438983692	2,2544609641	1,7854992032	2,0842126304	2,3394072727
2,4753187847	2,0195930072	2,3445125669	1,8243863709	2,1374092553	2,1503135247	2,0851881564	2,274243294	2,4756630634	2,2742619798	2,143920933	2,0786643889	2,1435676735	1,7845867672	1,8180846544	2,2127625163	2,0844836006	2,3452487893	1,8830426317	2,4567114289	2,0070241188	2,4043244101	2,5349014182	2,0837517259	2,339404843	2,1439050483	2,2712203078	1,7919994598	2,0842172808	2,3445776633
2,4755796073	2,0200370545	2,3445627827	1,8244390834	2,1432908075	2,1503259285	2,0852349322	2,2742485699	2,4756639824	2,274262197	2,1439229664	2,0787318883	2,143703695	1,7855142193	1,8224884484	2,2140270841	2,0845257707	2,34537744	1,8830780666	2,4691229459	2,0070394859	2,4043479875	2,5349143634	2,084011885	2,3394300831	2,1439258856	2,2726938417	1,8050705787	2,0847741701	2,3452488372
2,4758291538	2,0264660376	2,3449017962	1,8245575057	2,1437627695	2,1503378151	2,0917772128	2,2792252103	2,4757126681	2,274264092	2,1439229872	2,0787539096	2,1438342226	1,817161449	1,8234915909	2,2144084817	2,0846629137	2,3454122894	1,8831203124	2,4733509709	2,0070790636	2,4043995857	2,5385936961	2,0842689972	2,3428338498	2,1497766945	2,2738918822	1,8115258339	2,0848488826	2,3453304375
2,4758489752	2,0526878179	2,3452949983	1,8245631925	2,1437757637	2,1503600882	2,0917791656	2,2795507691	2,4761842128	2,2759227352	2,1439269426	2,0849775476	2,1438970163	1,8179692636	1,8241179442	2,2144140155	2,0847176897	2,3457512489	1,8831814725	2,4739513269	2,0130229976	2,4044328309	2,5402674709	2,0843880474	2,3432903258	2,1498918247	2,2739381903	1,8115897646	2,0850682029	2,3455492085
2,4759349292	2,06569074	2,3453137845	1,8311267369	2,1438928825	2,150364222	2,0917871462	2,2795621053	2,4761898495	2,2774830654	2,1439359327	2,0851869858	2,1439096857	1,8180159511	1,8242319849	2,2144702566	2,0847267858	2,3457950357	1,8832359617	2,4739950015	2,0133482525	2,4044726373	2,5404530463	2,0848510547	2,3436318521	2,1499074789	2,2740526359	1,8176482981	2,085074574	2,3456406243
2,4759540694	2,0657126446	2,3457274725	1,8440972124	2,1438978496	2,1503652758	2,0917962646	2,2802217709	2,4762681081	2,2795895542	2,1439685208	2,0852748088	2,1439167244	1,8190260924	1,8242821255	2,2146285204	2,0849072191	2,345874094	1,8832525164	2,4751178798	2,0133713392	2,4044859722	2,5407931803	2,0848575781	2,3436638137	2,1499753492	2,2741555901	1,8178146517	2,0850912131	2,3456854583
2,4761326862	2,0657174287	2,3457962912	1,8571699621	2,1439194395	2,1503762568	2,0917999964	2,2804574796	2,4826607993	2,2799823511	2,1463637432	2,0852799891	2,1439238945	1,8233185031	1,8243700838	2,2146760128	2,0851131877	2,3458777741	1,8832654054	2,4759070381	2,0135055112	2,4045397772	2,5409639346	2,0849509572	2,3446505121	2,1500115103	2,2741910711	1,8180286606	2,0851051045	2,3457135234
2,476135922	2,0657280736	2,3458965058	1,8629987603	2,1439249065	2,1503875602	2,1106506168	2,2807070839	2,4892865867	2,2800126653	2,1474283097	2,0982976857	2,143926208	1,8243442436	1,8244384617	2,2149327115	2,0851770882	2,3847857316	1,8832659981	2,475970863	2,0135390391	2,4045446246	2,5411210469	2,0850108458	2,3448126558	2,1500317959	2,2741989384	1,8180549539	2,0851519845	2,3457234584
2,4761769032	2,0722451796	2,3459134254	1,8636248541	2,1439324416	2,150399268	2,1110770249	2,2807276585	2,5022422075	2,2801007378	2,1485979864	2,1437125893	2,1476907134	1,8244952432	1,8245381107	2,2149674129	2,0852765336	2,3979750824	1,8884884939	2,4759840786	2,0135587958	2,4045457177	2,5412816036	2,085040402	2,3449929656	2,1500735182	2,2742563722	1,8180594269	2,0851878095	2,3457428338
2,4891436989	2,078287657	2,3522843888	1,8699422413	2,1489644724	2,1504020685	2,1113333718	2,3003213515	2,502305224	2,2802127472	2,1487499274	2,1469281159	2,1477251246	1,8635495808	1,8245431976	2,2150042894	2,0852823581	2,3980629985	1,8885901093	2,4761464264	2,0135925034	2,4045603874	2,5414239284	2,0850660329	2,3450170089	2,1500908231	2,2742619332	1,8180708187	2,0852138166	2,3457484283
2,4950853424	2,0786816226	2,352362399	1,8766923369	2,1502448358	2,1504147082	2,117859583	2,3261007541	2,5216734364	2,2805274299	2,1487716639	2,1500997205	2,1493903013	1,8701686398	1,8245658715	2,215039105	2,091746503	2,4040001653	1,8886433795	2,4761563123	2,0135955117	2,4045690625	2,5414329038	2,0851037073	2,3451534778	2,1501897304	2,2784245539	1,818072172	2,0852572812	2,3457613875
2,4955905136	2,0787055736	2,3588424463	1,8767510201	2,1502708652	2,1633728463	2,1236734319	2,3387575775	2,5216797911	2,2806017681	2,149030405	2,1501304868	2,1495171068	1,8832185467	1,8408628545	2,2150602719	2,0917940573	2,4044423882	1,8895827866	2,4761991	2,0135955155	2,404584004	2,5576922591	2,0851259269	2,3452586404	2,1502266522	2,2786881646	1,8180746309	2,0852619544	2,3457650102
2,4957960206	2,0787070714	2,36549023	1,8830072024	2,1503768533	2,1764147814	2,1243220483	2,3392195241	2,5273053867	2,2806991662	2,1495059773	2,1502693059	2,1497232984	1,8897532325	1,8636403299	2,2151522664	2,0980516875	2,4094966886	1,8896051016	2,476209405	2,015759	2,4045891369	2,5607098347	2,0851837722	2,3453631829	2,1502405612	2,2797997355	1,8180880912	2,0917609375	2,3458179263
2,5088413799	2,0787272136	2,3715816564	1,8831007847	2,1504174092	2,1830017297	2,124334989	2,3392891952	2,5347732874	2,2807329782	2,1495104113	2,1503238035	2,1498894272	1,8897581932	1,8831859648	2,2151942892	2,0982599341	2,4099937973	1,8897471915	2,4762170268	2,0166589885	2,4087655348	2,5674303753	2,0852031482	2,3456626675	2,1502517245	2,2798278671	1,818092022	2,1112790223	2,3459236945
2,5214029639	2,0787338163	2,3719460189	1,8832629303	2,1504417038	2,1830190837	2,1243688664	2,3393450696	2,5347940837	2,2807583108	2,1495880651	2,1503986104	2,1501205857	1,8897854098	1,8831915962	2,215221145	2,1113435916	2,4100181912	1,8897682412	2,4762260977	2,0193833139	2,4101485621	2,5735170907	2,0852105846	2,3457127972	2,1502546161	2,2800829473	1,8180946112	2,1113414289	2,3459299068
2,5283945723	2,0787395227	2,3849544851	1,885455765	2,1504445118	2,1895064284	2,1365038028	2,339377247	2,5348060685	2,2936887026	2,149932856	2,150434541	2,1501271674	1,9220105733	1,883205126	2,215221162	2,1173327006	2,4101681961	1,8897758197	2,4762511857	2,019545988	2,4107072916	2,5837252339	2,0852153191	2,3457387989	2,1502817289	2,2801619984	1,8180957224	2,1178290594	2,3524426146
2,5340166249	2,0787462931	2,385023359	1,8867713536	2,1504462038	2,1895301	2,1435568256	2,3393989982	2,5348154415	2,300248037	2,1500033946	2,1699427877	2,1501366291	1,9532088543	1,8832454565	2,2152701714	2,1226472247	2,4106282934	1,9093353991	2,4827639399	2,019634616	2,4108576756	2,5996949529	2,0852226606	2,3457478547	2,1503009207	2,2801865698	1,8180959992	2,1178502374	2,3524438454
2,5343235159	2,0787491042	2,3913729259	1,8887006205	2,1569648746	2,1959778436	2,1437303971	2,3394088942	2,5348364614	2,3055683261	2,1500723267	2,2032702576	2,1501722502	1,9547651282	1,8832474266	2,2153234853	2,1243759899	2,4106366683	1,9223670634	2,4892150832	2,0198923269	2,4109190857	2,5998663268	2,0852353117	2,3457489778	2,1503121001	2,2802560075	1,8180982871	2,137410738	2,3715101452
2,5346973782	2,0787501185	2,3980007665	1,8888979321	2,1630781116	2,2084861976	2,1437640661	2,3432787516	2,5348426081	2,3065675512	2,1500791632	2,2089321244	2,1502517739	1,9809585961	1,8832534158	2,2153770029	2,128359657	2,4108661968	1,9287354524	2,495661599	2,0198945745	2,4109526018	2,599882226	2,0852524816	2,3457742102	2,1503259618	2,2803491829	1,818098967	2,1374139396	2,3717198519
2,5347671673	2,0787510639	2,4035307413	1,8889983046	2,1631495138	2,2086045822	2,1438862347	2,3441263536	2,534894315	2,3067745805	2,1501015458	2,2090170838	2,1502901259	1,9933513623	1,887740252	2,2153921116	2,1308187679	2,4109305971	1,9369105591	2,508832385	2,0199674317	2,4109947626	2,5999997478	2,0852600527	2,3457831329	2,150326769	2,2803622886	1,8181018672	2,1437435087	2,3782727342
2,5347867285	2,07875844	2,4036011282	1,8890910135	2,1633130398	2,2089551843	2,1439196532	2,3446558134	2,5349172273	2,3067826106	2,1501652614	2,2090214003	2,1503711645	2,0005573821	1,8886579911	2,2153966067	2,1308841681	2,4109383296	1,9476844002	2,5282656627	2,019991318	2,4110229533	2,6000178786	2,0852649716	2,3457872909	2,1503519921	2,2804277409	1,818103572	2,1438840509	2,3969408309
2,5347873996	2,083555519	2,4036393582	1,8897130497	2,163478097	2,2089923867	2,1439297801	2,3448677911	2,5349174548	2,3132374956	2,150208319	2,2090543885	2,1503873446	2,0134245402	1,8888478054	2,2154182532	2,1373500463	2,4110814128	1,9477889231	2,5322589343	2,0200019492	2,4110796181	2,6000701466	2,0852727713	2,3458048035	2,1503573368	2,2804665063	1,8181046596	2,1439091339	2,3978890675
2,5347971649	2,0835615922	2,4041947113	1,889740939	2,1763818211	2,2090239711	2,144686384	2,3449996181	2,5349217098	2,3191884952	2,1502361535	2,211632119	2,1503913597	2,0175947995	1,8888990359	2,215431605	2,1432715755	2,4110898383	1,9481511916	2,5340118801	2,0200529551	2,4111020581	2,6000777209	2,085273142	2,3458719161	2,1503659393	2,2805616023	1,8181053641	2,1439212759	2,3978927335
2,5348149078	2,0836704985	2,4045336732	1,889756966	2,1829869362	2,209053641	2,146390896	2,3455061012	2,5362433079	2,3263043615	2,1502641059	2,214316106	2,1504102432	2,0186206699	1,8895452127	2,2154580554	2,1434433417	2,4306304668	1,9482777936	2,5344626854	2,0200551413	2,4301556915	2,6028551003	2,0852808805	2,3458858026	2,1503999059	2,2805655809	1,8181072641	2,1439243788	2,4044179158
2,5348328582	2,0836900358	2,4045764717	1,8897735217	2,1886937256	2,2090550186	2,1469650681	2,3456347799	2,5365138218	2,3325579382	2,1502829448	2,2145628195	2,1504407444	2,0190670267	1,8895568234	2,2154883763	2,143841533	2,4696542092	1,9483126811	2,534559253	2,0200978231	2,4304584982	2,6047685314	2,0977649255	2,3459213283	2,1504052972	2,2806253065	1,8186535144	2,1439251738	2,4044447318
2,534837972	2,0843896324	2,4045860434	1,8897756761	2,1960634363	2,2090587776	2,1487348848	2,3457220015	2,5407361698	2,3327081428	2,1503410154	2,2150396374	2,1504426061	2,0192268171	1,8896836586	2,2155136895	2,1438439003	2,469744426	1,9483261061	2,5348682105	2,0201161969	2,4435070506	2,6056318753	2,0982671385	2,3524465193	2,1504086022	2,2806264547	1,8242214312	2,1439296002	2,4044871454
2,5348513042	2,0843921613	2,4060271611	1,8897831266	2,2024879857	2,2090933188	2,1498834333	2,3457499106	2,5407701187	2,3327397605	2,1504201092	2,2153706854	2,1569558837	2,0197839539	1,8897182193	2,2155292375	2,1438590665	2,473162956	1,9483889576	2,5348783292	2,0266128254	2,4498471525	2,6057627536	2,1047356755	2,3524547397	2,1504161126	2,2806277159	1,8245495275	2,1439303573	2,4045919712
2,5348674664	2,0845277357	2,4066096496	1,9092859469	2,2024932629	2,2090986581	2,1501471551	2,3458053054	2,5410855784	2,3329062999	2,1504207041	2,2153973947	2,169867076	2,0200393035	1,8897302441	2,2155358884	2,1438716941	2,4747164196	1,9483974582	2,5349062296	2,0330358398	2,4501067645	2,605942664	2,1113505026	2,3554628172	2,1504285144	2,2806376602	1,8245740096	2,1493394349	2,4076248833
2,534881522	2,0846491368	2,4092752374	1,909298155	2,2025332885	2,2098601493	2,1501539274	2,3458471126	2,5412897362	2,3390533444	2,1504431389	2,2155528732	2,1699909708	2,0200473613	1,8897399798	2,2155688922	2,1438872813	2,4748235257	1,9484135482	2,5349130484	2,0330521278	2,4563038596	2,6059521253	2,1177021281	2,3653191109	2,1504363162	2,2806441025	1,8245964638	2,1494657025	2,4100955245
2,5348864852	2,0847208523	2,4100465638	1,9158454901	2,2025630168	2,2118074895	2,1501627538	2,3459028034	2,5413352109	2,3390717824	2,1568934638	2,2155638474	2,1960494331	2,0200638279	1,8897637465	2,2155713236	2,1438885791	2,4752752521	1,9484146975	2,5390639116	2,0331190502	2,4564987396	2,605996518	2,1306337168	2,3653201717	2,1504370327	2,2807100997	1,8246064039	2,149599004	2,4103056812
2,5349027873	2,0848244319	2,4102552792	1,9223658191	2,2086953226	2,2146322908	2,150174193	2,3459209225	2,5414122198	2,3392205064	2,1569328862	2,2155814345	2,2085629498	2,0308313334	1,8897726479	2,2155929089	2,1439084526	2,4753556711	1,9484204783	2,5400513507	2,0331213822	2,4628006177	2,6060568867	2,13774739	2,3716980137	2,1504418527	2,2807138999	1,8246088014	2,1497648644	2,4106044453
2,5349049059	2,085020487	2,4102553011	1,9287744637	2,2088309057	2,2149853219	2,1501906929	2,3459233564	2,5414322097	2,3392758369	2,1632993028	2,2155987899	2,208744237	2,0396363664	1,8897953569	2,2156070304	2,1439256324	2,4756722562	1,9484255247	2,5401154019	2,0331424539	2,463194015	2,6064102635	2,1424056163	2,3826278654	2,1569089862	2,2807172183	1,8246088959	2,1498932637	2,4106178334
2,5386542198	2,0850276601	2,4103396462	1,9288507302	2,20888327	2,2150866914	2,1502037863	2,3459360837	2,5478061557	2,3393069048	2,1634773212	2,2219720943	2,208951755	2,0657276609	1,902757735	2,2156074841	2,1439263588	2,4756935107	1,948434651	2,5402661759	2,0396311662	2,4695353483	2,6065255886	2,1436106154	2,3899579224	2,1569497278	2,2807210889	1,8375671869	2,1499462483	2,410741762
2,5393149142	2,085129313	2,4107375473	1,9482975559	2,2089646662	2,2151656549	2,1503305558	2,3718644623	2,5544421591	2,3393530192	2,1697848172	2,2286299957	2,2089602248	2,074645209	1,9158492871	2,2286411646	2,143927243	2,476042878	1,9519034023	2,5402948357	2,0396605272	2,4695546919	2,6065535544	2,1437167108	2,3915559148	2,1569511513	2,2807413759	1,8441174828	2,1500114023	2,4107752475
2,5399973146	2,0851367189	2,4107381708	1,9483808067	2,2089661354	2,2153015073	2,1503440192	2,3784749481	2,5738326575	2,3393956528	2,1699433184	2,2481447376	2,2090212913	2,0784831484	1,9288778527	2,2350701928	2,1439290105	2,4762185699	1,9548480321	2,5403020832	2,0460954047	2,4696423358	2,6065707425	2,1437560269	2,3939313692	2,1634029311	2,2807521398	1,8506664733	2,1501631781	2,4108474891
2,5400176449	2,0851621636	2,4109349794	1,9484177488	2,2089900368	2,2153129729	2,1503455758	2,378518689	2,5739216471	2,3394004021	2,1699932093	2,2611594818	2,2090528343	2,0784866628	1,9350199421	2,2481731998	2,1439320712	2,476220024	1,9549460489	2,5405342658	2,0591784567	2,4696599968	2,6065858252	2,1437751155	2,4006863875	2,163462632	2,2807616319	1,8571708429	2,1503370531	2,4108913942
2,5402586094	2,0852032093	2,4109371308	1,9484205739	2,2090418282	2,2153659816	2,1503486391	2,3980241081	2,580033306	2,3394145808	2,1765070255	2,2738194699	2,2090722424	2,0799764064	1,9353739661	2,2675793628	2,1439323823	2,482764732	1,9614191907	2,5408167992	2,0656121158	2,4696987482	2,6193670907	2,1438424784	2,4011099307	2,1764552136	2,2807732073	1,8701697201	2,1503405082	2,4109417299
2,5403629728	2,08521521	2,4110012932	1,9484310146	2,2090542848	2,2154045739	2,1504309719	2,4039871498	2,5868387239	2,3394191629	2,1829316682	2,2742136701	2,2090767179	2,0816866509	1,9418565637	2,2677430498	2,1439350355	2,4827852342	1,9679726294	2,5408620685	2,0656819049	2,4697430316	2,6258089095	2,1438608198	2,4039541753	2,1892563119	2,3133549542	1,8702314303	2,1503998626	2,4109618607
2,5405175866	2,0852308245	2,4110074871	1,9484324344	2,2090669204	2,215419649	2,1504418604	2,404302807	2,5870463014	2,3422201161	2,1895386715	2,27423612	2,209087602	2,0829816771	1,9419100908	2,27297787	2,1475651122	2,4892326424	1,9744094287	2,5410085708	2,0657006527	2,4697541154	2,6326315609	2,1438716396	2,4040166507	2,1894007892	2,3328502771	1,8702393277	2,150408314	2,4109647257
2,541085302	2,0852615772	2,4110690451	1,952224364	2,2090823859	2,2155025132	2,1504443876	2,4044916114	2,5870485049	2,3428461687	2,1895412028	2,2742542449	2,211955918	2,0845123673	1,9482462867	2,2735884058	2,1476597049	2,5153286142	1,9744210635	2,5410558288	2,0722092645	2,4757218874	2,6456716033	2,1438794886	2,4042365932	2,1894231191	2,3392916144	1,8765824084	2,1504178906	2,4110232501
2,5411462364	2,0852722664	2,411083517	1,9540149248	2,2090868855	2,2155029704	2,1632198894	2,404576664	2,5998354582	2,3430705981	2,1922908012	2,2778186295	2,2143601641	2,0848925232	1,9482672009	2,2739606553	2,1478887594	2,5153335482	1,9744413825	2,5410692352	2,072249777	2,4758530707	2,6521073489	2,1439116117	2,4043095589	2,2019182993	2,3393259467	1,8765886736	2,1698009836	2,4110582945
2,5411766569	2,0852812787	2,417426318	1,9543581352	2,209091151	2,2155434314	2,1699879054	2,4067097312	2,5998507572	2,3447286866	2,1971585977	2,279831468	2,2143882583	2,0850585388	1,9483845682	2,2740970996	2,1482615012	2,515358067	1,9744905962	2,5411179814	2,073729219	2,4758726116	2,6587158529	2,1439281287	2,4044906574	2,2025396295	2,3393301119	1,8826295279	2,1894967626	2,4240684804
2,5412417103	2,0917739846	2,4176122479	1,9544493126	2,2137859361	2,2155872476	2,1763504841	2,4069686897	2,5998557333	2,3448617774	2,2003744812	2,2798659144	2,2146172129	2,0850984052	1,9483893801	2,2741456118	2,1489302466	2,5331002933	1,9745022816	2,5411447104	2,0783801045	2,4758747609	2,6647857804	2,1478437791	2,4045138764	2,2025409473	2,3393414603	1,882859095	2,196021429	2,4240975499
2,5412521617	2,098159897	2,4240909991	1,9545038056	2,2142855725	2,2156031417	2,1764890626	2,409509882	2,599864646	2,3454980151	2,2025467637	2,2802982426	2,2148128792	2,0852150766	1,9484091157	2,274146146	2,1490513524	2,5340179508	1,987486791	2,541171077	2,0786605009	2,476023142	2,6651659546	2,1489215917	2,404536456	2,2088670549	2,3394040539	1,8830738082	2,2041410049	2,4305689552
2,5412821598	2,1048207082	2,4303581825	1,9545451289	2,2146745928	2,2220269375	2,1764933022	2,4102074973	2,5998677911	2,3456282869	2,2087830133	2,2803316509	2,2149516294	2,0977502588	1,948428778	2,2742143086	2,1490695183	2,5345324158	1,9940356131	2,5411999041	2,078696221	2,4760660825	2,6652131694	2,149035495	2,4045563582	2,2090099339	2,3430455113	1,8830805415	2,2089370256	2,4371000163
2,5413016474	2,1177645734	2,4304294048	1,95469703	2,2154828213	2,2283749444	2,1960584036	2,4104010074	2,5998736926	2,3457991506	2,2088463363	2,2806803204	2,2151350986	2,1384891313	1,9548348291	2,2742144511	2,1491733736	2,5347381615	2,0068874045	2,5412277955	2,0787254826	2,4883224152	2,6663632697	2,149850978	2,4077726489	2,2090282472	2,3432788358	1,8831178035	2,2089976098	2,4567148197
2,5413150689	2,1177654518	2,4370411236	1,9547098575	2,2155233354	2,2415686377	2,2025585342	2,4105057618	2,5999149622	2,3458084942	2,2089171875	2,280684386	2,215263763	2,1416782875	1,9548438885	2,2742214247	2,1493577447	2,5347814232	2,0070139378	2,5413553076	2,0787421363	2,4892205734	2,6667193338	2,1499653662	2,4093281405	2,2090391232	2,3440620741	1,8831238516	2,2090248843	2,4677509282
2,5413290318	2,1243507809	2,4432906108	1,9548162356	2,2155315385	2,254596885	2,2033098104	2,4105306488	2,5999961929	2,3458342929	2,2089267642	2,2807466109	2,215295663	2,1426691796	1,9548550728	2,2742459101	2,1493756725	2,5348986857	2,0132239354	2,554453586	2,078746059	2,4957862329	2,6668378647	2,1500231718	2,4095331366	2,2090916391	2,3447197974	1,8831447242	2,2090262273	2,4691868328
2,5413423014	2,1243638478	2,4436186025	1,9548354359	2,2155534949	2,2545988566	2,2084235578	2,4105743345	2,6000070771	2,3458823176	2,2089737349	2,2869234624	2,2154405354	2,1435361824	1,9548701984	2,2742532553	2,1494543165	2,5349159095	2,0134472524	2,5597981188	2,078747822	2,5059133599	2,6690051561	2,150112803	2,4097260393	2,209093855	2,344904381	1,8831496695	2,2090335177	2,4692080787
2,5413710923	2,1308511007	2,4436689856	1,9549238604	2,215578732	2,2546431766	2,2087887094	2,4108073706	2,6000079015	2,3459117747	2,2089878101	2,3001998197	2,2155074462	2,1438924858	1,9548706303	2,2742570294	2,1495029843	2,5403836435	2,0135329013	2,5608780415	2,0787496275	2,5083475996	2,6700191785	2,1502115842	2,4098250902	2,2123388878	2,3450091944	1,8832339535	2,209083527	2,4693200076
2,5414007524	2,1308855029	2,4565207247	1,9549241393	2,2155805675	2,2677335402	2,2088180056	2,4109389919	2,6000111551	2,3523003768	2,2089982703	2,3116753395	2,2155095036	2,1439150979	1,9548784498	2,2769356905	2,1496292062	2,5404653809	2,0135506062	2,5670198077	2,0787568804	2,508836782	2,6704374978	2,1502199164	2,4102989423	2,2124514317	2,3450239029	1,8832458489	2,2090847018	2,4694504821
2,5414256167	2,1330676939	2,4616960235	1,9549294875	2,2155887301	2,2684488089	2,2089001082	2,4109713866	2,6000142048	2,3589342094	2,2090470179	2,3133154945	2,2155194503	2,1439249147	1,9549123211	2,2785653396	2,1498570947	2,5409122261	2,0135515762	2,5673205739	2,0787583139	2,5152769303	2,671231684	2,1502212989	2,4104707132	2,2140985781	2,3453024927	1,8832487601	2,2090852093	2,4694944734
2,5534830772	2,1374124216	2,4627521735	1,9549450446	2,2155908972	2,2712147017	2,2090549361	2,4109721275	2,6000329718	2,3654411959	2,209052293	2,3388193355	2,215547511	2,145121399	1,9549155901	2,2789652889	2,1498774698	2,540942312	2,0135896987	2,573390366	2,0835294236	2,5218758467	2,6713362676	2,1502334613	2,4105419864	2,2147534959	2,3454374093	1,8832514247	2,2090868413	2,469514733
2,5539832357	2,1432639386	2,4674936561	1,961454962	2,2220229733	2,2714619888	2,2090623621	2,4109829595	2,6000473684	2,3714624156	2,2090542246	2,3392415852	2,215548056	2,1462951734	1,9549200152	2,2794545263	2,1498835369	2,5409789233	2,0135904174	2,5997921457	2,0846195826	2,5283023748	2,6714537764	2,1502784744	2,4105627549	2,2147841391	2,3454779965	1,8832525533	2,2125716832	2,4695182084
2,5541605391	2,143492938	2,4683814891	1,9614644396	2,2220434641	2,2738289054	2,2090653007	2,4110501116	2,6000726387	2,3719162785	2,2090619258	2,3392448782	2,2155991813	2,1481713148	1,9549231052	2,2796123416	2,1499604098	2,541062187	2,0135971922	2,5998433388	2,0847567059	2,5336067404	2,6716973609	2,1502794588	2,410925436	2,2148914055	2,3455121687	1,8832560655	2,2139811996	2,4695443577
2,5609672339	2,1435211155	2,4690243571	1,9678400569	2,2220957996	2,2739430453	2,2090758848	2,4110569045	2,6008896473	2,4022369871	2,209062446	2,3393173602	2,2155994228	2,1498599736	1,9549399936	2,279821141	2,1499875097	2,541196096	2,0135991562	2,59987831	2,0847946646	2,5343747859	2,6717124723	2,1503100825	2,4109525226	2,214943454	2,3455914785	1,8832568412	2,2143785932	2,4696032716
2,5738799888	2,1436992146	2,4693826186	1,9679374364	2,2221199681	2,2740062988	2,2090788023	2,4110786056	2,6041476072	2,4038030545	2,2090648719	2,3393788158	2,2219970199	2,1499918364	1,9614446648	2,2798751693	2,1499917862	2,5412284154	2,0138658033	2,5999245049	2,0850492067	2,534409795	2,677672004	2,1503494881	2,410966198	2,214947251	2,3455926693	1,883257351	2,2144582122	2,4696264304
2,5739415786	2,1437940301	2,4693852544	1,9679697854	2,2283581723	2,2741550801	2,2090811276	2,4110795765	2,6050104373	2,4039945936	2,2090650172	2,3393850921	2,2220083275	2,1748867691	1,9614689743	2,2799834873	2,1499970544	2,5412459113	2,014524656	2,5999918542	2,085208943	2,5346073085	2,6781146063	2,1503559966	2,4109861935	2,2151204622	2,3456119589	1,8832598869	2,2147999711	2,4696333489
2,5934867948	2,1438395899	2,469564517	1,9937495469	2,228458151	2,2741616549	2,2090839247	2,4110816329	2,605297479	2,4041445411	2,209071288	2,3394098224	2,2221325061	2,1765077121	1,974483707	2,2801233998	2,1500280148	2,5412559828	2,019131869	2,6000162623	2,0852385312	2,5346218584	2,6782587784	2,1503563232	2,4110271525	2,2151992362	2,345641159	1,8832655083	2,2151154728	2,4696429128
2,5934891456	2,1438610295	2,4695874669	2,0003864878	2,2286418315	2,2741757939	2,2090858888	2,4110849268	2,6056131826	2,4043122406	2,2090826948	2,3421026935	2,2416646092	2,1952364498	1,9810129916	2,2801725463	2,150045889	2,5412592259	2,0196978128	2,6000567793	2,085248068	2,5348247599	2,6840866638	2,1503817326	2,4236101367	2,2152215655	2,3456648216	1,8832671414	2,2151658983	2,4696624848
2,5988608149	2,1438611299	2,4696019669	2,0004012306	2,2346937511	2,2742046074	2,2132097648	2,4110998941	2,6065772891	2,4043528809	2,2090864198	2,3422133929	2,2416745672	2,2056080175	1,981014717	2,2802199421	2,1500522619	2,5413164206	2,0198433355	2,6044289959	2,0852632205	2,5348946162	2,6844925553	2,1503837131	2,4241294889	2,2152414255	2,3456929518	1,8832692749	2,2152013444	2,4696766293
2,5993942938	2,1438655977	2,4696027206	2,0005407953	2,2350877767	2,2742056378	2,2135812483	2,4240627519	2,6129310977	2,4043595092	2,2090875287	2,3442226599	2,2547082221	2,2088841058	1,9810168339	2,2802989203	2,1500539057	2,5414217398	2,020011224	2,6046323561	2,085273482	2,5360853009	2,6847893275	2,1504016184	2,430079374	2,215278935	2,3457051666	1,883270282	2,2152040885	2,46967817
2,5995416008	2,1438707516	2,469611587	2,0069347955	2,2351597835	2,2742163527	2,2146753628	2,4436129499	2,6131037411	2,4044221893	2,2090915418	2,3444487813	2,2695114119	2,209053018	1,9872987244	2,2804017108	2,1501077528	2,5606496266	2,0200551961	2,6047897521	2,0852800278	2,5397559379	2,6909463912	2,1504128161	2,4300817801	2,215330504	2,3457327052	1,888479445	2,215208261	2,4696983571
2,5996895052	2,1438839959	2,4696116784	2,0070351284	2,241546742	2,2742278397	2,2150266309	2,4691670841	2,6257055375	2,4044399431	2,2090990711	2,3452976872	2,2739837036	2,2090683649	1,9998832847	2,2804617175	2,1501322454	2,5739875617	2,0264224454	2,6056991169	2,0983138104	2,5406650873	2,7029055436	2,150419483	2,4303706013	2,2153689343	2,3458098294	1,8884874956	2,2152187778	2,4697031946
2,5997162042	2,1438946645	2,4696401258	2,013245623	2,241654752	2,2742352935	2,215288266	2,4693651161	2,6261069833	2,4044634345	2,2096460643	2,3453911103	2,2740679493	2,2114791951	2,0004662798	2,2805094625	2,1501347943	2,5997684767	2,0266152469	2,6057340895	2,1044878479	2,5408499753	2,7135913451	2,1504220969	2,450131595	2,2154095269	2,3458190061	1,8893851077	2,2152396187	2,469725692
2,5997470937	2,1438971592	2,4696465384	2,0134282907	2,2481602524	2,2742525841	2,2154956359	2,4695137566	2,6324347372	2,4044700034	2,2119189605	2,3457755433	2,2740748507	2,2139164455	2,0005442006	2,2805762887	2,1501470615	2,5999156476	2,0266216537	2,6058923128	2,1047965555	2,540966133	2,7282232444	2,1504327329	2,4538713214	2,2154138289	2,3458294447	1,8895746213	2,2152736555	2,4697396864
2,599980678	2,1439005136	2,4696648148	2,0134987811	2,254536525	2,2742561813	2,2155240113	2,4695643998	2,6324348582	2,4044741917	2,2126990726	2,3458018912	2,274147022	2,2285832194	2,0070820036	2,2805900423	2,1501810648	2,5999223156	2,0266290538	2,6059699204	2,1048203976	2,5409857487	2,7290355914	2,1504440719	2,4562987765	2,2154586987	2,3458766733	1,889610137	2,2153744556	2,4697461555
2,6000098998	2,1439015854	2,4696923075	2,0135212455	2,26120703	2,2742571439	2,2155307305	2,4697189096	2,6360828167	2,4044746451	2,2132330688	2,3459412795	2,2741897351	2,24661427	2,0132879385	2,2806685594	2,1502363404	2,6000254319	2,026630725	2,6061811142	2,1176869031	2,5409964368	2,7299076515	2,1634764496	2,4610668766	2,215463425	2,3458783426	1,8897137583	2,2153758298	2,4697474462
2,6000510177	2,14391519	2,4696956384	2,0135559072	2,2612106154	2,2751147173	2,2155487117	2,469732269	2,6454511348	2,4044757629	2,2136269114	2,3586905576	2,2742197437	2,2478059571	2,0135130634	2,280669277	2,150306264	2,6000786081	2,033139013	2,6061847496	2,1178606614	2,5410347662	2,7300740296	2,1699274316	2,4630179409	2,2155021654	2,3458837256	1,8897196939	2,2154030289	2,4697496259
2,6000677932	2,1439218075	2,4697111728	2,0135662119	2,2674168557	2,2795614558	2,2155625134	2,473712583	2,6521160411	2,4044842802	2,2146255591	2,3654883205	2,2742293916	2,2603545727	2,0135175416	2,2806768734	2,1503559157	2,6045996716	2,0331475712	2,6062097439	2,1178633584	2,5412401302	2,7301700216	2,1699838193	2,469447392	2,2155249769	2,3458870663	1,8897344344	2,2154921397	2,469755429
2,6000727158	2,1439231302	2,4710823731	2,0135749772	2,2676997015	2,2795710493	2,2156096832	2,4740687373	2,6647196977	2,4045401337	2,2146882131	2,3910486562	2,2742328758	2,2737761463	2,0135296438	2,2807195665	2,150373104	2,6051288909	2,0396570986	2,6063135717	2,1178661995	2,5479342263	2,7301973329	2,1759087418	2,4694570148	2,2155340515	2,3458922549	1,8897708653	2,2155492019	2,4718780976
2,6004105302	2,1439262065	2,4747973674	2,0135785669	2,2736833779	2,2796706215	2,2220057335	2,4752525865	2,6648412398	2,404550058	2,2152613376	2,3915602693	2,2742445746	2,2739568483	2,013545779	2,2807536078	2,1504005985	2,6051693419	2,0461601576	2,6063779281	2,1301302223	2,5674794367	2,7302194716	2,1760841566	2,4696531814	2,2155428833	2,3459084158	1,8962587357	2,2155707292	2,4736421487
2,6013202675	2,1439290622	2,4753540596	2,0135849629	2,2738087625	2,279680518	2,2416696103	2,4752902137	2,6649032814	2,4045547592	2,2153058002	2,4040158799	2,2742486763	2,273981717	2,0135668973	2,2807636603	2,1504080303	2,6053861461	2,0524470644	2,6064078243	2,1307746533	2,5804332573	2,7303096025	2,1827566159	2,4696607479	2,215567079	2,3459118432	1,8962797502	2,2155934857	2,4746714042
2,6034402164	2,1439294696	2,4756416556	2,0135931215	2,2739179201	2,2797245388	2,2481821095	2,4753017377	2,6649732439	2,4045594512	2,215327647	2,4044376832	2,2742564152	2,2746185308	2,0135923924	2,2807709618	2,1504109795	2,6054083174	2,0589901216	2,6065577612	2,1308476741	2,5868690144	2,7303408143	2,1827574451	2,4696982758	2,2155778059	2,3459453164	1,896291462	2,2186993708	2,4752345688
2,6041984794	2,1458687852	2,4756943162	2,0135954878	2,2740688541	2,2800327138	2,2611577761	2,4754206881	2,6649818574	2,4045671795	2,2153360045	2,4045565481	2,274713983	2,2761511879	2,0135969613	2,2871284671	2,1504157917	2,6054860189	2,0591410891	2,6065631628	2,1373279486	2,5869080925	2,7303752988	2,2070040378	2,4697117604	2,2155865115	2,365248718	1,8962993613	2,2283537659	2,4756017671
2,6053747211	2,1462630948	2,4757516475	2,0136002438	2,2741029421	2,2800656479	2,2611699425	2,4757560089	2,6650437044	2,4045773124	2,2153563734	2,4045755646	2,2748576219	2,2786678776	2,0183308883	2,2936898921	2,1504164253	2,6058366918	2,0591901901	2,6130920825	2,1423748654	2,5934994493	2,7304017967	2,2087871507	2,46971746	2,215586525	2,3819484404	1,9027938211	2,2284855296	2,4757416306
2,6056081457	2,1469466586	2,4757623334	2,0186881979	2,2741045105	2,2800848869	2,2662198068	2,475818419	2,6651283543	2,4045789548	2,2153697353	2,4045794826	2,2757917643	2,2791082637	2,0191654175	2,2997717974	2,1504210294	2,6059679997	2,0656108481	2,6191906898	2,1436353485	2,5937111191	2,7339222206	2,208873028	2,4697284255	2,2220942104	2,3848012943	1,9028068845	2,2416387496	2,475835613
2,605698577	2,1482111466	2,4759160735	2,018748633	2,2741056483	2,2801693334	2,2673494643	2,4758399102	2,6651471837	2,4047353564	2,2153799394	2,4088542699	2,2774513493	2,2791343836	2,0192785549	2,3068212754	2,1504243476	2,6060865298	2,0656536028	2,6196249051	2,1436520564	2,5971819091	2,7354100502	2,2089182395	2,4697364172	2,2350775792	2,3912556898	1,9091580411	2,2480886977	2,4759750691
2,6059364344	2,1489157255	2,4760144202	2,0192843162	2,2741405643	2,2802603978	2,2676014567	2,4758429758	2,6651553923	2,4068147715	2,2154524617	2,4103418773	2,2793532811	2,2794727587	2,0194611212	2,3326757143	2,1504353792	2,6062026724	2,0656782477	2,6254710156	2,1436939483	2,5991934446	2,7354407352	2,2089465598	2,4697516373	2,2351434863	2,3979577055	1,9157859552	2,2544156657	2,4760333095
2,6059748101	2,1491398828	2,4760222717	2,0193943542	2,2741794527	2,2802895002	2,2676398707	2,4759526577	2,6651903211	2,4070002774	2,2154835413	2,410443511	2,2798048883	2,2798992474	2,0196525986	2,3328950256	2,1504368302	2,606351816	2,0720852987	2,6391560623	2,143694696	2,5997331417	2,7363128356	2,2089968928	2,4697552814	2,2351564172	2,4037252998	1,9158497545	2,2676862915	2,4762521765
2,6062455695	2,1494454527	2,4760358121	2,019441341	2,2741836559	2,2803565244	2,2730973729	2,4759815336	2,6651905913	2,4070643903	2,2154845507	2,4105594434	2,2799298769	2,2803858115	2,019741323	2,3328974708	2,1568889478	2,6063995262	2,0771783687	2,6521421155	2,1438094783	2,5998680298	2,7366241746	2,2090138581	2,4705874963	2,246174141	2,4042114185	1,9158497816	2,2677379757	2,4825589859
2,6062896437	2,1496069302	2,4761224641	2,019707279	2,2741919445	2,2804160865	2,2732192221	2,4760100655	2,6651965193	2,4070793642	2,2154879139	2,410775435	2,2802366778	2,2804450028	2,0197800387	2,3384316679	2,1569615592	2,6064872428	2,0785063912	2,6603431371	2,1438554235	2,5999612905	2,7366438923	2,2090321349	2,4727590553	2,248103506	2,4044101586	1,9223119265	2,2717860912	2,4957288234
2,6062931259	2,1496900807	2,4761397422	2,0197844161	2,2741925104	2,2804206665	2,2737647224	2,4760399847	2,6652430703	2,4087739163	2,215509265	2,4108222737	2,2803272205	2,2807446336	2,0199075297	2,3391099557	2,163233024	2,6064912825	2,0785368276	2,6633363945	2,143879302	2,6000243032	2,7367400566	2,2090579973	2,4732759558	2,2547083778	2,4045581422	1,92234533	2,2737395046	2,4957968473
2,6063267148	2,1500328525	2,4761763417	2,0197941354	2,2741964953	2,2804652933	2,2740674233	2,4760739843	2,6668032883	2,4093067878	2,2155455263	2,4109554927	2,2804128072	2,2807551772	2,0200417831	2,3391347595	2,1632914885	2,6065351909	2,078556036	2,6647135412	2,1438847906	2,6000348095	2,7495959919	2,2090700269	2,4737162902	2,2676944424	2,4045620722	1,9223628337	2,2738356088	2,5217879063
2,6063311206	2,1501436183	2,4761900122	2,0197948721	2,274199073	2,280479908	2,2741614113	2,4761313442	2,6699585175	2,4103025853	2,2155708008	2,4110053192	2,2804151109	2,3198665979	2,020051238	2,3391432808	2,1762221423	2,6456272451	2,0786302416	2,6648765408	2,1438880636	2,6000810226	2,7694176371	2,2090890735	2,4743359733	2,2677377837	2,4045743548	1,9223678229	2,274044059	2,5280251494
2,6063445938	2,1630868976	2,4761936902	2,019895994	2,2742018564	2,2805485626	2,2741716223	2,4761603413	2,67043942	2,4105336582	2,2284887404	2,4110232127	2,2805224268	2,3312572048	2,0200685127	2,3393035117	2,1829065542	2,65203533	2,0786525912	2,6649652239	2,1438999873	2,6042023175	2,7825148141	2,2143905039	2,4753688008	2,2688679868	2,4080770495	1,9286751302	2,27407862	2,5310447062
2,606405667	2,1634181217	2,4762041184	2,0200510419	2,2742124473	2,2805705432	2,274184703	2,4761605206	2,6709525838	2,4108009665	2,2286325592	2,4110588584	2,2805339487	2,3325301491	2,020090218	2,3393103974	2,1829150479	2,6520908999	2,0786597374	2,6650467337	2,1439201677	2,6042505484	2,7887297728	2,2147755351	2,4757347067	2,273949627	2,4084712205	1,9288178701	2,2741056053	2,5346103638
2,6064414878	2,169521418	2,4762444021	2,0200657456	2,2742226903	2,280631639	2,2742047966	2,476179612	2,6709799252	2,4108190676	2,234991724	2,4110894267	2,2805938206	2,3328845407	2,0201101923	2,3393288618	2,201733061	2,6521759152	2,0786632826	2,6651254126	2,1439247381	2,6051322905	2,7889813061	2,214790244	2,4757891332	2,2741554184	2,409185437	1,9288198049	2,2741304713	2,5347186225
2,6065430121	2,1697461597	2,4890449339	2,020091594	2,2742332707	2,2807189413	2,2742075256	2,4761984833	2,671293638	2,4108195702	2,2350433906	2,4111047767	2,2806066774	2,339333732	2,0266212007	2,3393290248	2,2087270985	2,6650441514	2,0786720312	2,6651914492	2,1439248864	2,6051502533	2,789029299	2,2148931128	2,4759395518	2,2741680847	2,4094062921	1,9288432725	2,2741311526	2,5347876113
2,6065969559	2,1762132731	2,4957671496	2,0396424016	2,2742551632	2,2807723532	2,2742335876	2,4762253199	2,6714786274	2,4110579145	2,2415942829	2,4371156776	2,2806156976	2,3395014307	2,033133078	2,3393385057	2,2089160468	2,6650715393	2,078676591	2,6651917378	2,143927377	2,6051563086	2,7949293231	2,214988654	2,4759790122	2,2741923823	2,4095371956	1,9288722038	2,2741389913	2,5348067752
2,619541994	2,1886894313	2,4958187022	2,0396581999	2,2742564831	2,2807791534	2,274239739	2,4762501677	2,671539031	2,411087149	2,2416527249	2,4435385	2,2806501809	2,3407493198	2,0396600711	2,3393476236	2,209016028	2,6651449321	2,0786889022	2,6651936935	2,1439288866	2,605794009	2,7949640489	2,2150390244	2,4761475428	2,2741965971	2,4102067709	1,9288742375	2,274155723	2,5348332567
2,6195518228	2,1894224618	2,5020111929	2,0461688688	2,2770522537	2,2871504675	2,2742459268	2,4762605279	2,6715869366	2,4110987729	2,2481022096	2,4436153164	2,2806522493	2,3436469199	2,0526990835	2,3393576631	2,209030612	2,6651548113	2,0787151206	2,6652221442	2,1468617315	2,6061644102	2,7950542029	2,2150448973	2,4762276643	2,2742418544	2,4103975917	1,9288848151	2,2741897023	2,5348544819
2,6321718802	2,1894549682	2,5142717467	2,0461792239	2,2789120806	2,2871690097	2,2742538798	2,4762699725	2,6717059266	2,4234828001	2,2481431483	2,4501726124	2,2806845731	2,3438285675	2,0591515993	2,3393632209	2,2090386972	2,6652167961	2,078720946	2,6682977286	2,1477801868	2,6063296684	2,7951359121	2,2152440992	2,4762339323	2,2742419788	2,4105484307	1,9352578549	2,2741923861	2,5349009387
2,6324413873	2,1960621747	2,5142920218	2,0526595204	2,2791550503	2,2937954279	2,2742598477	2,495742689	2,6717263633	2,4238491882	2,2481510018	2,4566191831	2,2806856296	2,3447073605	2,0657246779	2,3394066442	2,2090523025	2,6702276712	2,0787288637	2,6685924346	2,1491999011	2,6063535405	2,7952727929	2,2152878536	2,4762399571	2,2742423004	2,4106681333	1,9352891699	2,2742027298	2,5355312798
2,6379990491	2,201765182	2,5210394294	2,0526986089	2,2798048558	2,2998756501	2,2742601125	2,5217958226	2,6779993956	2,4306533654	2,2481986184	2,456684149	2,2807153713	2,3448417208	2,0694618031	2,3394121559	2,2090650988	2,670897582	2,0787312897	2,6699914712	2,149215957	2,6064286212	2,7953019216	2,215309188	2,4762551413	2,2742496598	2,4106963924	1,9352959492	2,274227381	2,5388869757
2,6454994476	2,2018014171	2,5218726771	2,0592113948	2,2798617334	2,3002018653	2,277495285	2,5218738775	2,6781776281	2,4306541836	2,260473337	2,4567076406	2,2807302339	2,3451206378	2,0782961348	2,3427851872	2,2090774546	2,6710570802	2,0787338282	2,6701000371	2,149397808	2,606538699	2,7953130557	2,2154376506	2,489283223	2,2742521214	2,4107421734	1,9353825734	2,2742291141	2,5400646939
2,645571998	2,2022555984	2,5218820414	2,0652968571	2,2800416442	2,3002592881	2,2781743344	2,5340385031	2,69068406	2,4368599211	2,2611550882	2,4567085826	2,2807382656	2,3452089507	2,0783884767	2,3429054582	2,2090826366	2,6711558303	2,0787410349	2,6707094418	2,1499947345	2,6193694123	2,7954070652	2,2154521762	2,4956121189	2,2742528545	2,4107780028	1,9399826328	2,274230539	2,5407641447
2,6456432583	2,2023772961	2,5218835945	2,0725517762	2,2805440749	2,3003041844	2,2792587636	2,5347730421	2,697144924	2,44345811	2,2612164127	2,4631679023	2,2807400039	2,3452713032	2,0784586011	2,3430985859	2,2090877471	2,6712377384	2,078743276	2,6708403729	2,1500909998	2,6195994542	2,7954362505	2,2155002914	2,4965804437	2,2742653523	2,4107875144	1,9417647538	2,2742546814	2,5407884634
2,6517134756	2,2024749842	2,5257974276	2,0784427204	2,2805600444	2,3065855455	2,2794259099	2,534776385	2,6977777105	2,4436377776	2,2620484469	2,4689319467	2,287254244	2,3453415948	2,0784705716	2,3444807088	2,209089788	2,6715062649	2,0787505962	2,6709298222	2,1501110039	2,6196320993	2,7955665835	2,2155036303	2,5084889873	2,2765890362	2,4107985412	1,9479289456	2,274255992	2,5408437597
2,6586282693	2,2024990664	2,5276748267	2,0785729216	2,2805982442	2,3068323634	2,2796706231	2,5347887391	2,6978157873	2,4501496844	2,2636533861	2,4697101673	2,2938113465	2,3453474049	2,0785408271	2,3453643244	2,209091558	2,6715315388	2,0787619278	2,6709320588	2,150356034	2,6259591726	2,7993761914	2,215504976	2,5086899208	2,2769825288	2,4108403833	1,9482153698	2,2742620981	2,5408621342
2,6586666051	2,2025769178	2,5313500174	2,078649502	2,2807745568	2,3133473477	2,2802753167	2,5348080481	2,7037493926	2,4566326005	2,2676944118	2,4697172364	2,3003219521	2,3454866679	2,0786088065	2,345391477	2,2090930855	2,6715962344	2,0787625531	2,6709529891	2,15041439	2,638494723	2,8000949069	2,2155318553	2,5308897885	2,2794494932	2,4108556495	1,9482827828	2,2783556116	2,5409363932
2,6634596437	2,2060103907	2,5344051109	2,0786556855	2,2807787237	2,3258148115	2,2804627375	2,5348461658	2,7104100091	2,4567117936	2,2677278497	2,4697204828	2,3066050246	2,3455632437	2,0786277563	2,3454413134	2,2132965843	2,6716926028	2,0812578152	2,6710004415	2,1504201376	2,6456289794	2,8002641628	2,2155447694	2,5342002614	2,2794710963	2,4108992358	1,9482868088	2,2792648146	2,5410830354
2,6645769948	2,2086272847	2,534435557	2,0786599529	2,2869358471	2,3263110019	2,2804642711	2,5348699099	2,7108524606	2,4632212026	2,2733223922	2,4697390817	2,3067749165	2,345661065	2,0786733258	2,3454439865	2,2133224366	2,6781606649	2,0819536806	2,6710982926	2,1561866239	2,6576339591	2,8002814056	2,2155487231	2,5346243548	2,2799195626	2,4109237914	1,9482892755	2,2795594374	2,5411402574
2,6646738294	2,2088398802	2,5344906222	2,0786686458	2,2869467795	2,3263121571	2,2805264564	2,5348813188	2,7237186376	2,4667398413	2,2738498359	2,4724591408	2,3132915826	2,3494040483	2,0787175369	2,3454539157	2,2141418344	2,6846968431	2,0820291761	2,6713312628	2,156929638	2,6639397791	2,8002950642	2,2155764799	2,5346446581	2,2800349891	2,4109407286	1,9482982505	2,2797329772	2,5411909161
2,6646961059	2,2089527167	2,5345110228	2,0786989917	2,2872455904	2,3391677969	2,2805379804	2,5349072843	2,7237377225	2,4695161379	2,2740863902	2,4750421489	2,3328208305	2,3642613465	2,0787240443	2,3454767701	2,2141891615	2,7041254998	2,0842543491	2,6713900223	2,1633856464	2,6645107627	2,8005528601	2,2155807102	2,5346973964	2,2800615937	2,4109881804	1,948323798	2,2798015849	2,5412073808
2,6646966413	2,2090093321	2,5345437653	2,0787037866	2,2872861861	2,3392036353	2,2806524611	2,5349090708	2,7238616214	2,4695510176	2,2740904764	2,4750683796	2,338989084	2,3775547106	2,0787303706	2,3455950279	2,2141913477	2,7042620783	2,0842933803	2,6714475167	2,1634704075	2,6647441193	2,8010423477	2,2155925697	2,5347071741	2,2801023712	2,4110303648	1,9483358833	2,2799917862	2,5412761809
2,6649196555	2,2090408498	2,5345905931	2,0787150913	2,2935559028	2,3392773407	2,2806560332	2,5369163301	2,7293792114	2,4695718586	2,2740942532	2,4754290636	2,3391786651	2,3782395023	2,0787366236	2,3456269413	2,21430769	2,7168077117	2,0845018829	2,6714530812	2,1694890945	2,6649495908	2,8012414384	2,2155946485	2,5347745382	2,2801694877	2,4110598014	1,9483434171	2,2802931696	2,5412882162
2,6650132292	2,2090582848	2,5345961007	2,0787251452	2,2937484942	2,3392775717	2,2807275973	2,5399271486	2,7301967929	2,4695740742	2,2741095468	2,4757855533	2,339228933	2,3910891159	2,0787457159	2,3456538913	2,2145546353	2,723784804	2,0848261045	2,6715191046	2,1696665376	2,6650815599	2,8012724165	2,2156035472	2,5348286274	2,2802654933	2,4110637831	1,9483565041	2,2803642457	2,54131191
2,6650842177	2,2090846167	2,5346000118	2,078725354	2,3062111265	2,3393049357	2,2807499382	2,540288622	2,7302460802	2,4696136877	2,2741230347	2,4759094161	2,3393140094	2,4024034834	2,078746822	2,3456679102	2,2146823019	2,7295060694	2,0849458915	2,6715450386	2,1699107367	2,6651012486	2,8013977096	2,2219950596	2,5348557422	2,2802768786	2,4110705762	1,9483686945	2,2804630929	2,5413541809
2,6650874096	2,2090849993	2,5346528328	2,078734165	2,3066348426	2,3393110324	2,2807642365	2,5404922956	2,7302837426	2,4696220183	2,2741284989	2,4759695564	2,3393160875	2,403974748	2,0787510524	2,345751268	2,2149400933	2,7296842984	2,0849604926	2,6715558666	2,1699789004	2,6651084387	2,801527909	2,2349874801	2,5348776162	2,2803298074	2,4110985189	1,9483870284	2,2804868969	2,5413812856
2,665187016	2,2090885883	2,53465573	2,0787456049	2,3066749333	2,3393433586	2,2807681196	2,5405661912	2,7303113053	2,4696819117	2,2741296728	2,4760789804	2,339330502	2,4042839344	2,0787587532	2,3458221427	2,2149432603	2,7300978782	2,0851853703	2,6716218904	2,1827943044	2,6651666701	2,8015609053	2,2351296163	2,5348936216	2,2803779094	2,4111001061	1,9483945881	2,2805445584	2,541415107
2,6652120569	2,2090889634	2,5347652404	2,0787489889	2,3068419475	2,3393439574	2,2872768154	2,5407622	2,7303422712	2,4696968735	2,2741591422	2,4762707169	2,3393573906	2,4085884697	2,0787606359	2,3458431714	2,2150281043	2,7301711394	2,0852592868	2,6716438459	2,1891686075	2,6651765426	2,8018568966	2,2413223034	2,5349109957	2,2805301319	2,4111031347	1,9483995128	2,2806038655	2,5414303884
2,6652161698	2,2095035375	2,5348283125	2,0787541705	2,3132949757	2,3393580609	2,3003033885	2,5407679921	2,7303447266	2,4697204807	2,2741836865	2,4827126488	2,3394118879	2,4087565955	2,0787606882	2,3458778216	2,2150829732	2,7301838202	2,0852635464	2,6716490461	2,1892803294	2,6652216653	2,8020596803	2,2481434448	2,5349113128	2,2805330644	2,4176013259	1,9484296674	2,2806092539	2,5478864986
2,6652450275	2,2137960798	2,5348432923	2,0787550466	2,3133526668	2,3393867213	2,3067928858	2,5407882368	2,7303839504	2,4697308155	2,2741895653	2,4891115126	2,3394157413	2,4095933268	2,0828845308	2,345918541	2,2150931483	2,7301877359	2,091438671	2,6717242261	2,1894802734	2,6652329406	2,8278628945	2,2711981893	2,53491541	2,2805561883	2,4296575156	1,9484321012	2,2806092916	2,5607472155
2,6692365917	2,2139009478	2,5348637259	2,0787584502	2,3198726763	2,33940971	2,3132123868	2,5409218924	2,7304160834	2,4697317109	2,2741975101	2,4957929316	2,33941779	2,4104274356	2,0837153195	2,3459273053	2,2151013191	2,7302672382	2,0917048747	2,6717468253	2,1959331556	2,6684669305	2,8281425132	2,2737575766	2,5353557344	2,2805569727	2,4367297463	1,9484322786	2,2806411706	2,5608712987
2,669516269	2,2140185281	2,5348653931	2,0787629526	2,3263498839	2,3394181843	2,3133209705	2,5409967896	2,7305348779	2,4697344232	2,2742021842	2,5151221775	2,3394194475	2,4106726812	2,0848619403	2,3459341495	2,2151592857	2,7303482369	2,0917563516	2,6846714674	2,1959852389	2,6689886049	2,8476284515	2,2738596325	2,5376885679	2,2805954159	2,4497256492	1,9484327671	2,2806570453	2,5609311033
2,6697573935	2,214036747	2,5348791673	2,0787665581	2,326380719	2,339423803	2,313357972	2,541087695	2,7324693048	2,4697347128	2,2742119129	2,5283637359	2,3394224034	2,4107842073	2,0850252078	2,3459370965	2,2152613682	2,7303528436	2,091791052	2,6847945804	2,1960551719	2,6692971575	2,8527768571	2,2739155049	2,5378361816	2,280620732	2,4500281446	1,9484332366	2,2806644477	2,5609601196
2,670010815	2,214349379	2,5348826501	2,0787683055	2,3329074161	2,3395669847	2,319765176	2,5411483784	2,735668561	2,471527221	2,2742134977	2,5341744566	2,34457624	2,4108931325	2,085038043	2,3459446933	2,2153087589	2,730406171	2,1109930324	2,6912691275	2,1986676517	2,6705333358	2,8541093802	2,2739710386	2,5391548643	2,280635314	2,4501883956	1,9487641546	2,2807015415	2,5674876919
2,6700468435	2,2144505394	2,5348954285	2,0787703337	2,3329091373	2,3421941085	2,3198594921	2,5412044088	2,7361955387	2,4733870986	2,2742350681	2,5344905528	2,3447793058	2,4174144734	2,0850733103	2,3523636693	2,215362029	2,730411308	2,1308093931	2,7041643268	2,202572874	2,6708827332	2,8602175473	2,2739717034	2,5402419336	2,2806901131	2,4631501459	1,9511773684	2,2807018012	2,5740028501
2,6703042477	2,2146935237	2,534896469	2,0807334068	2,3385633839	2,3438667661	2,3226350916	2,5412142996	2,7362670121	2,4741989222	2,2742462998	2,5346206298	2,3450421071	2,4302854869	2,085161826	2,3719712355	2,2153634575	2,7333221906	2,130890882	2,7107632369	2,208205055	2,6709709322	2,8604718972	2,2741117235	2,5403864092	2,2806930685	2,4632221715	1,9539113771	2,2807393212	2,5925662217
2,6703940557	2,2147703256	2,5348974341	2,0831418545	2,3386264997	2,3439609638	2,3253605096	2,5412223049	2,7362969398	2,4744156676	2,274251296	2,5346316775	2,3450732637	2,4481959141	2,0851676451	2,3783597766	2,2154116442	2,735638386	2,1370063417	2,7275958567	2,2085961391	2,6710262003	2,8644294025	2,2741632616	2,5405199499	2,2807026046	2,4673263053	1,9542555896	2,2807459431	2,5928642833
2,6709560009	2,214923747	2,5349150427	2,084161469	2,3388728976	2,3443575205	2,3258528754	2,5412232486	2,7366528924	2,4748917818	2,2742559227	2,5347708322	2,3455456088	2,455230532	2,0852393273	2,3914489867	2,215446795	2,7361952892	2,1373518732	2,7302815017	2,2086225808	2,6712249145	2,8646124121	2,2742114971	2,5407631774	2,2807120812	2,4681376998	1,9544879321	2,2871799637	2,5979949427
2,6710386769	2,2152385726	2,5352762978	2,0843036286	2,3390811294	2,3445774899	2,3261663245	2,5412686446	2,7367728488	2,4754975145	2,2746882014	2,5348140844	2,3455678103	2,4570523369	2,0852496675	2,3978783512	2,21547628	2,7363135979	2,1393948798	2,7304193183	2,2087465257	2,6713324028	2,8658030126	2,2742149227	2,5408723089	2,2807145596	2,469124006	1,954522085	2,2871831139	2,5994657492
2,6714289155	2,215251305	2,5377322947	2,0843450817	2,3390900163	2,3448912375	2,3263083065	2,5413382741	2,7368358276	2,4756404541	2,2751814898	2,534852066	2,345626192	2,4606593621	2,0982720018	2,398925278	2,2155327084	2,7363194214	2,1434444878	2,7341787066	2,2087782666	2,671469916	2,8658556276	2,2742205616	2,5411377587	2,280716536	2,469149599	1,9546741539	2,2872146635	2,5996040433
2,6714381997	2,2153158803	2,5398974408	2,0843798372	2,3391954503	2,3449473587	2,326381985	2,5413560996	2,7368631965	2,4758034275	2,2752105954	2,5348735368	2,345634812	2,4689993934	2,0982920932	2,3991811646	2,2155367573	2,736491484	2,1437296558	2,7342401989	2,2088590117	2,6714851319	2,8660763464	2,274225584	2,5412586876	2,280723444	2,4696633735	1,9547190368	2,2872526897	2,5997509713
2,6714956599	2,215360614	2,5399799657	2,0845464672	2,339254943	2,3450571768	2,3327293969	2,5413795793	2,7497626032	2,4759929532	2,2753578014	2,5348982224	2,345676675	2,4690348684	2,1045217094	2,4003736812	2,2155888765	2,7365021948	2,1438121678	2,7344227348	2,2088726356	2,6716275246	2,8661345506	2,2742339863	2,5413142003	2,2807366806	2,4696880519	1,9547546603	2,2937574853	2,5998055305
2,6715019996	2,2153815722	2,5401243802	2,0848593128	2,3392971269	2,3454066436	2,3328806759	2,5413885342	2,7499035785	2,476066662	2,2755076038	2,5349115275	2,3456795721	2,4690814474	2,1046020263	2,4042753849	2,2155928794	2,7365557042	2,143872656	2,7358265071	2,2089220544	2,6716551054	2,8662371309	2,274245121	2,5478685252	2,2807494427	2,4696886738	1,9549267426	2,2938096533	2,5998478374
2,6715301065	2,2154833975	2,5401333764	2,084865606	2,3393230793	2,3455047549	2,3351461354	2,547857021	2,7563255044	2,4761615385	2,2779777708	2,5349132181	2,3456809084	2,4728490481	2,1046930187	2,4044047048	2,215599756	2,7366081363	2,1438790211	2,7360233647	2,2089662097	2,6716702466	2,8666848154	2,2742599638	2,5479069611	2,2807620162	2,4697075387	1,9549287249	2,306741132	2,59989268
2,6716811567	2,2155207926	2,5404307102	2,0850301424	2,3393243454	2,3455422144	2,3377470656	2,5674161736	2,7564265955	2,4761986343	2,2788688219	2,539042349	2,3457228362	2,4738671458	2,1048250269	2,4044317096	2,2221050861	2,7366172934	2,1438840906	2,7361877435	2,2089682856	2,6716775037	2,8666952144	2,2742619824	2,5539224634	2,2932363647	2,469715885	1,9549441477	2,3067750251	2,5999484948
2,6717137633	2,2155416564	2,5405465612	2,0850804057	2,3393513621	2,3455696651	2,3389380301	2,5935016235	2,7625913571	2,4762592886	2,2792164917	2,5391931444	2,3457248715	2,4741559137	2,1048250316	2,4045139474	2,2285851378	2,7366335306	2,1439014051	2,7362120956	2,2089712678	2,671684492	2,8668587391	2,275421852	2,5544400049	2,2935074246	2,4697259333	1,9612935382	2,3068206515	2,6000098522
2,6717148439	2,2155795019	2,5406528203	2,0850996253	2,3393568626	2,3455891641	2,339087853	2,5995251625	2,762649272	2,4822546765	2,2794844505	2,5401536587	2,3457876676	2,4741787615	2,1113091969	2,4045456235	2,2349861551	2,7366439537	2,1439034154	2,7363882215	2,2089841282	2,6782178116	2,8669220664	2,2764121724	2,5607632581	2,300273421	2,4697355793	1,9614491315	2,3197014516	2,6000278505
2,6717356104	2,2155844765	2,5408710392	2,0851231964	2,3393576661	2,3455989451	2,3391067849	2,5998799187	2,769453093	2,488915693	2,2796451984	2,5405475329	2,3458247834	2,4745621208	2,1113440958	2,4045627455	2,2351416555	2,736684688	2,1439126434	2,7365829421	2,2090216649	2,6846337512	2,86695296	2,2773899597	2,5670448489	2,3067785473	2,4697428066	1,9614601642	2,3198158481	2,6000403932
2,6782809008	2,2155900425	2,5409034788	2,0851459473	2,3393760079	2,3456001168	2,3391634067	2,5998978535	2,7756108888	2,4891915474	2,2797491863	2,5410017013	2,3458708332	2,4757394371	2,1242059984	2,404564883	2,241623338	2,7367207721	2,1439221722	2,7367003102	2,2090226022	2,69117833	2,8669608804	2,2789767801	2,5673899576	2,3197403279	2,4745359556	1,9744942231	2,3293904646	2,6000436548
2,6841867292	2,2155928145	2,5411202942	2,0852652273	2,3393839234	2,345638868	2,3392092055	2,5999290576	2,7815074401	2,489303444	2,2798181673	2,5412828469	2,3458851518	2,4760930088	2,1242759881	2,4045829125	2,2416606414	2,7367471321	2,1439245696	2,7367626466	2,209027891	2,6912030148	2,8671408697	2,2789870685	2,5674598022	2,3198218535	2,4746849407	1,9806823395	2,3300312624	2,6000475654
2,6846202478	2,2218182942	2,5412828321	2,104781244	2,3394004977	2,3456443424	2,3392879457	2,5999913695	2,7890075948	2,4956810145	2,2799318552	2,5412843772	2,3459057937	2,4810407959	2,1308880864	2,4045830445	2,2479858124	2,736833054	2,1439280758	2,7368250413	2,2090521011	2,6977349825	2,8671523897	2,2790017716	2,5738531256	2,3328274551	2,4747595957	1,9809589724	2,3324400123	2,6000553046
2,6907838513	2,222102568	2,5413656053	2,1177800386	2,3394102758	2,3456448324	2,3392892425	2,5999946937	2,7914253972	2,5022355578	2,2800741915	2,541305167	2,3459130346	2,4872440359	2,1373498269	2,404588714	2,2480093561	2,7368349631	2,1439281934	2,7369264223	2,2090664905	2,7029804247	2,8672396181	2,2790461421	2,5739902351	2,3391712251	2,4748735309	1,9809758466	2,3327957104	2,600059961
2,7039797982	2,2273520948	2,5414286636	2,1243273549	2,3394108182	2,3456909229	2,3393008686	2,6000272158	2,7948931158	2,5023237765	2,2800925058	2,541352553	2,3459202943	2,4885442194	2,1373931246	2,4089834649	2,2481535616	2,7499232219	2,1450898095	2,7499069568	2,2090850587	2,7042318017	2,8862635048	2,2792786872	2,5804602071	2,339226533	2,4748935712	1,987217502	2,332817382	2,6000668367
2,7041011741	2,2282971136	2,5475929711	2,1243646216	2,3394114257	2,3457272323	2,3393117432	2,6000301729	2,7950116347	2,5085719025	2,2801486802	2,5474849802	2,3459205433	2,4956540209	2,1433898937	2,4101408205	2,2547034239	2,7499348982	2,1454438862	2,7499147855	2,209085767	2,7107400316	2,8996714298	2,2793987815	2,5805375177	2,3392510787	2,4749751588	1,9875197195	2,3388795059	2,6000746865
2,7108259921	2,2283190707	2,5479463272	2,1373819686	2,3435173935	2,3457420378	2,3393475223	2,6000302845	2,7951982456	2,5152731037	2,280222181	2,547908255	2,3517818247	2,5003262319	2,1436661161	2,4103269096	2,2574717071	2,756333645	2,1467697584	2,7564350106	2,2090863669	2,7165175321	2,903981283	2,2795683628	2,5826617113	2,3392518445	2,4751466439	1,9875306606	2,3392749649	2,6000816184
2,7162874431	2,2351071879	2,5541432256	2,137404283	2,3439506085	2,3457434534	2,3393620712	2,6000548051	2,7953870607	2,5212340322	2,2802874461	2,5543913109	2,3653656188	2,5022281469	2,1438448193	2,4103728528	2,2671422813	2,7673695104	2,1492482366	2,7564795806	2,2090874442	2,7232764844	2,9061881228	2,2795685024	2,5842537342	2,3392892397	2,4755861034	1,9938647077	2,3393472132	2,6039516353
2,7168465925	2,2414721745	2,560677496	2,1426756169	2,3451116262	2,3458470406	2,339390884	2,6000639623	2,7953987231	2,5283572359	2,2803614622	2,5544570344	2,3654872807	2,5066006581	2,143856686	2,4104003302	2,2674066378	2,7948318152	2,1495264533	2,7694914046	2,2090878004	2,7237031141	2,9127800079	2,2799306023	2,5869647574	2,3393099392	2,4756178265	1,9938854681	2,3394028558	2,6042314132
2,7237925547	2,2416233222	2,5739853474	2,1435484914	2,3452987159	2,3458861579	2,3393924796	2,6000720693	2,7954351882	2,5283572563	2,2803821895	2,5606984305	2,3718616381	2,5152924015	2,1438921988	2,4104568168	2,2694734691	2,7950396539	2,1500687964	2,7818223395	2,2090996817	2,7277703585	2,9137720423	2,2799869373	2,587024599	2,3393130776	2,4756587874	1,9939973151	2,3394088064	2,604869274
2,7259160471	2,2416310143	2,5869985591	2,1437358874	2,3453307049	2,3458910087	2,3394052802	2,6000730429	2,7954377328	2,5296498935	2,2804313591	2,5608004529	2,3784527859	2,5214307825	2,1439040717	2,4107211678	2,273837955	2,7951766835	2,1501155742	2,7952776149	2,2101592327	2,7292393131	2,9217090061	2,2800446216	2,5931836714	2,3393814795	2,475718613	2,0005567847	2,3394122858	2,6049914882
2,7299067744	2,2416726003	2,5870296409	2,1437834853	2,3454373377	2,3459335891	2,3394077416	2,6000815056	2,7954582364	2,5340665813	2,2804499115	2,5674959488	2,3784895891	2,5344050453	2,1439071037	2,4107245757	2,273964027	2,7951844806	2,1502005482	2,7953186646	2,2138683102	2,7299433375	2,922827485	2,2800568501	2,5935540139	2,3393833143	2,4758777572	2,0005666045	2,3394134425	2,6050335227
2,7301835087	2,2611867483	2,5932442122	2,1437896114	2,3456401182	2,3459387102	2,3394100434	2,6022876999	2,7954756348	2,5343917719	2,2804758585	2,5738596425	2,3913408711	2,5344334356	2,1439090953	2,4107292502	2,2739892257	2,7951942743	2,1502078482	2,7954522395	2,2143538102	2,7300361802	2,9230317536	2,2801003313	2,5997046043	2,3393950358	2,475900727	2,0066502638	2,3394137116	2,6053706613
2,7301881879	2,2675688179	2,5935171826	2,1437961798	2,3456611426	2,3524159325	2,3394245149	2,6045013199	2,7954760637	2,5343961824	2,2805074029	2,5739047231	2,3953580538	2,5345362255	2,1481952808	2,410822624	2,2740013488	2,7952302971	2,1503441152	2,7954697649	2,2147887213	2,7301916108	2,9250981555	2,2801921075	2,5999081795	2,3393969188	2,4759068445	2,0067830389	2,3394233723	2,6057066953
2,7302012397	2,267678905	2,5935562257	2,1438269682	2,3458796149	2,3652571715	2,3402130599	2,6050850462	2,7954840841	2,5343982255	2,2805553832	2,5739443363	2,3977517802	2,5348445433	2,1482409289	2,4109300462	2,274059095	2,7952352674	2,1503738075	2,7954831309	2,2150366332	2,7302029349	2,9254061915	2,2802538054	2,5999796089	2,3394082666	2,4759727092	2,0069680018	2,3407850462	2,6060701216
2,7302298187	2,2734579951	2,5986825379	2,1438558185	2,3458888802	2,3653431818	2,3423474151	2,6053774706	2,7955083454	2,5344542762	2,2805848657	2,5798658953	2,4043422717	2,5348914922	2,1494574394	2,4109383657	2,2741122167	2,7952609037	2,1504017026	2,7954921813	2,2151578644	2,7302271469	2,9255074034	2,2802606524	2,5999933231	2,3394170567	2,4760201054	2,0070291044	2,3446099062	2,6061231662
2,7302594348	2,2737405709	2,5990740195	2,1439136322	2,3459021013	2,3654930201	2,343615388	2,6055563399	2,7955212174	2,5345889028	2,2806033516	2,5870083822	2,4044681141	2,535795551	2,1498955999	2,4109543901	2,2741543698	2,7952882501	2,1504028603	2,7954977356	2,2152809846	2,7302502793	2,9255447904	2,2803367614	2,6000055052	2,3394217714	2,4760390344	2,0084253751	2,3450477672	2,606198061
2,7302685237	2,2739433541	2,5996668997	2,1439266156	2,3459318492	2,3717188967	2,3445622738	2,6055942161	2,7955446407	2,5346803781	2,2806230463	2,5870317337	2,4044891177	2,5386414918	2,1499556219	2,410992571	2,2741574995	2,7954841695	2,1566731815	2,7955147758	2,215339327	2,7302510843	2,9256601353	2,2804409854	2,6000358996	2,3394273358	2,4761755084	2,0131590165	2,3450992717	2,6062599462
2,7303337545	2,2739471361	2,5996704455	2,1447778871	2,3459363875	2,3719610761	2,3449312433	2,6057748668	2,7955507797	2,5347045604	2,2806718665	2,5993249715	2,4045554329	2,5388639895	2,1501058008	2,4109993733	2,2741596708	2,7954951339	2,1567005979	2,7955526197	2,2153595147	2,7302560666	2,925812061	2,2805420629	2,6000767258	2,3435334563	2,4761849569	2,0132917001	2,3451642206	2,6062888166
2,730399794	2,2739523249	2,5996970083	2,1456185951	2,3459366071	2,3720039675	2,3450422223	2,6060606439	2,7955619588	2,5347850629	2,2806802466	2,5996975253	2,4045678534	2,539688619	2,1501649947	2,4110044084	2,2742184694	2,7955256702	2,1569292786	2,7955581894	2,2153627669	2,7302913674	2,9258295237	2,2805544637	2,6000797237	2,3439994318	2,476201928	2,0132941094	2,345359227	2,6062932871
2,7304028913	2,2739641198	2,599697465	2,1469188092	2,3518085138	2,3850274539	2,3452368442	2,6061667691	2,7955621768	2,534795435	2,2807025636	2,5998532146	2,4045745213	2,5397911111	2,150204141	2,4110691876	2,2742313199	2,7955400364	2,1569490431	2,7998841624	2,2155288109	2,730345725	2,9258618802	2,2805723693	2,600081156	2,3441131925	2,4762122291	2,0133096582	2,3453637469	2,606303845
2,7304050797	2,2739928538	2,599781308	2,1483897828	2,3581981201	2,3915360455	2,3454979298	2,6062061564	2,7994260173	2,5348041192	2,2807153456	2,5999106817	2,4045895084	2,539831545	2,1502398604	2,4162750587	2,274242208	2,7955670298	2,1634693039	2,8009647258	2,2155387583	2,7303533528	2,9294036113	2,2805989117	2,6020926017	2,3444523946	2,4762174365	2,0134219636	2,3454894901	2,6063331872
2,7323480565	2,2740907024	2,5997923866	2,1489511518	2,3589615248	2,3915421897	2,3458088153	2,6064002393	2,8010485373	2,5348069282	2,2807547069	2,5999809208	2,4067481755	2,540538362	2,1502895938	2,422490781	2,2742465533	2,7955733499	2,1699702439	2,801086285	2,2155576879	2,730362241	2,9298617732	2,2806053	2,604227724	2,3447036657	2,4893000735	2,0134959218	2,3456178298	2,6063660185
2,7324898565	2,2741073791	2,5998813409	2,149037755	2,365481641	2,3929456323	2,3458444547	2,6064057311	2,8013957666	2,5348205861	2,2870139103	2,6000245191	2,407720023	2,5414348457	2,1503127227	2,4240367292	2,2742501104	2,7996807635	2,1762780866	2,801159025	2,2155644125	2,7303745406	2,9307328598	2,2806059884	2,6051137748	2,3447940094	2,5085582445	2,0135042873	2,3456225654	2,6063735133
2,7340553047	2,2741427263	2,5999015055	2,1492656891	2,378121043	2,3979424394	2,3458504339	2,6064454681	2,80161799	2,5348314639	2,2871800742	2,6000368305	2,4085214588	2,5478816829	2,1504046963	2,4240891569	2,274251619	2,8011441192	2,176508872	2,8012122701	2,2155769495	2,7319628706	2,9309770735	2,2806603812	2,605316809	2,3452659885	2,5182004279	2,0135061231	2,3457053335	2,6064402855
2,7344509699	2,2741473251	2,6000015034	2,1492717003	2,3783525533	2,3979544018	2,3458636003	2,6064692482	2,8017891465	2,5348617322	2,2872818124	2,6000422216	2,4101390745	2,5536966928	2,1504452802	2,4304749463	2,2742540654	2,8019134123	2,1830157703	2,8013893034	2,2155779851	2,7343854605	2,9313113536	2,2806907782	2,6053317974	2,3452846657	2,5340220915	2,0135128322	2,3457415907	2,6064636506
2,7349657307	2,2741485948	2,6000031687	2,1494868806	2,3783534487	2,3980497082	2,3458663015	2,6064812683	2,8020281006	2,5348715462	2,2936339699	2,6000469461	2,4102577406	2,5540571711	2,1569313354	2,4371433997	2,2742555793	2,8020109986	2,1830190693	2,8014132102	2,2155985405	2,7352645028	2,9318134925	2,2806993117	2,6053771914	2,3455422072	2,5347879194	2,0135483976	2,3457423736	2,6065143671
2,7353876577	2,2741556515	2,6000036962	2,1496418002	2,3784117033	2,3980718814	2,3458967489	2,6064833409	2,8020741914	2,5348908567	2,2937414221	2,6000474505	2,4102845703	2,5589579647	2,15695606	2,4371698687	2,2742625681	2,8082111805	2,1830257865	2,8014405648	2,2221240896	2,7361181547	2,9318475704	2,2807339566	2,6055123487	2,3455449163	2,5348098769	2,0135633177	2,3458102943	2,6065274234
2,7356166467	2,27415975	2,6000271876	2,1496883214	2,3784608929	2,4042606572	2,3459130993	2,6064847362	2,808268032	2,5348971467	2,3002330121	2,6000554328	2,4104034927	2,5704170153	2,163426901	2,449691652	2,2751345124	2,8150848569	2,1893543725	2,8015403854	2,2286432438	2,7362238304	2,9318650745	2,2933012577	2,6056762888	2,345560093	2,5348663821	2,0135787668	2,3458237696	2,6065940061
2,7360767499	2,2741825198	2,6000595953	2,1499640585	2,3843138729	2,4042857839	2,3459177072	2,6065082654	2,8149254084	2,5349020031	2,3066161394	2,6000741051	2,4104046069	2,5728473055	2,1693905015	2,4567049926	2,2758257193	2,8215685132	2,1893693065	2,8015899884	2,2286434382	2,7365456075	2,9320675502	2,2937752274	2,6059432344	2,3455839073	2,5349154364	2,0135823703	2,3458275669	2,6191845021
2,7361848403	2,2741860913	2,6000749755	2,1500666866	2,3850044912	2,4043398157	2,3459208593	2,6065205722	2,8342854487	2,5349123802	2,3067799863	2,6000747494	2,4104171704	2,573364369	2,1698138614	2,4691087659	2,2782035266	2,8538878027	2,1894380799	2,8016686815	2,2349346466	2,7365472854	2,932081423	2,2938060436	2,6059883222	2,3456624275	2,5349163156	2,0135829204	2,3458410665	2,6324667764
2,7362129184	2,274194712	2,6000826432	2,1502212996	2,3850311999	2,4044048162	2,3459210433	2,6065725664	2,8345883263	2,5410270578	2,3131597991	2,6000767687	2,4106423843	2,5796986978	2,1699254631	2,4693679686	2,2782191397	2,854118807	2,1895103308	2,8016782972	2,2350660939	2,7366320411	2,9322085673	2,300279108	2,6060863892	2,3457123601	2,5351903296	2,0135898589	2,3459191472	2,6461595374
2,7364091064	2,2742125498	2,6049621018	2,1502638568	2,3886948135	2,4044267524	2,3459244428	2,6065899336	2,8471326934	2,5411978765	2,3132239188	2,6000801615	2,4106735808	2,5899640119	2,1764671548	2,4694642904	2,2792296562	2,8600583092	2,1950314746	2,8017313733	2,2351222102	2,7367818086	2,9323189582	2,306592899	2,6062370975	2,3457318202	2,5377027875	2,0135909211	2,3459309263	2,6520684262
2,7364273583	2,2742414628	2,6050371443	2,1503119675	2,391535548	2,4044417199	2,3521420611	2,6258655318	2,8537927972	2,5412391654	2,3133530639	2,6000832542	2,4107491506	2,596371667	2,1828228508	2,4694948413	2,2794486193	2,8604511382	2,1959399857	2,8017607052	2,2416525734	2,7369083769	2,9323244996	2,3068436753	2,6062464021	2,3457332103	2,5380128548	2,0135910554	2,3459324195	2,6586289361
2,7365719466	2,2742475153	2,6053078757	2,1503162646	2,3915468932	2,4045266556	2,3588250885	2,6261449708	2,8563389865	2,5413204667	2,319880332	2,6009103272	2,4108272037	2,5975542001	2,1829630767	2,4695843049	2,2797895831	2,8604814916	2,1960583643	2,8017712396	2,248027585	2,7430031895	2,9323799297	2,3133039656	2,6062619955	2,3457397625	2,538352499	2,0135935925	2,3459338233	2,6646693603
2,7365894322	2,2755112178	2,6054210464	2,1503378159	2,3980647609	2,4045275177	2,3589387922	2,6324070739	2,8602251208	2,5413261886	2,32083849	2,6023194653	2,4109036581	2,5993424874	2,1894961416	2,4696223197	2,2798107229	2,8604954718	2,1960604132	2,8018410797	2,2481823713	2,7494278774	2,9448819808	2,3147992831	2,6063801222	2,3457401243	2,539114229	2,0135937372	2,3459384152	2,6649085059
2,7368292045	2,2785759727	2,6055136383	2,1504019807	2,3992742199	2,4045486719	2,3589679496	2,6326474854	2,8602332502	2,5413327632	2,325949202	2,6049422537	2,4109044166	2,5998178991	2,1956677665	2,4696938097	2,2801499924	2,8606506096	2,2025626583	2,8018937512	2,2546659314	2,7496093433	2,9508845246	2,3193064044	2,6064049831	2,3457439248	2,539119439	2,0135955244	2,3524184994	2,6649728239
2,736872112	2,2790033333	2,6057300166	2,1504142278	2,4042404798	2,4045568659	2,3589703969	2,639011243	2,8605921355	2,5413580754	2,3260559226	2,60515597	2,4109061051	2,5999212921	2,195972824	2,4697349312	2,2801653613	2,8606524188	2,20728805	2,8020284526	2,2546947898	2,7563647657	2,9584623333	2,3196839697	2,6064298003	2,3457701077	2,5391239279	2,0135965485	2,3524275933	2,6649734952
2,7369068491	2,27947158	2,6059221767	2,1504259278	2,4043462306	2,4045597414	2,3650371469	2,6452651064	2,8606235891	2,5477952689	2,3325796748	2,6055321066	2,4109222516	2,5999270679	2,1960302146	2,4697418559	2,2802186833	2,8606577401	2,2076600364	2,8020288614	2,2612111075	2,762720451	2,9647547762	2,3265586156	2,6064764292	2,3457781929	2,5402440316	2,0135973322	2,352428422	2,6651166103
2,7369217339	2,2794878263	2,6061623362	2,1504416195	2,4043568779	2,4045598442	2,3654417178	2,6521179003	2,8606822933	2,5478841718	2,3326486719	2,6057946268	2,4109508325	2,6018940546	2,2024120612	2,4697514289	2,2802560056	2,8606738791	2,2085550884	2,814977624	2,2612169137	2,7628553142	2,9649800529	2,3385938911	2,6064806261	2,3458015582	2,5402627814	2,0135989063	2,3524581098	2,6651167993
2,7417684185	2,2799671596	2,6062274481	2,1569425525	2,404358412	2,4045832907	2,3717929337	2,6574953167	2,8606983991	2,5538446613	2,3328706924	2,6059505723	2,4109796374	2,6026423379	2,2086233971	2,4728398572	2,2802932636	2,8607210188	2,2087909471	2,8411718214	2,2674864796	2,774914119	2,970389614	2,3388941667	2,6065094597	2,3458652946	2,5403334658	2,0135990085	2,3587148566	2,665120017
2,7432833141	2,2800493011	2,6062324024	2,1569425644	2,4043787323	2,4045839163	2,3718527571	2,6585514176	2,860851794	2,5544562319	2,333398694	2,6060860315	2,4110018268	2,6035934337	2,2087667233	2,4733544358	2,2803297858	2,8655547178	2,2088319821	2,8474248076	2,2675603691	2,7757320246	2,9759271286	2,3390388615	2,6187209622	2,3458769435	2,5405112029	2,0135995132	2,3654433479	2,6651204994
2,7563406324	2,2801043677	2,6062935628	2,1631769727	2,4043792412	2,4045853958	2,3719250375	2,6587279119	2,8668993352	2,5609747317	2,3344193895	2,6064622213	2,411020878	2,6038307201	2,2090001392	2,4740512593	2,2803556986	2,8664841647	2,2088420455	2,8539836929	2,2676940113	2,7758682055	2,9831427143	2,3390582679	2,6196301005	2,345896706	2,5405657527	2,0136000797	2,3654798899	2,6651216673
2,7629754835	2,2801822764	2,606532523	2,1634754426	2,4044462676	2,4045861658	2,3780493311	2,66491007	2,8671123046	2,5609835982	2,3358064083	2,6065012275	2,4110316775	2,6042886739	2,2090012877	2,474824856	2,2803780963	2,8666564198	2,2088854922	2,8603165139	2,2677365619	2,7844981341	2,9840035315	2,3390979095	2,6430172281	2,3459076157	2,5407613391	2,0136007588	2,3654816681	2,6651642831
2,7688696227	2,2802470535	2,6065744785	2,1699296481	2,4044601026	2,4045877784	2,3785106163	2,6649544988	2,873768193	2,566998206	2,3382399927	2,6065809742	2,4110373518	2,6045387203	2,2090290895	2,4749095572	2,2804170059	2,8668619713	2,2088936873	2,8604801704	2,2677416423	2,7850958264	2,9844699864	2,3392418437	2,6453592394	2,3459313546	2,5407908693	2,0142651403	2,3719453869	2,6651661866
2,7691828322	2,2803435357	2,6188473204	2,176386021	2,4044618935	2,4045910818	2,3847718411	2,6650402898	2,8859877661	2,5673683909	2,3386846453	2,6065902736	2,4110876631	2,6055947044	2,2090312935	2,4750010067	2,280439257	2,8668695862	2,2089009739	2,8606194143	2,2735479173	2,7889270421	2,9878736483	2,3392848065	2,6453767778	2,3459356324	2,5408419918	2,0143270656	2,3784158953	2,6651733681
2,7691851477	2,2804723338	2,6194616937	2,1764375179	2,4044961645	2,406476917	2,3848308592	2,6651628933	2,8867911801	2,573949998	2,3389748986	2,6130529046	2,4111026832	2,6057364211	2,2090465644	2,4756267226	2,2804446632	2,8670345394	2,2089174479	2,8606560469	2,273828443	2,7944365506	2,9901243777	2,3393029481	2,646206705	2,3520160309	2,5408644824	2,0146786935	2,3785183425	2,6651870775
2,7694141314	2,2805613394	2,6196253232	2,1764876378	2,404507421	2,4069277423	2,384894244	2,6651684579	2,8932365797	2,5740109961	2,3390537442	2,6258052997	2,4111027691	2,6057383188	2,2090684395	2,4756284105	2,2804846154	2,8670391692	2,2089263339	2,8606724601	2,2740020931	2,7945270772	2,9901649159	2,3393265047	2,6521396473	2,3589273105	2,5409046011	2,0161805859	2,3785198153	2,6651905243
2,7759657003	2,2806333643	2,6319525754	2,176499088	2,4045107953	2,4100672703	2,3849528672	2,6651745635	2,8932990564	2,5740176969	2,3391309734	2,6322402298	2,4171453906	2,6059609404	2,2090706239	2,4756373048	2,2804952722	2,8671668589	2,2089360139	2,8607114782	2,2740438759	2,7946556302	2,9904759891	2,3393855709	2,6581684162	2,3589408196	2,5409389666	2,0189722078	2,3848098209	2,6652140451
2,7888554081	2,2806767634	2,6326372135	2,1830286256	2,4045472607	2,4102341077	2,3911699541	2,6652220758	2,9063307841	2,5805100302	2,3392324054	2,6323070092	2,4176222897	2,614625627	2,2090784402	2,47569236	2,2805689425	2,8798692767	2,2089577202	2,8641278739	2,2740836814	2,7951917024	2,9905666553	2,3393881038	2,658679437	2,3589666535	2,540972048	2,0192540304	2,3903733363	2,6652242026
2,7890062385	2,2807195868	2,6337523457	2,1868942949	2,4045519347	2,4104947291	2,3914294328	2,6652362758	2,9118634224	2,5862388291	2,33924018	2,6324789821	2,4239447806	2,6170207384	2,2090813768	2,4758751289	2,2805877564	2,8799662321	2,2089604153	2,8658286158	2,2740950452	2,7951953148	2,9906888478	2,3393938872	2,6609323129	2,3589691029	2,5410310822	2,0193892847	2,3958091383	2,6652248724
2,7890127245	2,2807419458	2,6384639623	2,1895165146	2,404579171	2,4105588373	2,3915540171	2,6652469706	2,9126909752	2,5868179907	2,339291963	2,6326359285	2,4240124965	2,6177002435	2,2090921624	2,4759700916	2,2806757036	2,8802437872	2,2089750157	2,8659957221	2,2741100813	2,7952845769	2,9908937612	2,3393970052	2,6621740036	2,3653448818	2,541072498	2,0196051397	2,397900559	2,6675833092
2,789040528	2,2872321604	2,6387311206	2,1895381704	2,4045825982	2,410591278	2,3915592105	2,6696462323	2,9185542519	2,5869440471	2,3393156094	2,6387768184	2,4240228871	2,6257523382	2,2090925437	2,4759714291	2,2806939402	2,8867542644	2,2090074788	2,8661942172	2,2741438379	2,7952904408	2,9909335178	2,3394066134	2,6633893138	2,3654324198	2,5410833551	2,0196310753	2,4032678565	2,6681464882
2,7914657038	2,2933313286	2,6390791532	2,1960511518	2,4045864614	2,4106881071	2,3976908172	2,670790641	2,9185906164	2,5869889666	2,3393290403	2,6391579554	2,4241261272	2,6308084211	2,2090929322	2,4759888271	2,280722211	2,8931461768	2,2090142592	2,8663147738	2,2741464456	2,7954083542	2,9909598462	2,3394081064	2,6642713462	2,371840258	2,5410894859	2,0197968198	2,4033984502	2,6705305378
2,7925806351	2,293796526	2,6450657787	2,2022318145	2,4045878586	2,4107698341	2,3978707397	2,6709741736	2,9249948484	2,5932924722	2,339379554	2,639170902	2,4301382468	2,633442692	2,2090986326	2,4760039961	2,2807318761	2,9053123196	2,2090254403	2,8664142173	2,274180067	2,796958962	2,9910506672	2,3394235338	2,664313848	2,3719573789	2,5411077481	2,0198042314	2,4040450636	2,6706900348
2,794837617	2,3000990837	2,6454263914	2,2068297276	2,4045920582	2,4108335442	2,398022378	2,6710073116	2,9252480333	2,5934191317	2,339395402	2,6456792722	2,4302640603	2,643076825	2,2138834155	2,4761275374	2,2807430108	2,9058038773	2,2090364983	2,8665837175	2,2741850233	2,7989712474	2,9960594594	2,3432561674	2,6645109514	2,3773840951	2,5411781049	2,0198724576	2,4040681445	2,6708536533
2,7950010502	2,3002013686	2,6472447094	2,2080186441	2,409477981	2,410837657	2,4032289462	2,6712164702	2,9252566305	2,5994534746	2,3393982358	2,6585274208	2,430483253	2,6487335285	2,2143318378	2,4761280541	2,2807607933	2,9125846454	2,2090685795	2,8666068934	2,2742019071	2,8005008292	2,9961990003	2,343430098	2,6647042358	2,3844938508	2,5411862552	2,019872811	2,4044511247	2,6710848427
2,795237468	2,3068345336	2,6519608518	2,2085010997	2,4095756729	2,4108632496	2,4039140692	2,6712342165	2,9253385573	2,5994803908	2,3394024013	2,6642097855	2,443350846	2,6512989753	2,214567612	2,4761515845	2,2807637629	2,9174823057	2,2090774784	2,8666113334	2,2742033965	2,8009496615	2,9963574502	2,3437750933	2,6648097498	2,3850158345	2,5412222091	2,0198979231	2,4045629584	2,6711013579
2,7952698575	2,3132785767	2,6521138023	2,2086001551	2,4102606712	2,4108688691	2,4039386852	2,6713134488	2,9254871144	2,5995019081	2,3394080792	2,6642699772	2,4436905626	2,6516633537	2,2145997488	2,4761951692	2,2807650853	2,9210280893	2,2090779326	2,8668319042	2,2742065227	2,8016239652	2,9969336195	2,3437924302	2,6651442411	2,391539298	2,5412796795	2,0199454793	2,4045634854	2,6711063299
2,7953034612	2,3133550656	2,6639787108	2,2088368937	2,4106523838	2,4108972823	2,4041580552	2,6714336546	2,9255477374	2,5997445642	2,3394195431	2,6647054159	2,4566110058	2,6550819042	2,2146833785	2,4762067789	2,2807785416	2,9251635079	2,2090788194	2,8668740739	2,2742291017	2,8082392258	2,9969340422	2,3440693252	2,6651567045	2,3977118038	2,5413567622	2,0199762001	2,4045723843	2,6711268185
2,7953521645	2,319573553	2,6642533554	2,2088678649	2,4106611656	2,410953672	2,4041771023	2,6714522214	2,9255483094	2,5998414127	2,3394234542	2,6648372545	2,4566311184	2,6550920186	2,2152194971	2,4762538748	2,3001251216	2,9256944143	2,209082239	2,8670845896	2,2742430331	2,8082484204	2,9969406875	2,3444615261	2,6651580544	2,4043938057	2,5413655045	2,0200003693	2,4045726181	2,6711809693
2,7954234203	2,3198147564	2,6643989088	2,2089146837	2,4108369426	2,4109685413	2,404285113	2,6715355693	2,9255842337	2,5998548638	2,3394234765	2,6649366564	2,4566516262	2,6617087587	2,2152622989	2,4822599047	2,3001527724	2,9257245682	2,2090833473	2,8670970262	2,2742442565	2,8085818264	2,997123954	2,344639369	2,6651732063	2,4044485405	2,5413963712	2,0200037573	2,4045732446	2,6713215858
2,7954424581	2,3263725632	2,6644427196	2,2089208678	2,4109826561	2,4109765484	2,4044715678	2,6715486792	2,9255997513	2,5999605862	2,3394826773	2,6650295665	2,4566534661	2,6647871248	2,215321006	2,4824532872	2,3002845222	2,9258071571	2,2090888101	2,8671454202	2,2742507459	2,82125386	2,9973178664	2,344720826	2,6651823225	2,4045257824	2,5413995353	2,0200415819	2,404582722	2,6713279242
2,7954763501	2,3264997558	2,6644982165	2,2089419827	2,4110361202	2,4110209102	2,4045240478	2,6715694491	2,9256526442	2,6000420544	2,3408669305	2,6650575173	2,4567032412	2,6648832007	2,2153576508	2,4954983963	2,300314185	2,9258275376	2,2090902879	2,8671819221	2,274250943	2,8214585389	2,9974764338	2,3447346507	2,665183571	2,4045417543	2,5414249857	2,020062681	2,4047416921	2,6713400267
2,7954832736	2,3288639938	2,664591865	2,2089433209	2,4110766386	2,4110253999	2,4045245175	2,6715738644	2,9256789749	2,6000467689	2,3415423818	2,6651006763	2,4630640767	2,665113679	2,2153875045	2,4957475187	2,3062084452	2,9258324953	2,2090930038	2,8690700675	2,2742516947	2,8476826739	2,9975476937	2,344846511	2,6652179241	2,4045796643	2,5479091201	2,0200673018	2,4048530979	2,6713409757
2,7955145257	2,3318268844	2,6646518576	2,2089495999	2,4110866716	2,4110778316	2,4045381658	2,6715958976	2,9257176932	2,6000471316	2,3417641336	2,665110293	2,4630717962	2,665173348	2,2154169449	2,4958126567	2,3068375496	2,9258453965	2,2131389245	2,8801100796	2,2742521628	2,847704805	2,9975663376	2,3451963675	2,6652240491	2,4045843097	2,5609280172	2,0201115903	2,4057105134	2,6716173326
2,7955524077	2,3327491064	2,6648566236	2,2089833142	2,4175188924	2,4110854287	2,4045516704	2,671639631	2,925719664	2,6000488285	2,3422062557	2,6651453662	2,4691202556	2,6651923739	2,2154429543	2,5021968532	2,3133086357	2,9259070209	2,2134537403	2,8930510725	2,2742549826	2,8538928474	2,9975798098	2,3453418396	2,6652394993	2,4045880345	2,5673367473	2,0261727321	2,4090164108	2,6716349523
2,7955553754	2,3328919043	2,6649439929	2,2089868643	2,4241259945	2,4110912145	2,4045551828	2,6716663384	2,9257233904	2,6000535035	2,3426525164	2,6651746594	2,4694735797	2,6678498087	2,2154691742	2,5023423958	2,3198536513	2,9301390566	2,2148679546	2,8993380451	2,2742566245	2,8540850615	3,0039605502	2,3455108666	2,6660458276	2,4074106596	2,567360996	2,0262946375	2,4096304679	2,6716719471
2,7955659392	2,3388220247	2,6649473703	2,20899444	2,4241358032	2,4176212262	2,4045593966	2,67169819	2,9258485671	2,6000551274	2,34324036	2,6651777404	2,4695634028	2,6689596742	2,2155172945	2,5088479253	2,3324523889	2,9303431439	2,2152506094	2,9119399003	2,2767452007	2,8542033056	3,0171003865	2,3455780141	2,6682130012	2,4094561227	2,5738280944	2,0263070674	2,4099992509	2,6716996228
2,7955801836	2,3390560929	2,6649669808	2,2090454212	2,4296311769	2,4303486099	2,4045609609	2,6717449784	2,9258760196	2,6000637818	2,3441245775	2,6651882773	2,4696075814	2,6693994924	2,2155274758	2,5147136304	2,3391170012	2,9307667103	2,215280952	2,9187090707	2,276947518	2,8542217724	3,028652812	2,3456472837	2,6700073191	2,4101105617	2,580209519	2,0265774604	2,4100123222	2,6717196771
2,7994282546	2,3390845666	2,6649920723	2,2090483071	2,4306107374	2,4306362312	2,4045769201	2,6782647464	2,9258844943	2,6032138579	2,3443015985	2,6651889854	2,4696789308	2,6696503624	2,2155357079	2,5152147085	2,339122625	2,9309972659	2,2153950218	2,9192587026	2,2787198172	2,8567275344	3,043167145	2,3456782169	2,6703281987	2,4105234889	2,5803360269	2,0265931906	2,4102901022	2,6717310021
2,8010295801	2,3391085227	2,665035733	2,2090523303	2,4306135695	2,4370739216	2,404582699	2,6846890308	2,9294842142	2,6035389431	2,3446867094	2,6651991175	2,4696958819	2,6705582619	2,2156068668	2,520254998	2,3393305347	2,9317310727	2,2154131664	2,9193343988	2,2796810583	2,8586306858	3,0431901483	2,3456942512	2,6705896768	2,4105884996	2,580339479	2,0327998582	2,4103494805	2,6781323929
2,8010460283	2,3391307852	2,6651287613	2,2090543783	2,4366458263	2,4371282658	2,4045891057	2,6975725667	2,9297345455	2,6047852635	2,3447936442	2,6652106929	2,4697150574	2,6706884041	2,2220930093	2,5283461292	2,339376883	2,9317808928	2,2154581768	2,9246961403	2,2798427008	2,8598614208	3,0492237433	2,3457064398	2,6706723858	2,410711855	2,5804258744	2,0330648268	2,410553473	2,6781484394
2,8011772521	2,3391361665	2,665133253	2,2090654437	2,4366698854	2,4371381442	2,4078353513	2,7040444905	2,9297892707	2,604917716	2,344794406	2,6661723078	2,4697159352	2,6713487657	2,2281039519	2,5283749725	2,3393779865	2,9318676444	2,2155747569	2,9254063464	2,2802314387	2,8599195991	3,0497269337	2,3457821321	2,6710889209	2,4107248162	2,593201843	2,0394005579	2,410642326	2,6782147324
2,8011814247	2,3391557113	2,6651407514	2,2090661381	2,4367635766	2,4371596461	2,408920509	2,7103969165	2,9305047675	2,6053060483	2,3453974488	2,6704331223	2,4697241526	2,6714407255	2,228601847	2,5283769918	2,3393823802	2,931917645	2,2156073767	2,9254785115	2,2803868096	2,8602257488	3,0531810581	2,3457911847	2,6712713509	2,4107779117	2,5933569161	2,0396216476	2,4106958558	2,6846915117
2,8013600489	2,3392089451	2,6651522844	2,209067364	2,4370342664	2,4435943462	2,4095167843	2,7238681109	2,9313727905	2,6058005762	2,3454626099	2,6707631382	2,4697366188	2,6715075656	2,2351056668	2,5343794099	2,3393862662	2,9321793965	2,2218911615	2,925496671	2,2804742964	2,8603675174	3,054849819	2,3458133726	2,6712989348	2,410782746	2,5997122443	2,0396318157	2,41074507	2,6969791521
2,8014516747	2,3392149614	2,6651957574	2,2090766466	2,443195653	2,4436918863	2,4096829685	2,7274149565	2,9317930109	2,606418952	2,3454792094	2,67096653	2,4697444849	2,6716203245	2,2416125377	2,5344713943	2,3393884197	2,9323248088	2,2220886579	2,9256932065	2,2804855622	2,8604411491	3,0557069038	2,3458322233	2,67141819	2,4107974696	2,5999345758	2,0396374297	2,4108385186	2,6975910686
2,8014638578	2,3392971097	2,6652073213	2,2090777715	2,4435852568	2,4491738498	2,4099404579	2,7300635999	2,9320125418	2,6065844719	2,345546036	2,6710430819	2,4697472228	2,6905336544	2,2416785624	2,5345146617	2,3393885227	2,9323437897	2,2221253593	2,9257082116	2,2805331945	2,8605068694	3,0560081696	2,3458984147	2,6714424067	2,41080299	2,5999475177	2,0458220171	2,4108891672	2,70363664
2,8015746787	2,3393178229	2,6652318443	2,2090845824	2,4436817335	2,4501629843	2,4104469288	2,7301329739	2,9320455426	2,6125363314	2,3456545006	2,6715216163	2,4697479936	2,7089173567	2,248187725	2,5345254268	2,339396366	2,9519370145	2,2283913465	2,9258172763	2,2805445956	2,8605615135	3,0560642699	2,3459102308	2,6714774581	2,410820023	2,5999482884	2,0460308706	2,410904747	2,7041198946
2,8016556737	2,3393404693	2,6652408794	2,2090892155	2,4436888647	2,4566807592	2,4105346687	2,73016214	2,932128916	2,61959567	2,345704314	2,6715400831	2,4697547061	2,7107656688	2,2545785352	2,5347627818	2,3394057097	2,9712951453	2,2284158775	2,9258493123	2,2805738076	2,8605838775	3,0560964812	2,3459131598	2,67161797	2,4108476114	2,5999534689	2,0461190856	2,4109146637	2,7042933368
2,8017316125	2,339350188	2,6652539457	2,2104724363	2,4566373407	2,4567181615	2,4106562883	2,7302347653	2,9322440337	2,6196294233	2,345729583	2,6715600618	2,4702263872	2,723314896	2,2546954479	2,5347721682	2,339407569	2,9714281583	2,2285075706	2,9299011775	2,2807382048	2,8606099023	3,0561491789	2,3459162279	2,6716864908	2,4108586919	2,599955392	2,0524729007	2,4109701244	2,717241154
2,8017339713	2,3393546378	2,6672015711	2,2112477553	2,4567073385	2,4631867283	2,4107922919	2,7302762859	2,9322806589	2,6260197945	2,3457418265	2,6715622607	2,4747519737	2,7253529964	2,2611841076	2,5348279486	2,3394087798	2,988835289	2,2285241624	2,9308351452	2,2807586022	2,860623247	3,0561846183	2,345926804	2,6716883774	2,4108869275	2,5999758443	2,0524868535	2,4109733748	2,717319129
2,8017950429	2,3393736196	2,6674771018	2,2113495372	2,4567181238	2,4632580137	2,4108786481	2,7303268609	2,9323671966	2,6260305933	2,3458549663	2,6716452938	2,4748196879	2,7254303467	2,2611944407	2,5348402202	2,3394172212	2,9899698114	2,2285845577	2,9313714935	2,2872155451	2,8606285776	3,0562090272	2,3459371808	2,6717019853	2,4108904727	2,6000002572	2,0591580646	2,4110063022	2,7237431779
2,8018788068	2,3393752951	2,6684838122	2,2130532408	2,4631765452	2,4663512824	2,4109219463	2,7303938152	2,9449147612	2,6261150265	2,3458906821	2,6716458933	2,475321699	2,7274426912	2,2672897565	2,5348465233	2,3394186746	2,9906548122	2,2286318735	2,9314516894	2,2935898457	2,8606393465	3,0562245279	2,3524418347	2,6779852768	2,4109146659	2,6000236943	2,0591775262	2,4110106777	2,7238071687
2,8019676467	2,3393816687	2,6685937903	2,2136451812	2,4631993343	2,4685177295	2,4110044097	2,7304113784	2,9451809333	2,626145646	2,3459065017	2,6716892329	2,4754947642	2,7275547255	2,2677177324	2,5348835608	2,3401407167	2,9910261482	2,2416669528	2,9314811079	2,2938112509	2,8606456481	3,0568991428	2,3589643042	2,6846707948	2,4109292174	2,6000602687	2,0592069925	2,4110466559	2,7266840139
2,8085067838	2,339402456	2,6694519589	2,2142290154	2,4691665945	2,4691944023	2,4110305443	2,7325440957	2,9454277436	2,6322717049	2,3459141083	2,6716898499	2,4756638564	2,7298778854	2,2725208482	2,5348902891	2,3422926394	2,9910288301	2,2416750654	2,9315773286	2,3001399579	2,8607090027	3,0569328701	2,3651249165	2,6911628145	2,4110218714	2,6000622616	2,065530708	2,4110548769	2,7300608153
2,8144276323	2,3394204553	2,6701876335	2,214372198	2,4693291459	2,4692317928	2,4110618321	2,7357895824	2,9518904913	2,6323102709	2,351962726	2,6717573362	2,4757173422	2,7303821305	2,2739902104	2,53491817	2,3432680892	2,9913473598	2,2416762618	2,9322550833	2,3001854326	2,8607180622	3,0574589518	2,3653869133	2,6912649757	2,4110686048	2,6000624327	2,0656907103	2,4110687053	2,7300608689
2,8148986158	2,3394206709	2,6702531514	2,2145925134	2,4694843673	2,4694420027	2,4110632896	2,7358402647	2,9582294374	2,6387988871	2,3522255147	2,677127078	2,4757173546	2,7305728479	2,274017329	2,538487355	2,3441725262	2,994660537	2,2481585416	2,9322554754	2,3003263157	2,8607358119	3,0585082894	2,3654686933	2,6970984842	2,4110702711	2,6047423956	2,0657149114	2,4110755401	2,7301498257
2,8150743779	2,3394282057	2,6703941855	2,2147555907	2,4696020727	2,4695026609	2,4175996666	2,7359221455	2,9583741311	2,6450573169	2,3524209026	2,6845770047	2,4758666819	2,7325116612	2,274098497	2,5387857384	2,344518139	2,9964303787	2,254684115	2,9322703908	2,3003290818	2,8653690508	3,0608395953	2,3717673425	2,6977993867	2,4110724536	2,6048380342	2,0719944441	2,4110800729	2,7301700467
2,8275355022	2,3394575023	2,6709024807	2,2148737311	2,4696200354	2,4696232886	2,4240066669	2,735990559	2,9644461817	2,6453757328	2,3524499536	2,7037104837	2,4758769941	2,7330941315	2,2741297218	2,5389428762	2,3451125905	2,9965348337	2,254703107	2,9322915149	2,3064243724	2,865433932	3,0613687572	2,3784256442	2,7034332827	2,4110744873	2,604969772	2,0778761076	2,4175687364	2,7302611283
2,8345747966	2,3396491292	2,6713202455	2,214920017	2,4696802123	2,4696465119	2,4240457996	2,7360388568	2,9648431187	2,6511520763	2,3588378129	2,7043439585	2,4759416127	2,7352867161	2,2741817451	2,5391641231	2,3454020823	2,9966174694	2,2609869248	2,9324180396	2,3066690399	2,8657274772	3,0622433995	2,3785267361	2,7039067097	2,4110768708	2,605033123	2,0782328997	2,4176131379	2,730262082
2,840048269	2,3422193913	2,6713460578	2,2150894127	2,469687558	2,4696987277	2,4240604558	2,7360674939	2,9648654498	2,6518570388	2,3588924647	2,7106838417	2,4759543894	2,7354445189	2,2741964013	2,5398716653	2,3454065339	2,9967077499	2,2610449747	2,9516356118	2,3067085127	2,866510972	3,0624539227	2,3847450076	2,7138217925	2,4110880859	2,6055471928	2,0783911307	2,423947404	2,7302728653
2,853949139	2,3430758466	2,6713781962	2,2151296452	2,469716245	2,4697016212	2,4240879833	2,7360686791	2,9649708984	2,6519338827	2,3654127907	2,7106939969	2,4759548085	2,7354483277	2,2742217679	2,5398753558	2,3454151177	2,9967642329	2,2677086864	2,9517471059	2,3068157273	2,8667394198	3,0624622149	2,3914188691	2,7170419538	2,4111017954	2,6059538728	2,0784851724	2,424056239	2,7303099905
2,8592485469	2,3431283872	2,6714061832	2,2152033071	2,4697285681	2,4697050514	2,4241098166	2,736141674	2,9660965145	2,6521554179	2,3717933716	2,7173754967	2,4761381127	2,7366189849	2,2742338176	2,5398801627	2,3454765099	2,9970249462	2,2736965425	2,9577374288	2,3197069841	2,8667458036	3,062569985	2,3979859385	2,7235174133	2,4238335889	2,6060040663	2,0784997839	2,4305565003	2,7303157797
2,8602567886	2,3438954525	2,6717089472	2,2154405625	2,4697392464	2,4697148713	2,4241369155	2,7363163363	2,9776685908	2,658483249	2,3718369801	2,7237335896	2,4761922669	2,7366416484	2,27424497	2,5403156205	2,3455945404	2,9971147831	2,2737629155	2,9645682606	2,3198120406	2,8667923251	3,06261894	2,3985801373	2,723730973	2,4294636254	2,6061928895	2,0785122233	2,4371013237	2,7303215759
2,8602896409	2,3440139136	2,6781814485	2,2155016335	2,4697474417	2,4697168372	2,4301278214	2,7363440794	2,9883025834	2,6585412953	2,371994839	2,7238147655	2,476228304	2,7366712349	2,2742489975	2,5404258408	2,3456397123	2,9972295465	2,2739067061	2,9698973932	2,3198324406	2,8669401253	3,062667777	2,4040247963	2,7294910728	2,4305892443	2,6062261534	2,0785294762	2,437122227	2,7303355631
2,8604412936	2,3441976888	2,6782862398	2,2155348997	2,4697523113	2,4697382505	2,4304721297	2,7363750857	2,989550392	2,6587205751	2,3782326141	2,7296270657	2,4762298053	2,7367296438	2,2742490411	2,5404893097	2,3456724876	2,997267074	2,2739291668	2,9714987154	2,3198742892	2,8669719345	3,0627077899	2,4040263459	2,7296249464	2,4370900488	2,6062283024	2,0785542543	2,4371301541	2,7303564299
2,860442879	2,3449635534	2,6847370231	2,215565814	2,4738125537	2,4697383635	2,4305142885	2,7364579778	2,9906670132	2,6624000739	2,3783055016	2,7300648262	2,482673752	2,7367383241	2,2742499484	2,5405880245	2,3457076868	2,9972722764	2,2739462273	2,9774464712	2,3259834547	2,8670104084	3,088647798	2,4040574235	2,7299834549	2,4424562605	2,6062284438	2,0786078294	2,4436361245	2,7303635816
2,8605054425	2,3452385556	2,6973503232	2,2155739599	2,4752733486	2,4697491826	2,4305747861	2,7365768842	2,9907714777	2,6640581999	2,3783353361	2,7302276507	2,4826850861	2,7369065453	2,274253049	2,5406811163	2,3457182172	2,997350027	2,2739659416	2,9776685555	2,3262481414	2,8670809009	3,1079429189	2,4041571664	2,7300201499	2,4436890065	2,6062471985	2,078623768	2,4436503892	2,730385635
2,8605174576	2,3452438245	2,7025851408	2,2155985869	2,4754293332	2,4731378962	2,4305803989	2,7366905217	2,9908304511	2,6647966803	2,3785154802	2,7302380563	2,4827660631	2,7485834725	2,2742552299	2,5409669354	2,3457491079	2,9974300665	2,2740475277	2,9778751703	2,3262787105	2,8671018622	3,1080067629	2,4042705989	2,7301002441	2,4496541811	2,6062498042	2,0786241505	2,4436747692	2,7303906534
2,8605989944	2,3453907335	2,7039261506	2,2155999235	2,4755451209	2,4732083797	2,4371549463	2,7367718713	2,9908546627	2,664796732	2,3847147404	2,73025885	2,4891872659	2,7757794796	2,2742553688	2,5409748391	2,345794002	2,9974661247	2,2740895253	2,9835648334	2,3262820534	2,8671981046	3,1082861511	2,4043284436	2,7301383956	2,4501949094	2,6063224928	2,0786374543	2,4436779892	2,7304077915
2,8606975615	2,345484519	2,7040201783	2,2285569617	2,4755604787	2,4737449845	2,4435838665	2,7368258391	2,9908620291	2,6648344542	2,3849291746	2,730267028	2,4953837999	2,779539025	2,2742577233	2,5410452755	2,345820208	2,9974863004	2,274092626	2,9845246633	2,3263899189	2,8722344146	3,1134119338	2,4043550318	2,7301641338	2,456702684	2,6063747826	2,0786699994	2,4500790816	2,7304221582
2,8607069559	2,3454869301	2,714549612	2,2346683278	2,4756249259	2,4738520271	2,4436567065	2,7368956725	2,9909343051	2,6649739654	2,3849379652	2,7302796625	2,4957300329	2,7819205869	2,2752748471	2,5410998628	2,3458497289	2,9975086918	2,2740937134	2,9894402867	2,326865575	2,8727486025	3,1148465214	2,404465789	2,730229203	2,4691507411	2,606394834	2,0786700992	2,4501907396	2,7315287437
2,8607135191	2,345547436	2,7185216079	2,2351125244	2,4758294333	2,4738594302	2,450132005	2,7369002163	2,9909388312	2,6649828398	2,3850318968	2,7302946455	2,5084064644	2,7823212595	2,2791732057	2,5411441022	2,3458706836	2,9975101931	2,2740993993	2,9900226055	2,3322269018	2,8801278576	3,1201669531	2,4044888898	2,7302309327	2,4694333936	2,6064181049	2,0786832528	2,4629360515	2,7357614537
2,8607150839	2,3456643673	2,7194472235	2,2351355881	2,4759171502	2,4750653122	2,4501999015	2,736927769	2,9909743299	2,6649894352	2,3850498717	2,730332304	2,5087404056	2,7876325856	2,2793901792	2,5411650505	2,3459279139	2,9975721184	2,2741125519	2,990636016	2,3323187424	2,8861263709	3,1209251038	2,4045094354	2,7302549389	2,4694866546	2,6064292209	2,0786840299	2,4632130823	2,7358075382
2,8607154347	2,3457322667	2,7237630226	2,2351518191	2,4760499473	2,4751357972	2,4519224771	2,755315027	2,9909938091	2,6650187732	2,3914590442	2,7303344118	2,5087588128	2,7890495008	2,2799547075	2,5411926372	2,3459398171	3,0104529437	2,2741400587	2,9907064169	2,3328564611	2,8929419702	3,1209999185	2,4045127525	2,730266362	2,4695921442	2,606430144	2,0786994752	2,4651930259	2,7359688073
2,8607327449	2,345821072	2,726723616	2,2481748718	2,4760511081	2,4755344143	2,4564080074	2,7558301689	2,9910075012	2,6651735033	2,3914759242	2,7303444158	2,5152696908	2,7918228666	2,2800366233	2,5411985889	2,3589299845	3,0169160387	2,2741689286	2,9907930581	2,3379067129	2,8929670605	3,1210852266	2,4045455071	2,7303027702	2,4696294747	2,6065484193	2,0787059495	2,469571469	2,7361074804
2,8608443674	2,345908122	2,7289052874	2,2481838864	2,4761522911	2,4756400747	2,456590376	2,7629549332	2,9910431586	2,6651753854	2,3915146386	2,7303591965	2,5153058898	2,7919723644	2,2803080422	2,5412024736	2,3589500715	3,0170836094	2,2741925391	2,9908974234	2,3381993005	2,8932289977	3,1211442259	2,4045475343	2,7303296809	2,469633437	2,6128392074	2,0787069589	2,4696058203	2,7361941602
2,8622552048	2,3459249239	2,7294729598	2,2481868747	2,4892328284	2,4757252173	2,4631797997	2,7820467356	2,9910588192	2,6651997737	2,391524834	2,7303610856	2,5217263691	2,7924114493	2,2805359093	2,5412252405	2,3589692139	3,0300710631	2,274218049	2,990918274	2,3386450735	2,8932981688	3,121199853	2,4045530808	2,7303383942	2,4696683931	2,6130799326	2,0787137657	2,4696429115	2,7363294733
2,8644573826	2,3459317509	2,7295238283	2,248196026	2,4892336765	2,4757309133	2,4631945175	2,7822908955	2,9966711673	2,6652243592	2,3915537279	2,7303736267	2,521850656	2,7939067983	2,2805635824	2,5412910439	2,3719570168	3,0542102874	2,2742207942	2,9909383995	2,3388836332	2,9059991068	3,1212124469	2,4045800074	2,7303553112	2,4696778365	2,6196153265	2,078725441	2,4696477071	2,7364846775
2,8655196725	2,3521763554	2,7295445069	2,2608998556	2,4892531809	2,4759029836	2,4632321342	2,7824753457	3,01008707	2,6652262462	2,3963788894	2,7304046649	2,5218877333	2,794317225	2,2805691884	2,5413599398	2,3781346095	3,0554653962	2,2742232464	2,9909391157	2,3390963044	2,9125050033	3,1212547049	2,4045848426	2,7303737534	2,4696899757	2,6325990146	2,0787299093	2,4696655296	2,7365970092
2,8655561796	2,3524415511	2,7299261042	2,2611187142	2,495824271	2,4759562949	2,4636364836	2,7824821389	3,0170645473	2,6652296963	2,3977251869	2,7349310801	2,5281420637	2,7945097652	2,2805894586	2,541365443	2,3846270275	3,0555961072	2,2742409737	2,9909847702	2,3391979771	2,9127629731	3,1212883563	2,4045916666	2,7303867054	2,4697020921	2,6398314861	2,0787333997	2,4697071198	2,7366111179
2,8656501756	2,3524460864	2,7300463487	2,2673044237	2,5021165572	2,4760066938	2,4690861716	2,7886670221	3,029560875	2,6652380782	2,3977686963	2,7349862426	2,5283438797	2,7946534813	2,2806173325	2,5414254419	2,3847146753	3,0559074096	2,2742427206	2,991065605	2,3392232434	2,9208139735	3,1212896768	2,408894175	2,73039741	2,4697108242	2,6455442057	2,0787386735	2,4697167265	2,7367342918
2,8659215117	2,3586923589	2,7301703896	2,2676082552	2,502184687	2,476016189	2,4691430752	2,7946639861	3,0300134101	2,6652395902	2,3979537265	2,7355118083	2,5283502418	2,795020718	2,2806588776	2,5414271077	2,3849947408	3,0560311729	2,2742427368	2,9915808786	2,3392615107	2,9209646822	3,1258025549	2,409584952	2,7304112091	2,4697137015	2,6476413383	2,0787397191	2,4697213154	2,7367404646
2,8662548492	2,3588644377	2,7301946988	2,2676213796	2,5085489706	2,4760192484	2,4693031688	2,7948948256	3,0358424763	2,6652467834	2,3979897829	2,7360626524	2,5339173698	2,7954703349	2,2807226941	2,5544072202	2,3850286604	3,0561723172	2,2742493271	2,9923549953	2,339276947	2,9221559875	3,1269020263	2,4097891921	2,7322606881	2,4697307567	2,6477434422	2,0787419281	2,4697380235	2,7367556512
2,8663687845	2,3648568713	2,7301978759	2,2730539378	2,5086283604	2,4760877073	2,469579852	2,7951434981	3,0366534847	2,665250254	2,4039640752	2,7361761286	2,5345151398	2,7991593919	2,2872387301	2,5608338589	2,3850341808	3,0561845205	2,2742505435	2,9942310838	2,3393275296	2,9246604826	3,1269966103	2,41010131	2,73349945	2,4697337751	2,6520536242	2,0787472114	2,4697382389	2,7367849169
2,8663842906	2,3653378551	2,7302556248	2,2736603324	2,5086763033	2,4760932886	2,4696112672	2,7952474648	3,0429133149	2,6673196816	2,403976536	2,73662234	2,5346280417	2,7998386078	2,293622398	2,5608883979	2,3856864208	3,0617342476	2,2742505752	2,9942866189	2,339343099	2,9254589979	3,1270557448	2,4102808566	2,7338364037	2,4697471466	2,6521846233	2,0787510914	2,472157085	2,7367948927
2,8664228461	2,3654125918	2,7303539061	2,2737914329	2,5130477375	2,4761086291	2,4696627823	2,795280724	3,0491857267	2,6709242637	2,4039941528	2,736708664	2,5346633788	2,8001885285	2,2936393814	2,5609139257	2,3913859553	3,0622168342	2,2742506473	2,9955825396	2,3393438669	2,9257482859	3,1272209537	2,4102890072	2,7340595445	2,4725068188	2,6585882393	2,0787557521	2,4745833111	2,7368102127
2,8664542493	2,3784412151	2,7303723186	2,2738928839	2,5217219786	2,4761122103	2,4696660623	2,7952956832	3,0495814898	2,6709860106	2,4041720497	2,7368169501	2,5347144797	2,8003554803	2,3064809103	2,5609265218	2,3914504845	3,0622573167	2,2742534006	2,9962839203	2,3393576583	2,9257741364	3,1275054814	2,4104495391	2,734762609	2,474786175	2,6637234474	2,0787570177	2,4751117589	2,7368645675
2,8664845651	2,3848323381	2,7303818653	2,2739488945	2,52806456	2,4761237905	2,4697207844	2,7955001975	3,0496183007	2,671261752	2,4042589242	2,7368543089	2,5347389232	2,8012559977	2,3068358263	2,5673021862	2,3915282797	3,062321324	2,2742535369	2,9964668868	2,3393582861	2,9257838705	3,1276185463	2,4104787442	2,7348393396	2,4753947883	2,664059557	2,078761271	2,4751260791	2,7368932534
2,8666844508	2,391174989	2,7338796097	2,2739764353	2,5341316583	2,4761285386	2,4697362306	2,799659998	3,0496733741	2,6713275691	2,4042608738	2,7368716991	2,5348159464	2,8013504191	2,3129432121	2,5674507862	2,4041554731	3,0626140031	2,2768888617	2,9969431368	2,3393639143	2,9258151788	3,1276668518	2,410551428	2,7352936356	2,4755807403	2,6644589676	2,078763002	2,4751873523	2,7368963132
2,8666847452	2,3914667801	2,7343506846	2,2740456143	2,5341498744	2,4761750151	2,469748825	2,7998161531	3,0535771885	2,6714907739	2,4042634435	2,7369203508	2,5348685811	2,8015457786	2,3132599653	2,5737501692	2,4042699802	3,0627233309	2,2786864876	2,9971019026	2,3393659289	2,9258174927	3,1277133819	2,4106175975	2,7362622719	2,4756775743	2,6645500722	2,0787684512	2,4752125917	2,7431551518
2,8668574236	2,3973032296	2,7345370872	2,2740816857	2,534283139	2,4762587521	2,4697500249	2,8002988831	3,0549461057	2,6715066111	2,4043128261	2,743413263	2,5349004842	2,8017536836	2,3195181652	2,5738681868	2,4043828292	3,0682520197	2,2799664168	2,997160863	2,3393849664	2,9258183992	3,1277406648	2,4106555545	2,7362839265	2,4757220761	2,6648742847	2,0804020384	2,4753822284	2,7434044152
2,8669266749	2,3973049048	2,7347448734	2,2740825733	2,5343541099	2,4762630669	2,4715243828	2,8009088936	3,0553000108	2,6715316526	2,4043197788	2,7498547092	2,5349085391	2,8018453207	2,3198638255	2,5755606513	2,4044293114	3,0686649759	2,280199713	2,9972433088	2,3393898492	2,9266840122	3,127762516	2,4106606807	2,7363219131	2,4758429458	2,6649066816	2,08403974	2,4756264441	2,7497562678
2,8669426523	2,3978088713	2,7347654757	2,2741058271	2,5344115176	2,476265736	2,4734468098	2,8009348824	3,0555472997	2,6715484932	2,4043270908	2,749892209	2,5349099202	2,802086853	2,3198718289	2,5803469842	2,404503425	3,0688171553	2,2806665383	2,997393117	2,3393929168	2,9303612923	3,1278093562	2,4107942302	2,7363861357	2,4758826031	2,6650512599	2,084694192	2,4758348092	2,7560070313
2,8669557397	2,3978755288	2,7357323454	2,2741316074	2,53445305	2,4827062352	2,4737979104	2,8014086875	3,0557994371	2,6717008419	2,4043425611	2,7561038316	2,5349121779	2,8045570103	2,3243535492	2,580432358	2,4045119691	3,0882264662	2,2806908015	2,9974698112	2,339394468	2,9307803503	3,1278151125	2,4108071608	2,7363948553	2,4759339333	2,6650642023	2,0846999358	2,4759437294	2,7564664503
2,8669782689	2,3980573629	2,7360742489	2,2741586519	2,5344933952	2,4827422085	2,4742915136	2,8014357254	3,0559836564	2,6717222288	2,4043915437	2,7694382052	2,5349203391	2,8078593635	2,3262647118	2,5804782297	2,4045455331	3,0888049735	2,2807372297	2,9974938802	2,3393957202	2,9318023391	3,1473411951	2,4108217399	2,7365490337	2,4759894145	2,665066649	2,0849285193	2,4759572029	2,7625196204
2,8669997789	2,3980681715	2,7362981234	2,2741741598	2,5345118515	2,4827781688	2,4754930409	2,8015385058	3,0560134569	2,6717236888	2,4043972019	2,7823725158	2,5375847797	2,8113387787	2,3328170839	2,5867862095	2,4045472952	3,0888184879	2,280751727	2,9975090763	2,339408874	2,9319454829	3,1537766828	2,4109266204	2,7365517264	2,4760051002	2,6650739372	2,0850909859	2,4760446988	2,7629872073
2,8670606837	2,4042958589	2,7364538748	2,2741885806	2,534538703	2,489105489	2,4755522602	2,801648518	3,0560389145	2,671747234	2,4044120904	2,7825261557	2,5376709212	2,8138236728	2,332837851	2,5869108744	2,4045522463	3,1011821311	2,2807699192	2,997528687	2,3394097977	2,9320226313	3,1539752829	2,4109282961	2,736720582	2,4760312451	2,6650753836	2,0851071217	2,4760514864	2,7693089275
2,867093668	2,4043135976	2,7364613848	2,2741941248	2,5345938141	2,4891954634	2,4756076009	2,8017594673	3,0561761637	2,6781224621	2,4044601097	2,7883071319	2,5403783517	2,832412975	2,3329061646	2,5869661351	2,4045548508	3,1016525494	2,2870964942	3,0103567859	2,3394144901	2,9321632757	3,1667873694	2,4109403904	2,7367908805	2,4760605107	2,6652335657	2,0852151179	2,476064329	2,7694230325
2,8671579318	2,4043362124	2,7364684084	2,2742125617	2,5346093198	2,489296271	2,4757358472	2,8017919748	3,0562171742	2,6911467414	2,4044940077	2,7948100819	2,540466058	2,8355518011	2,3390319518	2,5932906136	2,4045672806	3,1145370784	2,2871074687	3,0431524064	2,3394147994	2,932196094	3,172930474	2,4109752817	2,7368079552	2,4760707126	2,6676700044	2,0852190024	2,4761733648	2,7695055766
2,8799819203	2,4043489627	2,7365124845	2,2742147168	2,534644344	2,4957403668	2,4758020961	2,8018206139	3,0562269653	2,6913144576	2,4045102855	2,7949849762	2,540645268	2,8383559461	2,339063179	2,5996627407	2,4045724982	3,1156097113	2,2872900042	3,0493771385	2,3434123916	2,9322517188	3,1733934034	2,4109772923	2,7368378827	2,4761002855	2,6693907741	2,0852618532	2,476211401	2,7759872564
2,8996167954	2,4043796011	2,7365676881	2,2742161208	2,5346561455	2,495747482	2,475959225	2,8018966441	3,0588959185	2,7043082377	2,4045107414	2,7951801992	2,5408748577	2,8400352444	2,3391824093	2,599689774	2,4045786742	3,1169629912	2,2936685793	3,0494079419	2,3440684967	2,932320339	3,173514969	2,4109940116	2,7368495922	2,4761010802	2,669800707	2,0852621142	2,4762237611	2,7817794438
2,8997897564	2,4043990889	2,7365924929	2,2742280494	2,5346777633	2,5087566373	2,4759901441	2,8019521465	3,060290153	2,704324818	2,4045243394	2,7952227874	2,5409905798	2,8409123121	2,3391967561	2,5997146169	2,4045805777	3,1211597329	2,3000180289	3,0530229146	2,3449580209	2,9323677229	3,1794637166	2,4110211936	2,736852899	2,4761394635	2,6704686208	2,0852690641	2,4762463076	2,7887132113
2,9059734316	2,4044139583	2,7366221316	2,2742387041	2,53469194	2,5088207925	2,4760102292	2,8019963718	3,0626305788	2,7043259055	2,4045250067	2,7952409095	2,5411571721	2,847692294	2,3392259106	2,5998369297	2,4045850981	3,1211606773	2,3002927339	3,0537473645	2,3453732681	2,9323869664	3,1862825501	2,4110340959	2,7368703644	2,4761910449	2,6708211044	2,0916883459	2,4762549161	2,7950097616
2,9078890265	2,4044159145	2,7367603628	2,2742399034	2,5347788711	2,5169668995	2,4760267807	2,802025544	3,0626728608	2,7061140468	2,4045289997	2,7952437115	2,541170319	2,8528384855	2,3392665088	2,5998969737	2,4045875674	3,1212736191	2,3003209253	3,0547563745	2,3453874655	2,9450374073	3,1864801133	2,4110537331	2,7563363479	2,4761997627	2,6710303352	2,0917526818	2,4762673257	2,7950496336
2,9120482965	2,4044531387	2,736807391	2,2742502092	2,5348081259	2,5207094503	2,4761058602	2,8084317399	3,0627199651	2,710154406	2,4045329428	2,7952696351	2,5412657204	2,8566828146	2,3392702771	2,5999062077	2,4090715282	3,1213544414	2,3066761334	3,0559387797	2,3456435273	2,9510114592	3,1865209652	2,4110612589	2,7564794108	2,4762147868	2,6710477218	2,0950540285	2,4957942226	2,7952632382
2,912685947	2,4044690469	2,7368435833	2,2742518453	2,5348203187	2,5209739067	2,4761433581	2,826739947	3,0691103109	2,7170972108	2,4045546942	2,7953023389	2,5413710113	2,8583074395	2,3393128877	2,599916843	2,4092672668	3,121399802	2,3067809935	3,0560720229	2,3457399608	2,9518836085	3,187587254	2,4110616044	2,759964545	2,476215966	2,6710712776	2,0982593171	2,5023269301	2,7952819937
2,9160135925	2,404475572	2,7368838371	2,2742537903	2,5348341727	2,5218326735	2,4761449808	2,8407821436	3,0738193819	2,7171258443	2,4045604732	2,7953097838	2,5413806723	2,8589718132	2,3393433339	2,5999223515	2,4096674496	3,1231942159	2,3068364967	3,0584481684	2,345772512	2,9582691655	3,1897602194	2,4110637246	2,7626516856	2,4762220526	2,6711002916	2,0983023536	2,5023310428	2,7953038151
2,9229657487	2,4044966416	2,7433102477	2,2742564889	2,5348770223	2,5219358681	2,4761986302	2,8411615899	3,0820204215	2,7235280121	2,4045609442	2,7953155004	2,5477623098	2,860325173	2,3393521418	2,5999382986	2,4097693185	3,12523692	2,3133476223	3,0600107314	2,3458054681	2,9883996388	3,1906344416	2,4110894609	2,7692284809	2,4762343311	2,6711096243	2,1046995104	2,5088401797	2,7953677456
2,9241684179	2,4045046002	2,7693763806	2,2752889441	2,5348822467	2,5243933362	2,4762181143	2,8536473366	3,0821455471	2,7235577059	2,4045681622	2,7953236603	2,554020986	2,8604840639	2,3393560156	2,5999436028	2,4098104798	3,1258950429	2,3133524709	3,0610196822	2,3458882272	2,9887599593	3,1912550617	2,4110902568	2,7816798469	2,4762561472	2,6712885464	2,1047119089	2,5152698406	2,7953894776
2,9246451622	2,4045321835	2,769462427	2,2774483219	2,5348866646	2,5282067133	2,4762250424	2,8599016975	3,082253539	2,7237399224	2,4045697563	2,7953414849	2,5542800631	2,8605107211	2,3393722269	2,5999569734	2,4101582683	3,1261090065	2,3133539958	3,0612725473	2,3459111377	2,9887893891	3,1913089642	2,4110930835	2,7938551923	2,4762665976	2,6713110764	2,1047356298	2,5153404835	2,7954344363
2,9249628684	2,4045474006	2,7738751836	2,2776602974	2,5348984845	2,5283663195	2,4762439743	2,8600459454	3,0886411242	2,7297516726	2,4045792955	2,7954216426	2,5605815479	2,860589392	2,3393778019	2,5999652922	2,4105894998	3,1264816832	2,3196311631	3,0614942025	2,345931196	2,9906322578	3,1918185678	2,4110937702	2,7943945837	2,4826543887	2,6714529564	2,1047520676	2,5153477937	2,7954435163
2,9254051577	2,4045501219	2,7759675826	2,2792233153	2,5348999109	2,5343821891	2,4762519952	2,8601821438	3,0886509586	2,7298309788	2,4045873779	2,7954571046	2,5608448627	2,8609903198	2,33939796	2,5999987565	2,4106117941	3,1267209798	2,3325814168	3,061869341	2,3585494892	2,9907242509	3,1920874997	2,4111061481	2,7950063756	2,4826854256	2,6714923979	2,1048291813	2,5182368104	2,7954900579
2,9254175306	2,4045608184	2,7815081289	2,2792867673	2,53490418	2,5344195553	2,4762662213	2,8604412947	3,0895736293	2,7298325782	2,4045914948	2,7954772122	2,5609639169	2,862313734	2,339406342	2,6000182659	2,4106520499	3,1268184585	2,3325885339	3,0621684037	2,3587595294	2,9907561531	3,1924012944	2,411106761	2,7950139414	2,4891874099	2,6715209954	2,1110863154	2,5186424641	2,7955212485
2,9255178475	2,4045734851	2,7820852583	2,2795816128	2,534906	2,5346929126	2,4823158384	2,8605033528	3,0953090425	2,7299664916	2,4083575865	2,7954951388	2,567294741	2,8631924158	2,3394115964	2,6000248256	2,4106627923	3,127009236	2,3329000852	3,06220974	2,3587684616	2,9908084856	3,1924126991	2,4306510941	2,7950663858	2,4892173815	2,6716088253	2,111235417	2,5282269743	2,7955366078
2,9255374116	2,4045873248	2,7885142785	2,2796480605	2,5349074383	2,5346976364	2,482580852	2,8605377201	3,1016123365	2,7300201549	2,4087387145	2,7955687189	2,573261725	2,8644524616	2,3394123887	2,6000303691	2,4106664113	3,1270440631	2,33887878	3,0623066933	2,3589433974	2,9908268136	3,1924378787	2,4432393391	2,7950812711	2,4955339864	2,6716092454	2,1112843595	2,5283579638	2,7955412908
2,9255585315	2,4091074675	2,7942108332	2,2797161677	2,5349172465	2,5347274977	2,482709147	2,8605895383	3,1016499673	2,7300220878	2,4090166443	2,7968830613	2,5739640082	2,8656368958	2,3394181059	2,600031293	2,4107327906	3,1273726063	2,3390919208	3,0623722671	2,3651680682	2,9908508974	3,1924615396	2,443386384	2,7952306137	2,5022576898	2,6716171987	2,1113177702	2,532639194	2,7955433434
2,925589231	2,4091655395	2,7951131397	2,2798539619	2,5356997941	2,5347947676	2,4863810267	2,8605969333	3,1082284396	2,7301011559	2,409182261	2,7981460047	2,5739894809	2,8657362149	2,3394202269	2,6000515076	2,4108360734	3,1275384768	2,3390993371	3,0624160791	2,3652864261	2,9908721679	3,192584502	2,4436816368	2,7952709053	2,5085760777	2,6716431195	2,1113330669	2,5341472786	2,7955439568
2,9257234723	2,4096607773	2,7951267525	2,2798911459	2,5365436273	2,5348086631	2,4891518973	2,860719756	3,120387984	2,7301760081	2,4096233923	2,8008137887	2,5803639415	2,866307109	2,3394224128	2,6000542848	2,4108946257	3,1277180747	2,3391008783	3,0625612811	2,3654891375	2,9908978747	3,1929219682	2,449558171	2,7953359623	2,5088464939	2,6716570089	2,1175328212	2,5343392053	2,7955554096
2,9257746276	2,4097907397	2,79523057	2,2801277187	2,5389230229	2,5348216533	2,4893084686	2,8607211981	3,1205276421	2,7301949704	2,4097053794	2,8009225869	2,5805128743	2,8663877805	2,340077089	2,6000582428	2,4109155859	3,1278303459	2,3391024734	3,0627197446	2,3718259775	2,9909224541	3,193017513	2,4499651282	2,7953502079	2,5144833881	2,6716724591	2,1177215087	2,5343996827	2,7964991123
2,9258617742	2,4100271974	2,7952495963	2,2801619614	2,5398808821	2,5348352772	2,4955462781	2,8607227345	3,1206470002	2,7302170244	2,4098739356	2,8011557602	2,5805266051	2,8664641476	2,3438034118	2,6000584005	2,4109815374	3,1406642427	2,3392311229	3,0627394783	2,3765015528	2,9909859628	3,193039239	2,4567201515	2,7953693372	2,5218339113	2,6716893601	2,1178639223	2,5346913086	2,7983268254
2,9258875186	2,4104270512	2,7953439065	2,2801745825	2,5400619996	2,5348476373	2,5022192548	2,8607438242	3,1207149592	2,7302492441	2,4102247786	2,8014659827	2,587031854	2,8667354352	2,3452196294	2,6000593777	2,4110044799	3,1472976575	2,3392438375	3,0757007245	2,3766645043	2,9909989269	3,1930513613	2,4624088446	2,7953790513	2,5283484666	2,6717281063	2,1242004824	2,5347535691	2,7987158496
2,9285181212	2,4104344552	2,795383469	2,2802655435	2,5405885727	2,5348535348	2,5022424671	2,8625012633	3,1208361128	2,730276938	2,4103823477	2,8015132689	2,5935048138	2,8667898071	2,3453508449	2,6000760794	2,4110420207	3,147423024	2,3392521295	3,0798622835	2,3848711611	2,991884036	3,19891486	2,4631403556	2,7953887346	2,52835277	2,6717402783	2,1242683584	2,5347656613	2,7996379983
2,9295607477	2,410689062	2,7953947225	2,2802665695	2,5406274159	2,5349088905	2,5022935377	2,8642318353	3,1211134819	2,7303060163	2,4105318256	2,8016124657	2,5995907719	2,8668122636	2,3454502537	2,6017118198	2,4110425353	3,1604670577	2,3392726258	3,0822280953	2,3850126058	2,9936987297	3,208167061	2,4631666244	2,7954111539	2,5322300136	2,6717572078	2,1242945833	2,5348346491	2,7998002307
2,9298668223	2,410790215	2,7954248252	2,280308906	2,5407735777	2,5349167049	2,5022985456	2,864975818	3,1211826306	2,7303356158	2,4105456748	2,8016493139	2,5997242687	2,8668364444	2,3455066694	2,6033337133	2,4110844659	3,173204682	2,339275481	3,0850652272	2,3911159229	2,995088013	3,2126033148	2,4632416212	2,7954668966	2,5328758807	2,6782750104	2,1243177035	2,5348534558	2,8001357227
2,9298787775	2,4109067911	2,795462821	2,2803317945	2,5410833151	2,534916735	2,5078970977	2,8654364911	3,1211929042	2,7303405268	2,4105517142	2,802012865	2,5997903118	2,8668529696	2,345589004	2,6055660392	2,4170613594	3,1854543664	2,3392780417	3,0880007902	2,3913389709	2,9958560428	3,2184873841	2,4686855134	2,7954819655	2,5344869698	2,6977588294	2,1243720898	2,5348800657	2,8010991687
2,9300353725	2,4109677603	2,7955588568	2,2803611947	2,5411915167	2,5353194787	2,5086169172	2,8657141976	3,1213412727	2,7303604422	2,41071651	2,8147615531	2,5997959942	2,8670094246	2,3457908178	2,6057052326	2,4175252127	3,1859563173	2,3392792347	3,0887461403	2,3913911507	2,9958647186	3,218839241	2,4689631707	2,7955013525	2,5345306335	2,7043324761	2,1306878736	2,5348911681	2,8012456314
2,9303264023	2,4109761396	2,7955634359	2,2804628995	2,5412213795	2,5362934632	2,5087883505	2,8657177249	3,1213578542	2,7303692407	2,4107401074	2,821613172	2,5998147067	2,8670513883	2,3458163183	2,6057904169	2,4238915482	3,1862489485	2,3392841018	3,0887996168	2,3914695316	2,9964382546	3,2247782995	2,4691673976	2,7955764798	2,5345921562	2,7083228058	2,1307615986	2,5349053279	2,8017572786
2,9305665201	2,4109766793	2,7965799454	2,2804726605	2,5412794691	2,536318387	2,5088363735	2,8660948024	3,1213766315	2,7303798583	2,4107636725	2,8346600744	2,5998493569	2,8733032367	2,3458497641	2,6059332374	2,423969249	3,1864041058	2,3392949551	3,1011244154	2,3914963364	2,9964866176	3,224875047	2,4693342524	2,7964715883	2,5346756807	2,7267905396	2,1308744095	2,5349081367	2,8019709387
2,9305818315	2,4109784073	2,7967126552	2,2805662501	2,5412826304	2,5364805751	2,5218231201	2,866198869	3,1213781454	2,7303899382	2,4108620403	2,8411431343	2,5998655316	2,886616811	2,3458885995	2,6060077862	2,4240891088	3,1864660567	2,3393047164	3,1050969143	2,3949251134	2,9967659856	3,2505512195	2,4694402447	2,7990880112	2,5346808079	2,7290098431	2,1373782923	2,5349086379	2,8020020235
2,930953358	2,4109818848	2,7982880927	2,2806507778	2,5413271057	2,5369306164	2,5239473141	2,8663942999	3,1213962096	2,7303934624	2,410862594	2,847471778	2,5998746865	2,8891223158	2,3458958961	2,6060718394	2,4241357004	3,1901970375	2,3393134627	3,1062001474	2,3975715524	2,9968608027	3,2514553221	2,4694639852	2,799867792	2,5347325344	2,7292381049	2,1374067076	2,5402348454	2,8020108135
2,93142435	2,4110453091	2,7990331017	2,2806841524	2,5413350542	2,5372864435	2,5283609509	2,8667308057	3,1214003136	2,7303975624	2,4109169235	2,8475356078	2,5998994598	2,8896774928	2,3459222862	2,6061109731	2,4304928172	3,1922442792	2,3393162435	3,1104068933	2,3977920089	2,9969302896	3,251521075	2,469526264	2,8007115967	2,5347740375	2,7298311196	2,1374102486	2,5402454975	2,8020307347
2,9314336314	2,4230703927	2,7993221788	2,2807094274	2,5414063948	2,5382464432	2,5283664343	2,8669146306	3,1214004601	2,7303985264	2,4109632395	2,8476514535	2,5999094128	2,8913064352	2,3523752453	2,6061424561	2,4305910158	3,1923739241	2,3393285606	3,1211378993	2,3979342084	2,9971836611	3,2515314605	2,4695379629	2,8011484033	2,5348099598	2,7298897203	2,1434111856	2,5402562063	2,8020379634
2,9315310184	2,424018495	2,801932491	2,2807125209	2,5414387758	2,5384041144	2,5283759337	2,8670328	3,1257541521	2,7304039498	2,4109941734	2,8540647165	2,5999102255	2,9009056912	2,3653117006	2,6062216748	2,4306020877	3,1925453837	2,3393349635	3,1211661319	2,3980510862	2,9972719266	3,2515459978	2,4695851966	2,8016081609	2,5348231582	2,7299316968	2,1436010864	2,5402639577	2,802039342
2,9315825831	2,4301462661	2,8020536732	2,2807125213	2,5478413439	2,5396814741	2,5325164388	2,8670354992	3,1265456598	2,734510124	2,4110844046	2,8540967727	2,5999266087	2,911977564	2,365477554	2,606270782	2,4434712951	3,1926257654	2,3393481477	3,1213954471	2,4024842838	2,9972933168	3,2515674416	2,469645953	2,801723615	2,5348694796	2,7301403806	2,1436125974	2,5404891853	2,8020769973
2,9318315939	2,4301705714	2,802079521	2,2807129647	2,5479306646	2,5397274671	2,5334412951	2,8671931306	3,1269057751	2,7352189651	2,4110976886	2,8541834837	2,5999822062	2,9126473928	2,3654960818	2,6063343061	2,4435125877	3,1927907001	2,3393661251	3,1216072992	2,4028967237	2,9973485862	3,25157615	2,4696568499	2,8017379395	2,5348799369	2,730245295	2,1436295954	2,5405126065	2,8020837839
2,9320826918	2,4304571641	2,8081811988	2,2807161518	2,5541988451	2,5400407992	2,5342149411	2,8672072843	3,1272632907	2,7355752145	2,4111044728	2,8602185774	2,5999920447	2,9143803879	2,3719433116	2,6064219692	2,4436659985	3,192873693	2,3393665018	3,1241587142	2,4030433434	2,9975558198	3,2516780374	2,4696740739	2,8018119307	2,5348847717	2,7302484897	2,1437210026	2,5405163349	2,8085671824
2,9321365563	2,4305310797	2,8083969398	2,2807224159	2,5544071153	2,5404552597	2,5345402924	2,8997616209	3,1277683771	2,7363654283	2,417555411	2,8602444482	2,6000023521	2,9145793607	2,378256661	2,6064368781	2,4496545172	3,1928739262	2,3393880365	3,1261668101	2,4038562849	3,0011980944	3,2556539663	2,4696782897	2,8018615616	2,5348942827	2,7302928785	2,1437256038	2,5405611241	2,8151128955
2,9322744596	2,4306303516	2,8138749778	2,2807263849	2,5544257989	2,5406040368	2,5345429525	2,9128069966	3,1343900583	2,7364828274	2,4240368211	2,8602568856	2,6000391643	2,91679576	2,3783220863	2,606437911	2,4500921505	3,1929361086	2,3393901325	3,1263106117	2,4038608448	3,0031875638	3,2560644735	2,4696969126	2,8019937144	2,5349085586	2,7303447927	2,1437468033	2,5405702634	2,8215743922
2,9323565949	2,430652313	2,8203701781	2,2807415081	2,5544515367	2,5408499089	2,5345465304	2,9163182842	3,1408509451	2,7366684365	2,4240801063	2,8603570558	2,6000565409	2,9179554618	2,3974343359	2,6064413134	2,4501709153	3,1929434133	2,3394107548	3,126833654	2,4040486235	3,0103787057	3,2569213629	2,4696999804	2,8019938033	2,5349101912	2,7303617792	2,1437592355	2,5406227568	2,8215990226
2,9388008579	2,4306532243	2,8214246949	2,2807524049	2,5602632752	2,5409493768	2,5346070618	2,9253114414	3,1408592704	2,7366881697	2,4304050349	2,8605823	2,6000720097	2,9206218257	2,3978903656	2,6064455313	2,450174349	3,199206683	2,3394116074	3,1268804717	2,4041154722	3,0104022417	3,2571230216	2,4697012538	2,8084427072	2,5396898251	2,7303717699	2,1437739346	2,5406894764	2,8344658428
2,9388024591	2,4327602917	2,8345317415	2,280767315	2,5607830895	2,5409743983	2,5346452868	2,9253148902	3,1539367474	2,7367567738	2,4306329581	2,8605870903	2,6000782902	2,9217626499	2,3978987729	2,6064477029	2,4586003087	3,2124629825	2,3394117137	3,1270520734	2,4042060675	3,0169560228	3,257694382	2,46970557	2,808606673	2,5396965038	2,7303976268	2,143795764	2,5409334283	2,841096938
2,9389374174	2,437018219	2,8345832385	2,2861206797	2,5609366328	2,5410487079	2,534702721	2,925447255	3,1657394685	2,7493540252	2,4371408615	2,8605998773	2,6000801624	2,9223568379	2,3980508147	2,6064740861	2,459561219	3,2319332719	2,3394159002	3,1274894272	2,4042503918	3,0225546032	3,2577277356	2,4697239056	2,8141024124	2,539867817	2,7308026076	2,143836308	2,5412133284	2,8411862256
2,9452122741	2,4371532349	2,8450362831	2,2872378376	2,5735738843	2,5411675713	2,534728874	2,9256164002	3,1658100987	2,7497268098	2,4435309145	2,8606277818	2,6016504289	2,92242107	2,4006927263	2,6064770885	2,4661161935	3,2319583588	2,3394228011	3,1275086403	2,4042635133	3,0235900616	3,2645624547	2,4697339735	2,8150990311	2,5401983804	2,734866478	2,1438495446	2,5412806935	2,8474773858
2,9518595568	2,4371625206	2,8450411701	2,2872878711	2,5804705427	2,5411888667	2,5347315805	2,9257249711	3,1732420526	2,755899045	2,4436512113	2,8606291414	2,6051861833	2,92323462	2,4041465627	2,6064778162	2,4684160749	3,2385423899	2,3443854853	3,1275098505	2,4042778488	3,0357780411	3,3103181318	2,4697573239	2,8215182988	2,5404345496	2,735034041	2,1438521436	2,541291851	2,8549581938
2,9519146502	2,4436236855	2,8453310753	2,2872899787	2,586861448	2,5412344719	2,5347733117	2,925729781	3,1733791322	2,7564243588	2,4436562916	2,8606359893	2,6057338142	2,9244538455	2,4041533085	2,6065469624	2,4693732422	3,242350268	2,3444010659	3,1276404786	2,4042901941	3,0361544045	3,3158056689	2,4702166016	2,8272302885	2,5404723901	2,7352465768	2,1438543511	2,5413003043	2,8598866706
2,9637830203	2,4436759479	2,847313215	2,2936821741	2,5934770284	2,5412518153	2,5347887274	2,9258118533	3,1854306668	2,7629635981	2,4500959713	2,8606478951	2,6058040674	2,9246701263	2,4041708965	2,6065581581	2,4694347909	3,2447006699	2,3450480363	3,1276620217	2,4043034895	3,0363794766	3,3160021496	2,4703129339	2,8278557859	2,5406137443	2,7352489019	2,1438563272	2,5413316508	2,8599360142
2,9714085423	2,4436831546	2,84769008	2,3000073674	2,594586981	2,5413170053	2,5348080526	2,9258610343	3,1855665717	2,7693923871	2,4564924166	2,8606998608	2,6058417677	2,9251973134	2,4042287147	2,6320346002	2,4695049125	3,2514592512	2,3456807382	3,1277257118	2,4043182194	3,0366731525	3,316421866	2,4712038455	2,8280997556	2,5406203541	2,7352744474	2,1438744902	2,5413513617	2,8603254325
2,9777065846	2,4436909948	2,8506626827	2,3003028922	2,5989783154	2,5413544136	2,5348184491	2,9258848934	3,1857251287	2,7753977928	2,4566033463	2,8607252456	2,6061307543	2,9254771809	2,4043770463	2,632577043	2,4695506843	3,251526431	2,3457210778	3,1277886641	2,4043222931	3,0366780829	3,3166570942	2,4715241482	2,8281371872	2,5406341629	2,7355586609	2,1438755638	2,5413623882	2,8605466832
2,9779186662	2,4497477731	2,8541612962	2,3132387633	2,5994785728	2,5413809522	2,5348224121	2,9287930655	3,1859375104	2,7759886879	2,45660876	2,8627811398	2,6061337787	2,925741135	2,404431476	2,6326314368	2,4695742339	3,2516122097	2,3457328771	3,1278146973	2,4043303076	3,0396144167	3,3167548045	2,4734366076	2,8281492833	2,5407357722	2,7356424792	2,1438758115	2,5413830483	2,8605906865
2,9780055666	2,4498828735	2,8562546793	2,3132527134	2,5997811137	2,5413831932	2,5348344177	2,9292862357	3,1861306564	2,7818938335	2,4567211327	2,8655628837	2,6062151234	2,9257891861	2,4044342087	2,6326514804	2,4695791942	3,2516185944	2,3457646503	3,1279211945	2,4043543062	3,0495168549	3,3167649793	2,4742010831	2,8330172575	2,5409892406	2,7360811207	2,1438797979	2,541426287	2,8606038078
2,9844236971	2,4501060881	2,8581360879	2,3132959109	2,5998315776	2,5413861995	2,5348439334	2,9301449908	3,1861938408	2,7824923133	2,4630403757	2,8658085397	2,606383832	2,9258562015	2,4044364055	2,64553343	2,4695930839	3,2516198059	2,3522758085	3,1396730367	2,4043580858	3,0542115192	3,3167722128	2,4742139364	2,8340707166	2,5410251779	2,7361168381	2,1438809357	2,5414271626	2,8606455194
2,9875716571	2,450163853	2,8598692206	2,313356914	2,5998333678	2,5414053733	2,5348534487	2,9307411318	3,1863070377	2,7825167668	2,4632044119	2,866355564	2,6064507897	2,9262175655	2,4044999371	2,6456251304	2,4696089651	3,251709926	2,3523113602	3,1400335804	2,4043704552	3,0552692994	3,3167728848	2,4748444446	2,8346634122	2,5411333528	2,7362714636	2,1438826593	2,5476435841	2,8607244934
2,989261857	2,4501821572	2,8599596433	2,3194178792	2,5998456759	2,5414125188	2,5348714618	2,9309917016	3,1863148307	2,7887511582	2,4632157844	2,8665003079	2,6064843869	2,9273207423	2,4045272103	2,6498069545	2,4696240728	3,2571053818	2,3524398306	3,1466770201	2,4043790238	3,0557895383	3,3167804164	2,4751650748	2,8404346067	2,5411428611	2,7362815828	2,1438865428	2,5609804567	2,8658867817
2,989416386	2,4561115759	2,8600862071	2,3197806375	2,5998590401	2,5475665331	2,5348734341	2,9312856748	3,1863485387	2,7933718665	2,4632229367	2,8667012957	2,6065035096	2,9303730896	2,4045430745	2,6520954031	2,4696742624	3,2576054187	2,3587340778	3,1604259893	2,404401463	3,0557984239	3,3168738857	2,4752886795	2,8409289945	2,5411439086	2,7364859707	2,1438872892	2,5738424941	2,8663249775
2,9900947248	2,4663277564	2,8602303684	2,3198282435	2,5998764318	2,5479055075	2,5348811994	2,9316861333	3,1863548457	2,7947858228	2,4662433721	2,8669700487	2,6065334128	2,930509289	2,4045484645	2,6522054808	2,469688419	3,2576684335	2,3588171263	3,1734727914	2,4044138325	3,05586149	3,3168886891	2,4754063146	2,8412633843	2,541145567	2,7367771854	2,1438918631	2,5739146037	2,8666382895
2,9904757892	2,4665838632	2,8603759556	2,3198514356	2,5998816448	2,5541039758	2,534885252	2,9317467312	3,1864731426	2,7948476957	2,4688941053	2,8669766095	2,6065465884	2,9311826929	2,4045518786	2,662511237	2,4696888662	3,2577420663	2,3589641788	3,1799392721	2,4044208394	3,0560394356	3,3185527429	2,4755208046	2,847312617	2,5411566406	2,7367834567	2,1439017237	2,5740255764	2,8666519624
2,9904785039	2,4690045754	2,8604006209	2,3260328918	2,5999116346	2,5608325589	2,5348935971	2,9318247534	3,186473976	2,7948593323	2,4691644302	2,8671106253	2,6130857737	2,9312934047	2,4045790236	2,6645154087	2,4696889466	3,2577674063	2,3654265768	3,1842364745	2,4044526545	3,0560450051	3,3197124242	2,4755231446	2,858040818	2,5411772264	2,7368366626	2,1439206717	2,5802063165	2,8667757771
2,9907327157	2,4690949766	2,8604477614	2,326165649	2,5999161516	2,5609753211	2,5349045039	2,9318475087	3,1864841238	2,7949743222	2,4694911371	2,8671418213	2,6256890015	2,9313272186	2,4045826263	2,6647584191	2,4696949963	3,2579603061	2,3654736605	3,1855318939	2,4044668318	3,0561366871	3,3210288924	2,4755627803	2,8594010976	2,5412481632	2,7497759515	2,1439228871	2,5805203413	2,8668334751
2,9907424149	2,4691361926	2,860507281	2,3292186588	2,599954081	2,5674512748	2,534915904	2,9319352117	3,186485927	2,7950058675	2,4694957218	2,8671711554	2,6324511491	2,9313585077	2,4045831756	2,664792812	2,4696988541	3,257992302	2,3654822805	3,1855402177	2,4044719044	3,0561809452	3,3210516991	2,4755973377	2,8595457062	2,5412599252	2,7558836295	2,1439242124	2,5862226149	2,8668900667
2,990813949	2,4692277656	2,8606406772	2,3339858635	2,599970113	2,5674802325	2,5398986837	2,93212851	3,1864915481	2,7950223062	2,4694957479	2,8671745807	2,6325176217	2,9323721313	2,4045860857	2,6650038866	2,4697045766	3,2580123634	2,3654828012	3,1859179857	2,4044961961	3,0561878844	3,3216919187	2,4756179407	2,8601854074	2,5412902665	2,7564725605	2,1476659045	2,5870439951	2,8668932384
2,9908241819	2,4692570638	2,8606484236	2,337329389	2,5999862738	2,5674976973	2,5403346404	2,9321773811	3,186558844	2,7950475213	2,4695139022	2,8672369456	2,6391267017	2,9350553803	2,4045877477	2,6650094431	2,469713542	3,2580310185	2,3654833581	3,1859777857	2,4045025813	3,0561930227	3,3220246758	2,4758823448	2,860268967	2,541312889	2,7691915632	2,148459644	2,5872052369	2,8669606307
2,9908359345	2,4692658374	2,8606695269	2,3380914888	2,6000019097	2,5735781657	2,5406384606	2,9321880947	3,1912798995	2,7952812416	2,4695140295	2,8736240308	2,6527345785	2,9453745511	2,4045939552	2,6650204381	2,4697293945	3,2580749659	2,3717340062	3,1860561487	2,4045153412	3,0562324729	3,3223455562	2,4758967997	2,8603127086	2,5413492489	2,7693181095	2,1486459063	2,5964798264	2,867064905
2,9909152711	2,4693131671	2,8606874639	2,3388378007	2,6000599452	2,5739270269	2,5407461259	2,9322365508	3,1921573209	2,7953159966	2,4695749867	2,8851973725	2,6648857426	2,9565467136	2,4045955729	2,6650865602	2,4697406391	3,2580885286	2,3717357265	3,1861899653	2,404515619	3,0604255879	3,3225746636	2,4759908727	2,8604230854	2,5413742021	2,7694644013	2,1493189353	2,5994438703	2,8670933231
2,9909441754	2,4693911091	2,8612683307	2,3391482721	2,60007547	2,5740104672	2,5408792717	2,9322679042	3,1927391458	2,7953250189	2,4696096295	2,8853323337	2,6650184966	2,9570555027	2,4083931731	2,665143969	2,4697418939	3,2581330389	2,3718450139	3,1862715824	2,404524664	3,0610249209	3,3227876897	2,4760260449	2,8604601454	2,5413825226	2,7694819692	2,1496203679	2,5995011402	2,8670965824
2,9910029511	2,4694079505	2,8626581021	2,3391841648	2,6000776177	2,5803035039	2,5410497195	2,9323690643	3,1927623159	2,7953489988	2,4696120075	2,8867957921	2,6650392076	2,9644621977	2,409563509	2,6651459828	2,4697504977	3,258197044	2,3719706759	3,1863754165	2,4045313597	3,0618955893	3,3229961586	2,4760394772	2,8604680802	2,5413901892	2,7759494515	2,149880388	2,5995321681	2,8671158904
2,9910084673	2,4694285747	2,8626627521	2,3392081338	2,600080661	2,5804050218	2,5412105437	2,9323995077	3,1928728267	2,7953736752	2,4696318772	2,8879175651	2,6650783207	2,9747989247	2,4098977073	2,6651597687	2,4697517589	3,2636419223	2,3781690421	3,1864050465	2,4045371525	3,0622488039	3,3232065249	2,4762179972	2,8605936877	2,5414241827	2,7819277892	2,1501433903	2,5997515308	2,8671369014
2,9910663621	2,4694423494	2,8639581127	2,339224993	2,6028945437	2,5804369486	2,5412917524	2,9790336467	3,1928932526	2,7953747046	2,4696441478	2,8926467361	2,6651234403	2,9813512337	2,4099883809	2,6652089815	2,4697524206	3,2639913934	2,3849797489	3,1864182475	2,4045500852	3,0622626099	3,329430062	2,4762446348	2,8606028214	2,5802296493	2,7820813613	2,1503007883	2,5998589735	2,872961153
2,9910714553	2,4694427531	2,8647954616	2,3392656477	2,6053542287	2,5863830169	2,5412931692	2,9844187219	3,1976210016	2,7954116427	2,4696524254	2,8932742548	2,665133843	2,9835038293	2,4100980121	2,6652090962	2,4697524879	3,264724973	2,3849857233	3,1864376816	2,4045680925	3,0624858124	3,3297565964	2,4762496007	2,8606270866	2,5861297735	2,782294275	2,150356986	2,5998843463	2,8856116196
2,9914262108	2,4695733204	2,8656007803	2,3393214429	2,6056096427	2,5869853661	2,541309634	2,988564121	3,19954508	2,7954124207	2,4696586395	2,9193059333	2,6651619998	2,9836633467	2,4101247131	2,6652229565	2,4697549854	3,2708511162	2,3915561647	3,1864827792	2,4045707839	3,06275136	3,3359598416	2,4825613906	2,8606376656	2,5867321993	2,7931274194	2,1503858371	2,5999208368	2,8865857399
2,994652014	2,4696508144	2,8656579426	2,3393240833	2,605848108	2,5934218501	2,5413255504	2,9904935411	3,2057356885	2,7954169044	2,46965925	2,9253819863	2,6651852166	2,9885810961	2,4105924929	2,6652377754	2,4721752521	3,2710941845	2,3915573846	3,1865328559	2,4045709072	3,0682799462	3,3418480569	2,4889589301	2,8606529773	2,5870463789	2,7944881362	2,1504400364	2,5999506173	2,8866295766
2,9957216368	2,4696536739	2,8665763378	2,3393359624	2,6064684615	2,5946691059	2,5413296794	2,9906042071	3,2123097284	2,7954934548	2,4696700026	2,9256093874	2,6651903393	2,988787282	2,4106516804	2,6680293362	2,4737150241	3,2776763212	2,39798246	3,1865602682	2,4045779873	3,0755256594	3,342253402	2,4958121079	2,8606725145	2,5935006273	2,7946912238	2,1504451362	2,5999643585	2,8933263582
2,995930437	2,4696586881	2,8666024081	2,3393677162	2,6065397707	2,5987471798	2,5413427592	2,9908687177	3,2123233268	2,7955017999	2,4696716729	2,9256420171	2,6652045765	2,9899841185	2,4108146067	2,6687686916	2,4745796128	3,2973446729	2,398036813	3,1865602694	2,4045817464	3,0757140049	3,3427544598	2,502166778	2,8607258059	2,5935059424	2,7952412167	2,1569544158	2,5999726825	2,899789081
2,9962292274	2,4696930879	2,8671403274	2,3393754471	2,6065997661	2,5990827916	2,5413822709	2,9909441633	3,212475337	2,7955171006	2,4696782304	2,9256543404	2,6652114412	2,9904574926	2,4108447427	2,670220607	2,4750471038	3,3094379714	2,3980526021	3,1865666128	2,4045833401	3,0883007526	3,3429254022	2,5021924197	2,8607290841	2,5935500511	2,7953322654	2,1699207464	2,5999990679	2,9062235889
2,9963061226	2,4696960612	2,8672458958	2,3393757505	2,6131152507	2,5995469788	2,5413981255	2,9909928313	3,2185710598	2,7955565857	2,4696809658	2,9256610821	2,6652322332	2,9907641249	2,4108774661	2,6706161114	2,4751653095	3,3103366838	2,3980593603	3,1881487528	2,4045851835	3,0929338921	3,349330595	2,5021949272	2,8640814102	2,5981156019	2,7954139838	2,1699377722	2,6000062773	2,9125817348
2,996625866	2,4696971353	2,8799896179	2,339420584	2,6190004349	2,5995522496	2,5414000244	2,9910141024	3,2189613439	2,7955613371	2,4696856799	2,9256893718	2,6652383835	2,9907657439	2,4109352893	2,670824457	2,4756515928	3,3133341617	2,4037064049	3,1897074727	2,4054054129	3,0952507884	3,3494276751	2,5087775872	2,8643783312	2,5994672267	2,7954493538	2,1699407523	2,6000175028	2,9128564548
2,9967042017	2,46970767	2,8801785586	2,339421595	2,6250435346	2,5997307477	2,5474834308	2,9910439097	3,2252754796	2,7993825018	2,469687454	2,9257042388	2,6655255411	2,9907856286	2,4109539241	2,6710518536	2,4756920557	3,3155353771	2,4038556292	3,1903911228	2,4069824279	3,0952680063	3,3559709531	2,5206964337	2,8644413507	2,5997861533	2,7955460427	2,1699753618	2,6000245824	2,9135036769
2,9967743146	2,4697083031	2,8866387046	2,3394267081	2,6252517527	2,5997539529	2,5477790472	2,9910487218	3,2256217483	2,8014083953	2,4696889186	2,925720492	2,6659577566	2,9909008819	2,4109643631	2,6711615508	2,4757843961	3,316167379	2,4040366189	3,1913024683	2,4087033839	3,1010889744	3,3617270681	2,5245721925	2,8649463658	2,5998456797	2,7955470092	2,1699827496	2,6000453746	2,9160170321
2,9968617579	2,4697124489	2,8930203305	2,3423236226	2,6260626869	2,5997724449	2,5478090458	2,9910503284	3,2256326194	2,8016118222	2,4697157411	2,9257655087	2,6671438975	2,9924597831	2,4110061209	2,6713086545	2,4758914225	3,3167377613	2,4041360756	3,191361718	2,4098178082	3,1067275473	3,374103551	2,5279540653	2,8654643045	2,5998716395	2,7955474069	2,1699842991	2,6000567107	2,919393868
2,9968956274	2,4697256977	2,89316838	2,3437793909	2,6260646805	2,5998709035	2,5479085938	2,9910638694	3,2377969015	2,8016775623	2,4697208725	2,9257797281	2,6692200322	2,992592126	2,4110336151	2,6714556279	2,4760257021	3,3167398943	2,4041514655	3,1914334259	2,4099727834	3,1081273098	3,3753836207	2,5281800393	2,865713828	2,599871749	2,7955558536	2,1752906138	2,6000616716	2,9222200869
2,9969139527	2,4697265177	2,8932972076	2,3445247665	2,6261360731	2,5999167868	2,5479430507	2,9953645629	3,2385894395	2,8016915125	2,4697221811	2,9257862811	2,6696275943	2,9939673048	2,4110337699	2,6715140246	2,4760417157	3,3167473293	2,4043337983	3,1916868887	2,4104785577	3,1083639789	3,3797106139	2,5306530692	2,8657621157	2,5999504013	2,7955592988	2,1762878133	2,6000640463	2,9253452174
2,997010292	2,4697361209	2,9040640535	2,3446209528	2,6261378992	2,5999334544	2,5541512822	2,9965270005	3,2510911964	2,8016964735	2,4697278754	2,9258050165	2,669777943	2,9949751344	2,4110619788	2,6715297419	2,4760441544	3,3167526045	2,4044176821	3,1920918986	2,4106784877	3,1144611854	3,3814777909	2,534485742	2,8658677915	2,5999722364	2,7955696731	2,1763263901	2,6000646667	2,9253710962
2,9970359843	2,4697376511	2,9057406437	2,3448886074	2,6323858991	2,5999386	2,5543985942	2,9968134119	3,2512207908	2,8017584837	2,46973095	2,925818236	2,670583201	2,996423632	2,4110751303	2,6715686334	2,4760965152	3,3167723986	2,4044186767	3,1923936298	2,4106846186	3,1145818997	3,3814787598	2,5344976099	2,8659747963	2,5999796932	2,800982052	2,1764235027	2,6000728408	2,9255224157
2,9970543274	2,469738724	2,9075792837	2,3452292955	2,6324761707	2,5999534086	2,5544542008	2,9971346643	3,2512879251	2,8018597723	2,4697398511	2,9258331284	2,6707962001	2,9966587284	2,4110904304	2,6716208489	2,4761010595	3,31682345	2,4044389922	3,1927727357	2,4107557338	3,1180284713	3,3815291636	2,5345627899	2,8663406487	2,6000272144	2,8011627857	2,1765069778	2,6000842529	2,9255250252
2,9972419866	2,4697500133	2,9110059578	2,3453797139	2,6385998003	2,5999968833	2,5544627776	2,9971672686	3,251403252	2,8020357264	2,4697453617	2,9258569067	2,6710327779	2,9968626972	2,411090599	2,6716220292	2,4761376069	3,3168379329	2,4044437702	3,1930212042	2,410790207	3,120353559	3,3815369708	2,5346730778	2,8664684931	2,6000430985	2,8012049793	2,1826651568	2,6003594742	2,9256404333
2,9974977139	2,4697550829	2,9127376918	2,345389522	2,6387753374	2,599997122	2,580446286	2,9972102502	3,2514831672	2,8084032224	2,4697503784	2,9314806492	2,6710437682	2,9972784985	2,4110933413	2,6717221904	2,4761463671	3,316842164	2,404453854	3,1993727464	2,4108265896	3,1208369893	3,3815542647	2,5346841574	2,8667415762	2,6000441644	2,8012118007	2,1829383211	2,6016477838	2,9257401174
3,0035439086	2,469756738	2,9128419616	2,3455874863	2,6388032371	2,600004389	2,5805086442	2,9973297532	3,2515821534	2,8085066429	2,4697545008	2,9317778111	2,6712887408	2,9973331155	2,4110999149	2,6773651661	2,4761850802	3,3168890728	2,4044650359	3,2059192746	2,4108407548	3,1209210143	3,3816740709	2,534716506	2,8669283602	2,6000571616	2,8013091517	2,1830184866	2,6022714028	2,9257431551
3,0038075214	2,4710704552	2,918616134	2,3457689269	2,6389655022	2,6000280322	2,5935109266	2,9973777486	3,2516174257	2,8150888236	2,4705372854	2,931799349	2,6713789387	3,0018247427	2,4233778659	2,6782673659	2,476186221	3,3168977127	2,4044777615	3,2059775369	2,4108971239	3,1209706025	3,3817693553	2,5347728378	2,8669591383	2,6000718519	2,8013894651	2,1830285678	2,6046443966	2,9257473866
3,0103199865	2,4714035283	2,9233066983	2,3458299268	2,6390862935	2,600044613	2,5989319734	2,997408321	3,2516228639	2,8211534733	2,4710790522	2,9318982281	2,671383714	3,0029673536	2,4238774319	2,6782713163	2,4762135672	3,32019391	2,4044813627	3,2321829806	2,4109011689	3,1210760054	3,3818729203	2,534788709	2,86708361	2,6004480205	2,8014802073	2,1830321266	2,6050738915	2,9257558467
3,010566373	2,4726256704	2,9247272914	2,3458819757	2,6450585298	2,6000546532	2,5993315809	2,9974664046	3,2516386979	2,8214123768	2,4711651435	2,9322661532	2,6714924296	3,0127721351	2,4241263423	2,6911071141	2,4762444864	3,3206861855	2,4044851722	3,2378061469	2,4109113806	3,1211142007	3,3819002436	2,5348010181	2,8671014267	2,6028335378	2,8016152306	2,1892051159	2,6056480231	2,925830798
3,0106154346	2,4728148286	2,925590046	2,3459126641	2,6456045019	2,6000554265	2,5997325041	2,9975043923	3,2516803973	2,8276243828	2,4717040735	2,9450676376	2,6715837078	3,0221970288	2,4305651949	2,6912469113	2,4762552315	3,3209749655	2,4045158706	3,2383675865	2,4109703567	3,1211355575	3,3820325579	2,5348020855	2,8734506503	2,6031349595	2,8016473759	2,1895074246	2,6058629118	2,9258359554
3,0170030166	2,4733262633	2,9256305275	2,3524187707	2,6518890094	2,6000590733	2,5997834885	2,9975113908	3,2568282181	2,8280370464	2,4738026761	2,945171425	2,6716245184	3,0379112692	2,4306368438	2,6912478163	2,476259428	3,3211247031	2,4045248678	3,2450588388	2,4110092603	3,121290342	3,3820338401	2,5348124336	2,8800466391	2,6042450529	2,8017985923	2,1895248331	2,6059446985	2,9258523033
3,0236232931	2,4735910257	2,9256331078	2,3524342842	2,6519102	2,6000698609	2,5997899851	2,9975740689	3,2572399893	2,8280533662	2,4752725275	2,9513227029	2,6716358691	3,0491973507	2,4370545161	2,6912826918	2,4762713371	3,3213718895	2,4045309999	3,2505623075	2,4110518564	3,12130036	3,3838123249	2,534844714	2,8801076733	2,6044399023	2,8018021992	2,1895328646	2,6060080931	2,9258557381
3,0292269235	2,4736486584	2,9256722321	2,3524537548	2,6521799998	2,6000805584	2,5999057977	3,0040739726	3,264401482	2,8280720727	2,4753554113	2,9516923372	2,6716944579	3,0495898635	2,4371427682	2,697365912	2,4824362756	3,3214263281	2,404544605	3,2510588824	2,4110698721	3,1213522527	3,3848706475	2,5348642277	2,8865609227	2,6049111415	2,8018356383	2,1895437173	2,6062704802	2,9258684654
3,0299343347	2,4741885087	2,9256862981	2,3654855918	2,6583264343	2,6000812343	2,5999234121	3,0234580369	3,2710574857	2,8280794834	2,4755375181	2,9582394112	2,6717178827	3,052523624	2,4433333764	2,7042488288	2,4958117791	3,321543718	2,4045602939	3,2511436409	2,4110962006	3,1213713048	3,3863546071	2,5348659158	2,8929136698	2,6052962174	2,8019858266	2,1957724564	2,6063470227	2,9258803855
3,0360795895	2,4748206272	2,9257206997	2,3718691119	2,658647215	2,6000863235	2,5999250076	3,0364538439	3,271187751	2,8296060958	2,4757027744	2,9648589768	2,6717188975	3,0529672216	2,4566644013	2,7171679417	2,4958122221	3,3227761365	2,4045649833	3,2514591488	2,4176134196	3,1213971926	3,3868470362	2,5348744389	2,8932560793	2,6056480101	2,8019994359	2,1959544709	2,6064426572	2,9299431822
3,049504425	2,4749404806	2,9257293029	2,3719378552	2,6607296495	2,6046439606	2,5999372126	3,0406522702	3,2770353636	2,8342184414	2,4757186952	2,9776810917	2,6717200547	3,0537277614	2,4566884905	2,7252954141	2,5019660855	3,3228354679	2,4045671424	3,2515244978	2,4236174804	3,1215495539	3,386993956	2,534877648	2,8932863872	2,6056716729	2,8020106259	2,2020237283	2,6064812016	2,9307130821
3,0502851558	2,475136357	2,9257431542	2,3719736845	2,6647107569	2,6049892432	2,5999509633	3,0503908251	3,277171131	2,8343712434	2,4757289403	2,9778030522	2,6717686877	3,0548163692	2,4631025726	2,7299231652	2,5020996187	3,3228552713	2,4045671554	3,2515539789	2,4239660625	3,1219240781	3,3875370031	2,5349033507	2,9057829774	2,6057171848	2,8020346393	2,2023701166	2,6065013068	2,931272872
3,0536091303	2,4751995129	2,9257573599	2,3914113916	2,6647157083	2,6054834497	2,5999853806	3,0555934784	3,2775636515	2,8344965079	2,4757439525	2,9778992102	2,684502982	3,0558854066	2,4631486383	2,729957451	2,5087910726	3,3230277233	2,4045679311	3,2517113058	2,4239780477	3,1267472947	3,3877028941	2,5349121663	2,9061155076	2,6057826414	2,8020900848	2,2024867682	2,6065079273	2,9314447044
3,054937944	2,4752381655	2,9257885346	2,391556638	2,664762397	2,6055707832	2,6000022409	3,0556670346	3,2840624444	2,8407448713	2,4758285772	2,9779299983	2,6908750102	3,0559562078	2,463190063	2,7300354748	2,5087951809	3,32307621	2,4045822809	3,251730834	2,4240997003	3,1268785598	3,3879668027	2,534917339	2,9061348487	2,605919557	2,8136859693	2,202529241	2,6065586329	2,9314700676
3,0553624201	2,4752435698	2,9258297768	2,3975094338	2,6647846988	2,6058545967	2,6000130052	3,0558228516	3,2842957155	2,8408643026	2,4759910113	2,9779402926	2,6912081715	3,0560206454	2,4632057494	2,7300742367	2,5088104206	3,3231097967	2,4045842766	3,2523801567	2,4304457861	3,1269304472	3,3882786838	2,5361419273	2,9124808849	2,6059792092	2,8278852324	2,2025442556	2,6065797899	2,9316123975
3,0558173002	2,4752522921	2,92586206	2,3980474707	2,6648917754	2,6060213375	2,6000147376	3,0558490777	3,3034300196	2,8411333153	2,4760242462	2,9779887613	2,6912680912	3,0561273002	2,4632184908	2,7301022411	2,5088146326	3,3232769523	2,4045857271	3,2545277088	2,4304926293	3,1271245351	3,3882888685	2,5376345552	2,9172320947	2,6060073782	2,8281404271	2,2025453738	2,6065933009	2,9317253384
3,0558590728	2,4752856899	2,9258958639	2,4022543424	2,6650190466	2,606133455	2,60002618	3,0559317254	3,3159246888	2,8473488632	2,4760356179	2,9842488836	2,6975816265	3,0562138133	2,4640279106	2,7301570437	2,5153153777	3,3233477134	2,4045906732	3,2556559992	2,4305826158	3,1273762345	3,3883412033	2,539637181	2,9180560414	2,6060772249	2,8344340786	2,2072185299	2,6130870785	2,9317974774
3,0558596955	2,4753246456	2,9258973795	2,4037955496	2,6650302944	2,6062036094	2,6000320744	3,0559734519	3,3162101278	2,8475679435	2,4760441713	2,9844848935	2,6977834877	3,0562325109	2,4691937525	2,7301720261	2,5218615168	3,3302141208	2,4069066109	3,2556566706	2,4364642853	3,1276239215	3,3884250291	2,5398392563	2,9193163879	2,6060840638	2,8410568615	2,2085686279	2,6130892093	2,9318216745
3,0559210416	2,4753819171	2,9259037177	2,403971361	2,665106217	2,6062989537	2,6000341033	3,0560776581	3,3162590651	2,8520719327	2,4760740544	2,9901823389	2,7040833649	3,0601616003	2,4693408391	2,7301955103	2,5218629776	3,3363441031	2,4100978057	3,2557776793	2,4436858255	3,1277044821	3,388427868	2,5398669496	2,9211013609	2,6061384123	2,846920136	2,2087316045	2,6130976874	2,9318362267
3,0559275951	2,4754285299	2,9259927906	2,4041935305	2,6651068111	2,6063014807	2,6000386483	3,0561340148	3,3164463179	2,8597192675	2,4760873793	2,9902001483	2,7041979576	3,0605676237	2,469389409	2,7302394632	2,5283463726	3,3364385548	2,4102560105	3,256216949	2,4496368517	3,1409309965	3,4012553256	2,5400029109	2,9229804716	2,6061661561	2,8476444534	2,2088385096	2,619240444	2,9318604398
3,0559725672	2,4756123656	2,9261745957	2,4042991359	2,6651200614	2,606321675	2,6000537431	3,0562151954	3,3166212377	2,8599032568	2,4761305901	2,9902896857	2,704285693	3,060627018	2,4694147497	2,7302590059	2,5327761273	3,3420887195	2,4107076918	3,2566547248	2,4565261686	3,140955503	3,401340978	2,5400689378	2,92381807	2,6062201324	2,8527845483	2,2088750613	2,6193826721	2,9319228242
3,0560527469	2,4756792728	2,9283145029	2,4043648265	2,6651269038	2,6063266624	2,6000586422	3,0562195859	3,3166245616	2,8601245024	2,4761383753	2,9902992179	2,7106230799	3,0607991436	2,4694381355	2,7303241606	2,5345800097	3,3557411674	2,4107890017	3,2573034297	2,4565676231	3,1530605492	3,4142697784	2,5401972716	2,9248508349	2,6062285755	2,853251346	2,208913673	2,6195527057	2,931936902
3,0561405988	2,475708757	2,9295238313	2,4044200866	2,6651459129	2,606409613	2,6000663867	3,0562297985	3,316672609	2,8601800322	2,4761689513	2,9907517402	2,7107726598	3,0610830556	2,469500545	2,7303253693	2,5346674576	3,3608594492	2,4109632499	3,2575149645	2,4566141989	3,1603732608	3,4204285447	2,5403226172	2,9250836814	2,6063264731	2,853916808	2,2089406904	2,6261248522	2,9321472679
3,056201904	2,4757168678	2,9299658781	2,4044428959	2,6651716471	2,6064159563	2,6000710655	3,0590916345	3,3167368402	2,860264974	2,4761733877	2,9907914326	2,7108245182	3,0613038204	2,4695077089	2,7303566676	2,5347399983	3,3622553678	2,4109783255	3,2575267791	2,4567019598	3,1798974604	3,4272060903	2,5405395223	2,9254004625	2,6063331332	2,8541363326	2,2089485809	2,6389089291	2,9321562413
3,0562257731	2,4758349651	2,9306551794	2,4044919745	2,6651875785	2,6064242458	2,6000716244	3,0612452077	3,3171979543	2,8602710088	2,4762033565	2,9908282748	2,7108299166	3,0613297815	2,4695887635	2,7303659566	2,5348281889	3,3702861585	2,4110856782	3,257885708	2,4626744599	3,180463024	3,4275647471	2,5405714142	2,9254225131	2,6063484553	2,8548637904	2,2089541677	2,6454999425	2,9322641448
3,0562339105	2,4758457537	2,9312981165	2,4045131386	2,6652014115	2,6064924033	2,6000854688	3,0618905482	3,32017673	2,8602901776	2,4762413271	2,9908471205	2,7170318357	3,0619756054	2,4696204402	2,7303731238	2,5348418821	3,3754823925	2,4110936235	3,2579600902	2,4628306435	3,184405542	3,4356317619	2,5406039274	2,9254323128	2,606467153	2,8562057312	2,2089694867	2,6456132706	2,9323465909
3,0586569907	2,4759424121	2,9313315259	2,4045335896	2,6652101388	2,6065152425	2,6033269519	3,0620495415	3,3227780059	2,8602976481	2,4762589928	2,9909102435	2,7233677315	3,0621141418	2,4696274155	2,7303953088	2,5348872842	3,3817211927	2,4174286426	3,2580863153	2,4690666797	3,1850340524	3,4365767395	2,5406053389	2,9254816351	2,6065240362	2,8588796391	2,2089728582	2,6521512102	2,9323529276
3,0606434789	2,4760737571	2,9316081011	2,4045385553	2,665217383	2,6065183776	2,6039766165	3,0622038593	3,3232249957	2,8603102691	2,4762592011	2,9909466027	2,7238200216	3,0861568594	2,4696386144	2,7330699871	2,5349001908	3,3817457531	2,4175556079	3,2581423547	2,4690948313	3,1851223777	3,4367297346	2,5406897153	2,9255247583	2,6065455613	2,860267795	2,2089823915	2,6521752388	2,9323918484
3,0613439379	2,4760751549	2,9318174064	2,4045418257	2,66521761	2,6065232298	2,604218112	3,062346862	3,3232902241	2,8603376202	2,4824871194	2,9909532175	2,7279475297	3,0875682813	2,469641112	2,735768329	2,5349159656	3,3819483762	2,4175725613	3,2643665633	2,4692552698	3,1853697206	3,4466454166	2,5407458249	2,9255310265	2,6065700313	2,8602868089	2,2090159244	2,6537087047	2,9323962082
3,0615284243	2,4761765948	2,9321312669	2,4045490379	2,6652371363	2,6065330601	2,6050414247	3,0624557649	3,3360683047	2,8604577904	2,4826911037	2,9909626049	2,7287312074	3,0944736174	2,4696479583	2,7359415522	2,5349192898	3,3829231013	2,4230139523	3,2776769442	2,4693181902	3,1856009306	3,446675417	2,5407686584	2,9255677684	2,6065809416	2,8603482787	2,2090332879	2,6575946992	2,9387759447
3,0617585145	2,4761852837	2,9321936336	2,4045569196	2,6652501695	2,6131056397	2,6055041251	3,0624908299	3,3400153844	2,8604660131	2,4827159582	2,9909810241	2,7296694651	3,1032797502	2,4696615313	2,7360158154	2,5366814758	3,3840208807	2,4238220696	3,2904980815	2,4694042327	3,1861619869	3,4470994141	2,5408214025	2,9256102622	2,6127980183	2,8604220108	2,2090353884	2,6578812179	2,938884077
3,0618065712	2,4762020203	2,9322447327	2,4045609257	2,6713543304	2,6172186592	2,6056028314	3,0625899725	3,3494694021	2,8605066315	2,4827830077	2,991005029	2,7296712752	3,1063588106	2,4696792171	2,7360907847	2,5387732902	3,387330289	2,4240047368	3,2907882677	2,4694198353	3,1862864727	3,4471526575	2,5408696937	2,925692018	2,6130972667	2,8604285505	2,2090463329	2,6638922144	2,9454180252
3,062062985	2,4762182027	2,9323132076	2,4045621779	2,6715372962	2,6194511069	2,6056804141	3,0626293238	3,3556877713	2,860517357	2,489098931	2,9910109689	2,7297219692	3,1095377046	2,4696876247	2,7361486132	2,5388612975	3,3878175647	2,430456438	3,2971784463	2,4694778665	3,1862867619	3,4471630717	2,5408908697	2,9257379948	2,619597734	2,8605108543	2,2090476435	2,6640554632	2,9518172819
3,0620699555	2,4762390086	2,932375638	2,4045681572	2,6715618866	2,619532469	2,6057809101	3,0626748579	3,3604687645	2,8605652109	2,4955605562	2,9910331681	2,7299459012	3,1136509204	2,4696933204	2,7361895709	2,5389824264	3,3879470758	2,4306395474	3,3149489169	2,469500939	3,1863064183	3,4471639719	2,5409259452	2,9257592887	2,6259157511	2,8605456407	2,209052571	2,6642401047	2,957489394
3,0622320295	2,4762509386	2,9386853466	2,4045691809	2,6716232938	2,6195776073	2,6058097014	3,0626826612	3,3690001968	2,8605728706	2,4957852989	2,991047089	2,7299817689	3,1198377869	2,4697035102	2,7362621343	2,5394714988	3,3879486784	2,4435337721	3,3160211677	2,4695242615	3,1863725074	3,4471811094	2,5409583282	2,9257992333	2,639104452	2,8605468541	2,2090557907	2,6650200379	2,9577837509
3,062417977	2,4827614237	2,945426496	2,4045708596	2,6716360294	2,6261124082	2,6060404782	3,0692088708	3,375318144	2,8605758647	2,4958019252	2,992720039	2,7300411088	3,1201622292	2,4697076028	2,7364604539	2,5398010057	3,3882730001	2,4436368984	3,3161444514	2,4695309798	3,1864421703	3,4471892683	2,5410386393	2,9258023749	2,6455307639	2,8605953726	2,2090603729	2,6651127188	2,9584692022
3,0624959505	2,4887302116	2,9508089477	2,404571389	2,6716452531	2,6319012421	2,6061044214	3,0754551065	3,3755177643	2,8605998161	2,502059773	2,9963526131	2,7301309928	3,1203124576	2,4697095734	2,7365568423	2,5399937415	3,3883944145	2,449960518	3,3166132909	2,4695378246	3,1864829341	3,450407776	2,5410460858	2,9258058582	2,6587004342	2,8606640985	2,2090629906	2,6651562834	2,9644311461
3,0626179411	2,4891357968	2,9517263121	2,4052654462	2,6781091879	2,6325751211	2,6061422305	3,075757492	3,3816336339	2,8606238701	2,5022905894	2,9973672392	2,7301810561	3,1203405045	2,4697367385	2,7366213167	2,5401426969	3,3884371496	2,4501421164	3,3167491703	2,4695388143	3,1865013884	3,4508955439	2,5411027165	2,9258409171	2,6643507313	2,86066856	2,2090654559	2,6652358341	2,9649305714
3,0627244736	2,4891745714	2,9518884229	2,4055822488	2,6844975181	2,6389642798	2,6061868717	3,0821396248	3,3816721372	2,8606718951	2,5023331627	2,9974495048	2,7302223607	3,120485848	2,4697395479	2,736716913	2,5405205603	3,3885750869	2,4502025788	3,3167588083	2,4695913222	3,1865049024	3,4510054386	2,5411632099	2,9258505954	2,6647873345	2,860706648	2,2090663263	2,6652380038	2,97763803
3,062750355	2,4892717958	2,9584696524	2,407356013	2,6846665	2,6456993284	2,6062017615	3,0885040022	3,3817406756	2,8606890872	2,5084479792	2,9974699247	2,7302441931	3,1205726241	2,4697448111	2,7367863031	2,5405771098	3,3943508521	2,4567120849	3,3167825362	2,4695922279	3,186533705	3,4526635584	2,5412169712	2,9258510768	2,6649692641	2,8607227166	2,2090692145	2,6659278762	2,9776626911
3,0688333137	2,4956584996	2,9649007556	2,4075813338	2,6906240674	2,6518194956	2,606323805	3,0952559957	3,3817434313	2,8607107346	2,5088322174	2,9975534258	2,7302722878	3,1208491247	2,4697493548	2,7367986466	2,540825542	3,3999155686	2,4567124746	3,3168646821	2,4696026954	3,1865677698	3,4527145733	2,5412669438	2,9271461015	2,6650565497	2,8607261416	2,2090703148	2,6660641568	2,9834303761
3,068861992	2,495799394	2,9697329007	2,4077050865	2,6908805566	2,6520960632	2,606475693	3,0953335415	3,3817821838	2,8607121319	2,5088517998	3,0026743114	2,7302962888	3,1209760498	2,4697516384	2,7368548521	2,5408491932	3,4077491849	2,4567137509	3,3168789832	2,4696135726	3,1905159636	3,4534140621	2,5412921562	2,929983302	2,6650779579	2,8614427205	2,2090718168	2,6675427734	2,9839390308
3,0690014288	2,5020524102	2,9709519158	2,4089468012	2,6912508011	2,6521858809	2,6065056484	3,1015101258	3,3818920566	2,8607167563	2,5150959146	3,0103324383	2,730310812	3,1212199166	2,4697524233	2,7368918879	2,5409147772	3,4143801219	2,4567208802	3,3170341386	2,4696144418	3,1916596173	3,4534233741	2,5413505479	2,9301066373	2,665158067	2,863038553	2,2090753864	2,6685502416	2,9899710831
3,0755606468	2,5023208736	2,9709994871	2,4100850277	2,6968132859	2,6522082443	2,606511816	3,1069569395	3,3818995743	2,8607274185	2,5151776873	3,0170335165	2,7303184262	3,1224251819	2,4697542099	2,7369074776	2,541010872	3,4144475609	2,4627911729	3,3185850574	2,4696380602	3,1930474933	3,4536456579	2,5413786061	2,9302449948	2,6651581842	2,8644686618	2,2090764589	2,6688324695	2,9903574198
3,0757782752	2,5083268852	2,9714935567	2,4106082495	2,6971928768	2,658641491	2,6065163986	3,1146016325	3,3819671782	2,8607303946	2,5215838454	3,0170680201	2,7303185147	3,1232335194	2,4697547912	2,7431510427	2,5410459716	3,4208666201	2,4691244164	3,3194765216	2,4696393798	3,1930753843	3,4660554782	2,5413902958	2,9313685194	2,6651700634	2,8654331214	2,2090781133	2,6690884301	2,9904588106
3,0820134866	2,508711464	2,9722956597	2,4107466903	2,6976421286	2,6605923271	2,6065514559	3,1206435572	3,3819709815	2,860737284	2,5282432401	3,023596815	2,7303329877	3,1237420642	2,4715984128	2,7627894241	2,5410542046	3,4210366323	2,4693142922	3,319809378	2,4696471878	3,2060776632	3,4732440218	2,5414017566	2,9315810964	2,6651746314	2,8654859668	2,2090828933	2,6695589258	2,9906588998
3,0887355687	2,508815052	2,9774121704	2,4109234444	2,710341816	2,664658678	2,6065583647	3,1208406767	3,3819813408	2,8649154439	2,5284061221	3,0300586766	2,7303401943	3,1246634658	2,4741723361	2,7670114884	2,5411167398	3,4210604079	2,4693846269	3,3212462212	2,469647399	3,2084424403	3,4795342305	2,5414124324	2,9318442118	2,6652056494	2,8656882785	2,2090838049	2,6701567657	2,9907488393
3,1010355733	2,5151851523	2,9816860965	2,410936655	2,7108295573	2,6648590359	2,6065738048	3,121021706	3,3819873102	2,8654453457	2,5313952497	3,0426760027	2,730366155	3,1250061988	2,4743214777	2,7686563465	2,5411570341	3,4272521266	2,4694390615	3,3223691082	2,4696832291	3,2121740118	3,4927177899	2,5414356656	2,9319774173	2,6652463672	2,8660032488	2,209084717	2,6705840412	2,9907701936
3,101496712	2,5153665186	2,9832626171	2,4109815427	2,7108394554	2,664873654	2,6065860649	3,1211776969	3,3820061547	2,8666231852	2,531647864	3,0496377396	2,7303710141	3,1251231382	2,4745121433	2,7694838708	2,541195745	3,4276440235	2,4694672033	3,3223922332	2,4697032149	3,2124881827	3,4990926322	2,54747635	2,9322169643	2,6656043313	2,8660877186	2,2090854256	2,670761883	2,9907795743
3,1056407285	2,5211448351	2,9844113519	2,4110760287	2,7108485621	2,6649376542	2,6123781252	3,1212280764	3,3820447085	2,8667692428	2,5343037049	3,0554107505	2,7303722177	3,1255081758	2,4748097531	2,7819127381	2,5412558419	3,4276503251	2,4694914797	3,3228114081	2,4697042385	3,2306963732	3,4993277281	2,5609846047	2,9322475196	2,6683209745	2,8661933565	2,2090857093	2,671147894	2,9908891275
3,107725511	2,5330512979	2,9851481424	2,416960071	2,7152131372	2,664956987	2,6193830753	3,1212373775	3,3820500088	2,8671099373	2,5344932094	3,055605903	2,7303732128	3,1256169752	2,475010109	2,7824476707	2,5412922111	3,4403118218	2,4694996076	3,323233035	2,4697057495	3,2315297501	3,5000685383	2,5667500383	2,9323688761	2,6695265232	2,8662964108	2,2090888227	2,6713050969	2,9909042282
3,1122436109	2,5340000136	2,9869091909	2,4171410601	2,7235390241	2,6650402819	2,61950141	3,1212868726	3,3828396004	2,8672225578	2,5345826227	3,0556114059	2,7303790971	3,1261004397	2,475682415	2,7825197893	2,5413273514	3,4406777388	2,4695239425	3,3232871716	2,4697142887	3,2317246892	3,5056592178	2,5674410892	2,9448505838	2,6696104133	2,8663091621	2,2090900276	2,6713114653	2,9909245347
3,1146016314	2,5342061139	2,9904839023	2,4174044803	2,7236623322	2,6650550152	2,6196079044	3,1212903427	3,3884423733	2,8729082796	2,5345878159	3,0556202536	2,7303818496	3,1261888413	2,4757584629	2,7857238798	2,5413545549	3,4407854813	2,4695346772	3,3233225227	2,4697148819	3,2319042792	3,5109370158	2,5674795971	2,9453846162	2,6698995424	2,8664529474	2,2090937689	2,6713231004	2,9909585686
3,1156474563	2,5344737021	2,9906150623	2,4175494542	2,7292753727	2,6651341898	2,6196290052	3,1213250071	3,3885519521	2,8802621025	2,5345898037	3,0556466961	2,7303998128	3,1273257882	2,4760456216	2,7949767377	2,5414148142	3,4442834198	2,4695491078	3,323376441	2,469716063	3,238143879	3,5116081575	2,5674902204	2,9582911543	2,6701117512	2,866602627	2,2090950234	2,6715027406	2,990977756
3,12071599	2,5345955668	2,9906632855	2,4239980987	2,7293809258	2,6651348707	2,6259657483	3,1260151983	3,4008802534	2,8859767535	2,5346968745	3,0557952733	2,7304042956	3,1379210575	2,4760493955	2,7953027464	2,5414167309	3,4453397937	2,4695942736	3,3680191857	2,4697227272	3,2386647224	3,5116296132	2,5734756925	2,9622613457	2,6710377171	2,8667668627	2,2113831194	2,6715148335	2,9910205909
3,1207695092	2,5346376451	2,9907677797	2,4240294221	2,7295674255	2,6651623206	2,6323722763	3,1269803939	3,4013560538	2,8863863667	2,5347367216	3,055997475	2,7352621568	3,1404385786	2,4760652258	2,7953701421	2,541427191	3,4467575329	2,4696283041	3,3756918117	2,4697301188	3,2445511715	3,5120025942	2,5802617781	2,9648056714	2,6710510154	2,8668068061	2,2124770133	2,6715324933	2,9910599111
3,120876408	2,5346560568	2,9907843615	2,4240345338	2,7297444263	2,6651877263	2,6326229595	3,127030025	3,4014794644	2,8867452635	2,5347439162	3,0561109099	2,7354862504	3,1432077675	2,4760713344	2,7953963048	2,5477904124	3,4467972738	2,469628922	3,3783139004	2,4697308074	3,2449304491	3,5120219163	2,5804697155	2,9648712035	2,6710513591	2,8668787038	2,2143403693	2,6715759884	2,992011223
3,1209227613	2,5347630664	2,9908012608	2,4241199611	2,7298029007	2,6651991821	2,6326554135	3,12706337	3,4142339192	2,8928308853	2,5347507104	3,0561629845	2,7358586283	3,1604321871	2,4760798183	2,7954366312	2,5479310099	3,4468016314	2,4696371509	3,3799481744	2,4697376236	3,245171955	3,5120754913	2,5805035161	2,9776255055	2,6711748459	2,8669093292	2,2149036793	2,6716045488	2,9964798572
3,12103543	2,5347645053	2,9908425796	2,4304152683	2,7299784124	2,6652252788	2,6387187513	3,127183391	3,4275654308	2,8931826589	2,5347692458	3,0562322404	2,7359461035	3,1604438641	2,476124723	2,7955078578	2,5608678558	3,4468369128	2,4696511133	3,3801866161	2,4697389858	3,2467100189	3,5121512093	2,5805282997	2,9777883026	2,6712084121	2,8669143593	2,2149802168	2,6716356352	2,9967443258
3,1210583869	2,5348081938	2,990847905	2,4305228574	2,7300508154	2,6652303499	2,6391840652	3,1272586966	3,4312318217	2,8994990154	2,5347734592	3,061671258	2,7359656289	3,1604782674	2,476135492	2,7955230699	2,5608755405	3,4469541569	2,4696577554	3,3807805734	2,4697429166	3,2514836112	3,5122153487	2,5869005801	2,9827903082	2,6712399781	2,866923944	2,2149836989	2,6716572293	2,9968684913
3,1210631541	2,5348489028	2,9908649317	2,4306514847	2,7301084548	2,6652333356	2,6436174813	3,1273573077	3,4338771723	2,8997821525	2,5347992179	3,0617415284	2,7359814007	3,1622346356	2,4762328021	2,7955761607	2,560949003	3,4470804022	2,469663344	3,3817120667	2,469748801	3,251500257	3,5122455136	2,5935620564	2,9843670967	2,6712507829	2,8669256522	2,2151268173	2,6716937248	2,9969964404
3,121080077	2,5348548368	2,9909275343	2,4371339255	2,7301622154	2,6652368041	2,6513898818	3,1273594701	3,4455407912	2,8997858533	2,534802049	3,0618987794	2,7360110078	3,1690937266	2,4762423463	2,7984169811	2,5668274112	3,4471150078	2,4696732828	3,3818136298	2,4697515474	3,2516238224	3,5122511716	2,5993941193	2,9844969367	2,6712752452	2,866939323	2,2153114017	2,6717207344	2,9972249562
3,1211459876	2,5348578678	2,9909608046	2,4427564981	2,7302088628	2,6652419309	2,652050074	3,1274720453	3,4462406943	2,9060495628	2,5348099955	3,0622905379	2,7360121895	3,1714841848	2,4762616095	2,8015644222	2,5674972358	3,4471510004	2,4696768515	3,3819985164	2,4722687165	3,2516286303	3,512265073	2,5993961101	2,9845091344	2,6713318167	2,8670026566	2,2154013372	2,6717698471	2,9972422981
3,1212460011	2,534862898	2,9909820185	2,4500626128	2,7302238636	2,6652486283	2,6521685658	3,1275789051	3,4467144962	2,9063349506	2,5348284001	3,0624245658	2,7362111422	3,1720709614	2,4827660012	2,8015736162	2,5675036249	3,4471718964	2,4696844516	3,3820015535	2,475180042	3,2580347226	3,512306014	2,5995442775	2,9845480098	2,6715011118	2,8670634118	2,2154822896	2,6780469791	2,9973110059
3,1212468631	2,5348798303	2,9910055045	2,4562883368	2,7302555964	2,6652507237	2,6521722322	3,1276726522	3,4468701548	2,9090276011	2,5348389429	3,0624546241	2,7362381888	3,1731456554	2,48888914	2,8017098955	2,5733986647	3,4493093485	2,4697218319	3,3820137329	2,475358651	3,2580591037	3,5123346634	2,5996252482	2,9849978188	2,6715314359	2,867066599	2,2155436916	2,6781253126	2,9973719054
3,1212811176	2,5348822193	2,9910381168	2,456553393	2,7303044984	2,6682719559	2,652200593	3,1276925294	3,4469739473	2,912717312	2,5348665588	3,0625467975	2,7362826591	3,176426232	2,4892542319	2,8018802715	2,5739288794	3,4498561242	2,469730164	3,3820152451	2,475954721	3,2580888889	3,5123403589	2,5996568098	2,9878453636	2,671535455	2,8671386709	2,21558637	2,684650163	2,9974871034
3,1213237679	2,5348891996	2,9910454072	2,4566095528	2,7303151477	2,6691661096	2,6586434333	3,127713406	3,4470245934	2,9249955366	2,5348855098	3,0754711837	2,7363609938	3,1783398534	2,4953297234	2,8019108494	2,5739311267	3,4511470164	2,4697394871	3,3820300402	2,4760124631	3,258144842	3,5123699853	2,5996662279	2,9893798946	2,6715563582	2,8672359591	2,215590587	2,6911802373	2,9975801844
3,1213439704	2,5348924227	2,9910500442	2,4566261872	2,7303245499	2,6694454229	2,6618307583	3,1277795126	3,4470271132	2,9254411671	2,534892208	3,1014198127	2,7363824903	3,1807763555	2,502263521	2,8019977816	2,5800401142	3,4528481524	2,4697400592	3,3820323541	2,4761251128	3,263551721	3,5123793597	2,5997966797	2,9900731563	2,6715729762	2,880241184	2,2156002336	2,6912759611	3,0037029043
3,1213750851	2,534894678	2,9910676034	2,4571804759	2,7303258297	2,669541746	2,6619843668	3,1277907637	3,4470536412	2,9254743064	2,534893622	3,1079387835	2,7364085207	3,1838375954	2,5022925165	2,8020457255	2,5804945446	3,4530974529	2,4697457216	3,3829881609	2,4761954166	3,2640935501	3,5123874934	2,5998840601	2,9904884123	2,6716180199	2,8866455052	2,2156057879	2,6971578854	3,0040233026
3,121382327	2,534899259	2,9910678393	2,4630386251	2,7303300964	2,6700040194	2,6648462517	3,1277911257	3,4470619253	2,9255676364	2,5348962173	3,1083010508	2,7364861111	3,1839880699	2,5023236876	2,8020846728	2,5804970728	3,4533413652	2,4697490198	3,3837929332	2,4762642835	3,2709836284	3,5161827893	2,5999486339	2,9908091135	2,6716275722	2,8916718468	2,2156124806	2,6976724593	3,0106095738
3,1213838285	2,5349046603	2,9932250378	2,4632351946	2,7303381797	2,6700325768	2,6648668963	3,1278425958	3,4470652392	2,9256142665	2,5349025561	3,1132763916	2,7366435333	3,1843625436	2,5023261763	2,8068284579	2,5805020275	3,4534843535	2,4697525999	3,3876124268	2,4819749649	3,2772382315	3,5162265837	2,5999889173	2,9908194455	2,6716529332	2,9122124443	2,2214405926	2,6977313996	3,0171363756
3,1213883593	2,5349123281	2,9950152878	2,4654108462	2,7303742301	2,6702319848	2,6649918138	3,127875208	3,4471908763	2,9256895807	2,5349044967	3,1147335941	2,7366690964	3,1850060152	2,502329951	2,8084934828	2,5865407467	3,4535108418	2,4739711669	3,3877915318	2,4826817679	3,2777384506	3,5167713453	2,6000034873	2,9908866267	2,6716754957	2,9127836319	2,2219240991	2,6977670081	3,0176652851
3,1213936397	2,5349183803	2,9951265874	2,4656483755	2,7303954342	2,6708750153	2,6649924363	3,127906748	3,4472042451	2,9257022218	2,5349061227	3,1205079	2,7367646544	3,1856039711	2,5023310304	2,8131778058	2,5866516217	3,4535868093	2,4750456051	3,3879983905	2,489236473	3,2838569424	3,5171793235	2,6000110064	2,990894338	2,6716827012	2,9128510608	2,2220884693	2,6978159497	3,0234418701
3,1216193995	2,5359961303	2,9956065878	2,467909482	2,7353888854	2,6710393134	2,6650258137	3,1409264531	3,4535547341	2,9257537917	2,5349101747	3,1207596906	2,7367757871	3,1860226742	2,5087298513	2,8214587275	2,586779518	3,4665845135	2,4752769732	3,3882440991	2,4956612735	3,3161749574	3,5181388062	2,600020482	2,9909019892	2,6716954729	2,9189615244	2,2221048179	2,7040310927	3,0335010085
3,1233792777	2,5364514648	2,9956528129	2,4692457915	2,735859426	2,671067559	2,6650311416	3,1409516548	3,4535962945	2,9257555858	2,5349144825	3,1207839847	2,7367999604	3,1862174152	2,5088422781	2,8280394886	2,5867873438	3,4727514506	2,4755173878	3,3884487021	2,4957557257	3,3163931406	3,518185188	2,6000227468	2,9909813507	2,6717349582	2,9193882819	2,2283987653	2,7042253709	3,0365256294
3,1239508474	2,5367489982	2,9957319166	2,4694117584	2,7365090855	2,6713112706	2,6650326019	3,1473579801	3,4598424253	2,9258102575	2,5349158705	3,1208404063	2,7368126596	3,1862447281	2,5151509246	2,8339241921	2,5872688706	3,4795811628	2,4758350791	3,3884496329	2,4957590677	3,3164265835	3,5185838339	2,6000576671	2,9909885506	2,6717365197	2,9254801857	2,228555361	2,7043188235	3,0365396707
3,1243551216	2,5374814703	2,9959502601	2,4694705935	2,7365273476	2,6713625496	2,6651372113	3,1529550717	3,4600097045	2,9258217047	2,5349161671	3,1210661339	2,7368238337	3,1864190417	2,5153682198	2,8345570421	2,592664862	3,4928217389	2,4759126258	3,3885398544	2,4957867464	3,3165982098	3,5186986085	2,6000578997	2,9910511246	2,6779742653	2,9257192881	2,2286294994	2,7107400411	3,0366274226
3,1263936484	2,5375403692	2,9965441425	2,4694930507	2,7366731696	2,6714966421	2,665153523	3,1530805828	3,4663763081	2,9315001957	2,5349182903	3,1212221474	2,7368758276	3,1864842376	2,5212432357	2,8475767609	2,5968414988	3,5119816513	2,4760386193	3,3885719214	2,5020236789	3,3167080421	3,5189050706	2,6000771923	2,9910536323	2,6780263052	2,925872959	2,2345126191	2,7117532493	3,054750819
3,1265317046	2,5380312755	2,9968893118	2,4695660947	2,7367985818	2,6715241095	2,6651587306	3,1538987193	3,4795335806	2,9319215802	2,5395456367	3,1212244761	2,7368876383	3,1865617187	2,5216769482	2,8476230308	2,598513652	3,5121708577	2,4760692732	3,3943548243	2,5021276876	3,3167356728	3,5309926082	2,6000783678	2,9910629066	2,6782633708	2,9258735403	2,2348704322	2,7158111248	3,0553133626
3,1268932332	2,5399609026	2,9969369745	2,4695812689	2,7432112181	2,6715296474	2,6652132929	3,1604760402	3,4797061616	2,9320187243	2,5402053523	3,1212510742	2,7369022426	3,1884405599	2,5217030744	2,8526493152	2,5990563118	3,5122287105	2,4761525458	3,4065736215	2,5023224901	3,3167485253	3,5642514684	2,6000788347	2,9910738432	2,6847060435	2,9258783545	2,2349735585	2,7166747462	3,0554444306
3,1269378178	2,5402892138	2,9969571577	2,4695917193	2,7499595124	2,671578462	2,6652211631	3,1604962649	3,4857512621	2,9320261061	2,5406239178	3,1213164315	2,7498232803	3,1908978388	2,521747045	2,8535970498	2,5992989191	3,5123061287	2,4824000599	3,4209897323	2,5023316246	3,3167669125	3,5724321845	2,6000801505	2,9927177362	2,6847270345	2,9258898204	2,2350565343	2,7170455228	3,055689653
3,1273067998	2,5404031272	2,9970715833	2,4696210253	2,7562854049	2,6716026077	2,6652241219	3,166508062	3,4985317444	2,9320519882	2,5406521345	3,1213203405	2,7498739522	3,1930384184	2,5265185899	2,8589562944	2,5993382059	3,5123314989	2,4826379731	3,4335860461	2,5084434781	3,316772788	3,5766948203	2,602503565	2,9944182781	2,6847468107	2,929886983	2,235085865	2,7173364644	3,055698483
3,1274918957	2,5404424974	2,9971668179	2,4696303502	2,7564491412	2,6716045515	2,6652365718	3,1729371074	3,5045292241	2,9322503756	2,5406608767	3,121338895	2,7499057808	3,193039887	2,5283777388	2,8600016958	2,5997075744	3,5128811483	2,4826632817	3,4423375551	2,50883347	3,3167807607	3,5768372172	2,6036519323	2,9944308616	2,6847796471	2,9306675808	2,2351548087	2,7173656653	3,0557358275
3,1275815199	2,5405572335	2,9971787487	2,4696455153	2,7629630459	2,6716808862	2,6652378425	3,1730849146	3,5053889958	2,9323537603	2,5409937065	3,1213516813	2,7499493763	3,1984883151	2,5344602508	2,8605766666	2,5997300463	3,5164953359	2,482716256	3,4439077852	2,5152832491	3,3168481729	3,5770049673	2,604044873	2,9947678635	2,694485154	2,9313602139	2,2412592616	2,7220866652	3,0558445606
3,1276779291	2,5405935545	2,9972096814	2,469664498	2,7689472915	2,6717050032	2,6652395538	3,1797782795	3,5056906882	2,9387735446	2,541037456	3,1213951163	2,7561398621	3,2039106727	2,5345397088	2,8606111135	2,5997551338	3,5174992555	2,4827556945	3,4455426392	2,5153374785	3,3168626375	3,5772052085	2,6041833244	2,9953660381	2,6976140921	2,9317563203	2,2415676993	2,7234831935	3,0558817212
3,1277201377	2,5409136187	2,9974608433	2,4696688977	2,7690151215	2,6717158356	2,6652415986	3,1797966988	3,5117505562	2,9388271725	2,5410637916	3,1267307901	2,7562206305	3,2094113938	2,5345901953	2,8606352383	2,5997657659	3,5184401545	2,4887888696	3,445804405	2,5153661117	3,316885832	3,5772841513	2,6045769231	2,9958824937	2,6977733191	2,931783756	2,2416331232	2,7237053772	3,05590595
3,1277292231	2,541057525	2,9975792491	2,4696706628	2,7693861789	2,6717202437	2,6652438172	3,181465796	3,5120232694	2,9448215595	2,5410660973	3,1466739099	2,7562792451	3,2165008269	2,5346067209	2,8606586187	2,5998059228	3,5184985099	2,4890828696	3,4461920252	2,5217954713	3,3229834477	3,5772873868	2,6051136593	2,9962688715	2,703078088	2,9319247464	2,2416649137	2,7293301912	3,0559459006
3,1277396094	2,5410608647	3,023485364	2,4696833277	2,7753096217	2,6717369452	2,665247324	3,1861196526	3,5122077015	2,9452859962	2,5411710565	3,147192328	2,756408024	3,2177179597	2,5346896119	2,860706557	2,5998319767	3,5185570763	2,4891691716	3,4470314264	2,5282154149	3,3229912336	3,5772897897	2,6055338294	2,9967480625	2,7041282245	2,9319743315	2,2480662996	2,7294640507	3,0559632197
3,127744942	2,5410889269	3,0235070377	2,4696947472	2,7757316102	2,671748425	2,6652476835	3,1861381916	3,5122387693	2,945393003	2,5412142843	3,1536942249	2,7628096549	3,219027653	2,5347153315	2,8607278942	2,5998374665	3,5186563351	2,4892785123	3,4470507285	2,5283664472	3,3233150895	3,5773298868	2,6055406684	2,9969027621	2,7108660799	2,9320234574	2,2480814588	2,7300589991	3,0561212348
3,127801321	2,5411061943	3,0297272247	2,4696965656	2,7758245344	2,6717704305	2,6652481966	3,1862975083	3,5122443685	2,9515302017	2,5412467272	3,1539354896	2,7629007277	3,2207708889	2,5347454265	2,8639983335	2,5998478662	3,5187429869	2,4892815597	3,4470601308	2,5330806402	3,3291191154	3,577463987	2,6055573524	2,9970371988	2,7168956116	2,932073028	2,2481035395	2,7301141986	3,0561470468
3,1278776208	2,5413128785	3,0492283655	2,4697084654	2,7822934503	2,6781368597	2,6653069121	3,1864029613	3,5123359975	2,9518805988	2,5413140571	3,166430873	2,7629073042	3,2220766482	2,534779476	2,8650407932	2,5998564627	3,5187439312	2,4954694855	3,4470723292	2,5338765383	3,3297132683	3,5774809527	2,6056121693	2,9973403698	2,7215084826	2,9321369372	2,2481079217	2,7301676054	3,0561503983
3,1279129975	2,5413311603	3,0495386815	2,4697152967	2,78239082	2,6782737489	2,6665625263	3,1864300111	3,5123592581	2,9519339098	2,5414142982	3,1734642275	2,7629458573	3,2294970746	2,5348065885	2,8651415752	2,5998661082	3,5318165347	2,4956618666	3,4471360743	2,5340260821	3,3354191612	3,5817695777	2,6057965629	2,9974677561	2,723777281	2,9321462595	2,2481874898	2,7302211103	3,0561590904
3,1335532918	2,5413376596	3,0500804008	2,4697315132	2,7877007036	2,68426881	2,6676530066	3,1864840924	3,5160030668	2,9576647624	2,5414344415	3,1843578536	2,7629847018	3,2382020036	2,5348248432	2,8654516876	2,5999140865	3,5375657213	2,4957650453	3,447185314	2,5340733293	3,336301738	3,5830313483	2,6059107931	2,997518865	2,7287815503	2,9322035392	2,2538264931	2,7302267427	3,0561634863
3,1340610926	2,541358846	3,0551489442	2,4697374212	2,794290599	2,6847883838	2,6677381858	3,1865056283	3,5183394568	2,958460295	2,5427107386	3,185671321	2,7692600452	3,2445851966	2,5348454384	2,8658212868	2,5999371382	3,5571707789	2,5021485396	3,4472258195	2,5342530589	3,34908192	3,5839540663	2,6061205573	2,9975648733	2,7289510344	2,9322669423	2,2546020117	2,7302498234	3,0561695613
3,1343067845	2,541381106	3,0553658851	2,4697387752	2,7943897261	2,6974366446	2,66848802	3,1865303414	3,5185848103	2,9649434075	2,5538443697	3,1858761523	2,7693505341	3,2481794082	2,5348462826	2,866160944	2,5999879323	3,5579143383	2,5087338878	3,4472279474	2,5343958684	3,3727394098	3,5840346384	2,6061727739	2,9975736798	2,7294492355	2,9322682203	2,2546893814	2,730251892	3,0562201012
3,1404323394	2,5475824655	3,0559030779	2,4697393947	2,7947449041	2,6976497024	2,6713053119	3,1873714154	3,5188530831	2,9649508396	2,5540219119	3,1859874357	2,7758441869	3,2502065935	2,5348486865	2,8665164166	2,6000053485	3,5766266523	2,5087348411	3,4521810028	2,5344532506	3,3744302711	3,5968651915	2,6062069562	3,0029686326	2,7297260524	2,9322727699	2,2547085896	2,7302805185	3,058925664
3,1467163915	2,5540312652	3,0559800025	2,4697441583	2,7949418759	2,6977111487	2,6713621276	3,1887280139	3,5244539882	2,965502968	2,554099152	3,1860660206	2,775956456	3,2503237167	2,5348618159	2,8665188787	2,6000239431	3,5768488988	2,5150981625	3,452313534	2,5344674428	3,3752437969	3,6031336656	2,6062121866	3,0097794092	2,7301838823	2,9322996431	2,2547105693	2,7303288693	3,0618101296
3,1536464115	2,5542875641	3,0560613955	2,4697473593	2,7950720247	2,7039536881	2,6713830623	3,1887764106	3,5245084813	2,9709715823	2,5541371317	3,1862199921	2,776012872	3,2503981825	2,5348621028	2,866645105	2,6000572179	3,5769016937	2,5152177527	3,453252896	2,5345530537	3,3810818278	3,6034440534	2,6062322659	3,0099355085	2,7301946301	2,9323088461	2,2722116965	2,7303393518	3,0618593433
3,1536788762	2,5544271819	3,0560704983	2,4697485938	2,7950937959	2,7042228253	2,6715367006	3,1892861586	3,5318959884	2,9713651377	2,554425811	3,1863562384	2,7824828651	3,25089795	2,5348739918	2,8668024793	2,6000619362	3,5771255215	2,5153345298	3,4534666491	2,534576034	3,3817482445	3,6163767266	2,6062395103	3,0103238829	2,7302436705	2,932405313	2,2734484802	2,7303519477	3,0620278424
3,1601671892	2,5609168413	3,0561047969	2,4697510047	2,7952032072	2,7042542494	2,6715757555	3,1918588444	3,5573432381	2,9714070006	2,5544325723	3,1863650329	2,7886131576	3,25096615	2,5348790788	2,8668393984	2,6000648106	3,5773867116	2,5209185187	3,453469865	2,5346068811	3,3818163596	3,6165901462	2,6062646032	3,0169058434	2,7302643727	2,9324070227	2,2736997514	2,7303696517	3,0620841139
3,1662301338	2,5671682885	3,0561715717	2,4697526947	2,7952877454	2,7168778477	2,6715983448	3,1920538751	3,5578206082	2,9714165615	2,5544366299	3,1864714363	2,7888861943	3,2510096442	2,5348857188	2,8669410447	2,6000785976	3,5774630856	2,521609524	3,453482916	2,5347282485	3,3818336858	3,6165971915	2,6063089351	3,0170008035	2,7302722592	2,9385449587	2,2737641224	2,7303916322	3,0620845087
3,1667670976	2,5674720819	3,0561956407	2,4715971443	2,7953182005	2,7172264385	2,6847280339	3,1923197432	3,5745050159	2,9724292437	2,5606268968	3,1864787278	2,7929576508	3,2510596425	2,5348861275	2,8669823831	2,6011377295	3,5774911955	2,5217096733	3,4537324293	2,5347659496	3,3818446511	3,6225683173	2,6063428661	3,0228063646	2,7302905459	2,9451525971	2,2737750099	2,7303986609	3,0622393405
3,1668621969	2,5674805419	3,0562310648	2,4725754736	2,79536307	2,7238233432	2,6910043959	3,1923364249	3,5757438272	2,9772150783	2,560678422	3,1865009315	2,7937885206	3,251087826	2,5349040468	2,8669863759	2,6030735004	3,5775080423	2,5217395851	3,4537379685	2,5347787619	3,3818709076	3,6359162163	2,6063436401	3,0298452763	2,7303022945	2,9499437855	2,2739207726	2,7304014197	3,0622476881
3,1716302131	2,5732883225	3,0599312016	2,472630099	2,7953873851	2,7238399794	2,691078482	3,1927727932	3,5761454706	2,9776385354	2,5608552197	3,1901382334	2,794191549	3,2510903013	2,5349045419	2,8670057445	2,6054733046	3,5775081452	2,5217681696	3,4600749416	2,5347929783	3,381887584	3,6361141196	2,6063544026	3,0300744978	2,7303036614	2,9517246949	2,273968688	2,7304039686	3,0622997102
3,1732089199	2,5735216283	3,0601198565	2,4726614019	2,7953986464	2,723868572	2,6911275817	3,1929890287	3,5762120493	2,9778207444	2,5738346184	3,1912988547	2,7944113664	3,2511297888	2,5349133353	2,8670481864	2,6055627783	3,5775203925	2,5280230775	3,4730904873	2,5348155981	3,3819678796	3,641129593	2,6064434264	3,0362620326	2,730311684	2,9581470836	2,2739866207	2,7338330614	3,0623449988
3,1749361524	2,5763307521	3,0604615774	2,4733353348	2,7954156807	2,728238711	2,6912203277	3,2060787567	3,5764270752	2,98398244	2,5738994974	3,1921676125	2,7946206995	3,2512571206	2,5349174265	2,8671516116	2,6057586717	3,5790817645	2,5281740957	3,4796531649	2,5348214449	3,3820196549	3,6412277989	2,6064563774	3,0366020925	2,7303311926	2,9713234063	2,2739977328	2,735632389	3,0624449397
3,1791423937	2,5803802041	3,0610420283	2,4744279863	2,7954381458	2,7290250658	2,6973065714	3,2183751083	3,5770391505	2,9845363012	2,5802590577	3,1924353744	2,7949773106	3,2512773063	2,5349176175	2,8671525875	2,6058349681	3,5799703215	2,5282018097	3,4861008007	2,5348230898	3,3820465254	3,6413281568	2,6064650172	3,0426380443	2,7303384718	2,9774648802	2,2740323043	2,7360905442	3,0624475561
3,1842680889	2,5804771317	3,0617344395	2,4747409358	2,7954427052	2,7299393665	2,697747352	3,2320644656	3,5770474567	2,9890194552	2,5802866324	3,1924419005	2,7950831234	3,2513171311	2,5380992981	2,8672117408	2,6059676598	3,5828652658	2,5282129713	3,4861764118	2,5348379966	3,3834085732	3,6421338273	2,6064757795	3,051897934	2,7303633977	2,9777475683	2,2740482664	2,7361244356	3,0625059259
3,1855020689	2,5805433925	3,0620786669	2,474925006	2,7954551122	2,7299878379	2,7041505219	3,2320732971	3,5772459237	2,9893394022	2,5803347384	3,1925106849	2,7951014317	3,2515025224	2,5383232516	2,8794619243	2,6059754457	3,5832314801	2,5282967483	3,486292436	2,5348384313	3,385857239	3,6422501616	2,6065161444	3,0550508067	2,7320417141	2,9779728609	2,2740552005	2,7361480027	3,0625211309
3,1857134573	2,5870077819	3,0624572182	2,474960284	2,7954679315	2,7300349978	2,7103166741	3,2320915794	3,5773173189	2,9895576087	2,5805319023	3,1925855342	2,7951144478	3,2516638041	2,5392246794	2,8801550253	2,6061005961	3,5837492477	2,5287641375	3,4898813099	2,5348430015	3,3873236536	3,6423488143	2,6065298763	3,0551829943	2,7348598095	2,9844354396	2,2740686881	2,7361638121	3,062615747
3,1860307661	2,5870458345	3,0624908659	2,4751783468	2,7954820078	2,7301057262	2,7108361197	3,2377684981	3,5774879508	2,9902371031	2,5859613623	3,1926024123	2,7953581107	3,2522576383	2,5396137602	2,8868068471	2,6061133538	3,5837628595	2,5339300057	3,4988573679	2,5348511117	3,3873915479	3,642376774	2,6065470022	3,0554013012	2,7352241318	2,9845177908	2,274072078	2,7364341347	3,0626995665
3,1860673783	2,588515772	3,0625112389	2,4753466309	2,7954822648	2,7302611061	2,7173026505	3,2386589623	3,5775254799	2,9904148428	2,586638475	3,1926517453	2,7954198367	3,2524986158	2,5402126888	2,8996677223	2,6061389858	3,5871060994	2,5340723054	3,5025837953	2,5348670613	3,3883189819	3,6424382618	2,6065680181	3,0555932373	2,7352321477	2,989172814	2,2740866625	2,7365686697	3,0627452587
3,1862574834	2,5890783946	3,0626966121	2,475400102	2,795500415	2,7302976773	2,723781318	3,2413784741	3,5775330478	2,990627267	2,5868201197	3,1928367407	2,7954338897	3,2525324211	2,5402591005	2,8997217275	2,6061555712	3,5889360009	2,5343518756	3,5074725828	2,5348747522	3,3884146062	3,6425378398	2,612980745	3,0556778821	2,7353647665	2,989745799	2,2740883355	2,7365800034	3,0690223164
3,1863828976	2,5934064644	3,0692470908	2,4754067915	2,7955086064	2,7303019579	2,729480931	3,2513901352	3,5775330949	2,9907475264	2,593463847	3,1929280512	2,7954425218	3,2539820886	2,5406709544	2,912522826	2,6061917884	3,6036115227	2,534381877	3,5123691862	2,5348995301	3,395027487	3,6426115599	2,613075719	3,0557966625	2,7354000577	2,9899356093	2,2741187082	2,7365982267	3,0820391937
3,1863841965	2,5934548469	3,0757442038	2,4758320357	2,7955209196	2,7303053996	2,7300153248	3,2515837013	3,5775383572	2,9908082567	2,5935120758	3,1929395196	2,7954642368	3,255196057	2,5407277446	2,9128052649	2,606348482	3,6100645519	2,534407273	3,5123871094	2,5349051924	3,4009239083	3,6426731296	2,6131107671	3,0560176838	2,7354331737	2,9899695365	2,2741364622	2,7367313656	3,0884704602
3,1864628931	2,5935464604	3,0757734102	2,475936782	2,795535748	2,7303379172	2,7300506776	3,2515992801	3,5775397528	2,9908327835	2,5973077653	3,193023513	2,795491935	3,2553822489	2,5408064295	2,9191734747	2,6063495379	3,6313128284	2,534420046	3,5124793249	2,5351930158	3,4143441591	3,6426930109	2,6192970004	3,0560268409	2,7357479426	2,9900665428	2,2741372122	2,7367323279	3,0885460259
3,186475892	2,5976942576	3,0820721213	2,4759376107	2,7955449231	2,7303807383	2,7301163905	3,2517124585	3,590209591	2,9908504711	2,5979877855	3,2057366933	2,7954965419	3,2556652461	2,5408652493	2,9193245515	2,6064204786	3,6359862681	2,5344348795	3,5129396505	2,5353740901	3,4145030332	3,6426975988	2,6196274577	3,0560322935	2,7357723192	2,9903172893	2,2741421122	2,736817508	3,0888138846
3,1865313837	2,5985285561	3,0822020838	2,4760053408	2,7955471356	2,7303809119	2,7301660447	3,2554899322	3,6035730798	2,990856651	2,5986355941	3,2060399254	2,7955326131	3,2557220763	2,5409027397	2,921885494	2,6064347425	3,6421197584	2,5344874794	3,516596211	2,5403174251	3,4209797478	3,6427864443	2,6325669125	3,0560590784	2,7358026403	2,9903262006	2,2741425582	2,736877197	3,0947401869
3,1865606804	2,5990278169	3,0953264998	2,4761490568	2,7955496453	2,730388302	2,7302113613	3,2557584466	3,6099352263	2,990899946	2,5992585306	3,2122141646	2,7955427257	3,2567978104	2,5409752371	2,9235161247	2,6064539476	3,6421306568	2,5345210815	3,516931496	2,5406649658	3,4382862544	3,645084333	2,6326006702	3,0561005634	2,7361194027	2,9907107323	2,2741748043	2,7368797258	3,0948008905
3,1918335983	2,5992055862	3,1150602478	2,4761525442	2,7955580547	2,7303951263	2,7302472041	3,2563796595	3,6100431967	2,9909136408	2,59945259	3,2182708498	2,7981242565	3,2571338272	2,5411068089	2,9237082714	2,6064859332	3,6425776335	2,5346032167	3,5173267573	2,5408599846	3,4404720261	3,6482480062	2,6326603465	3,0561157438	2,7362034381	2,9909165211	2,2741779884	2,7368830301	3,0951009223
3,1919903647	2,5993008655	3,1170800686	2,476175082	2,7955666652	2,7303959555	2,7302491657	3,2572816906	3,6231520223	2,9909435994	2,5994965745	3,2249413895	2,8002971646	3,2575612825	2,5411282445	2,925239274	2,6064863444	3,6426398204	2,5346116267	3,5173412703	2,541122961	3,4406657868	3,649191586	2,6390232068	3,0561171986	2,7363634756	2,9909751016	2,2741820404	2,7429211422	3,0951460605
3,1925206913	2,5996100718	3,1189449316	2,4762291235	2,800185308	2,7304044303	2,7302580599	3,2573223087	3,6295771596	2,9910058658	2,5995272941	3,2319947724	2,8012206258	3,2575756293	2,5411954889	2,9252675498	2,6065332593	3,6426423224	2,5346409617	3,5173450918	2,5412659711	3,445795778	3,6515014425	2,6391371493	3,0561458607	2,7365183868	2,9910151558	2,2741820815	2,7434169327	3,0952503308
3,1925653152	2,5997082643	3,1190157263	2,4813681325	2,800542281	2,7304067332	2,73028841	3,2574587687	3,6359700646	2,9910582327	2,5995791446	3,2321350218	2,8013759134	3,2576000023	2,5412665272	2,9255433526	2,6065671404	3,6452566082	2,534665173	3,5178147522	2,5412800778	3,4459758821	3,667796512	2,6448299106	3,0561625262	2,7365283868	2,9910298655	2,2741824564	2,749789206	3,1018126945
3,1927237762	2,5998583887	3,1201713872	2,4889826803	2,8011640852	2,7319169343	2,7302955976	3,2575430655	3,6397534752	2,9910654303	2,5995797474	3,2430010544	2,8014375099	3,2581571801	2,5413112407	2,9257737527	2,6130134573	3,6464013093	2,5346731495	3,5179324751	2,5413275174	3,4460615248	3,6685589663	2,6455471857	3,0562095756	2,7365767735	2,9910473205	2,2741909066	2,7499523515	3,1073785159
3,1927547216	2,5998587141	3,120553232	2,4891911754	2,8014527509	2,7341981473	2,7302991671	3,257744763	3,6416842924	2,9910711719	2,5996059014	3,2503286098	2,8015794527	3,2632502218	2,5414334983	2,9257744965	2,6130788966	3,6479379835	2,5346943793	3,5183246955	2,5413647431	3,4466937173	3,6686639707	2,6456467923	3,0562178018	2,7365786743	2,9910582573	2,2741935263	2,7564533308	3,1079718118
3,1930441019	2,5998730767	3,1209467411	2,4892732709	2,8015141827	2,7352877317	2,7303141473	3,2577462795	3,6418524809	2,9929181095	2,5996267896	3,2509526624	2,8016877827	3,264262427	2,5477717814	2,9257789044	2,6194975527	3,6481329456	2,5347061404	3,5184429586	2,5413811789	3,4468590096	3,6705914681	2,6521121358	3,0562374844	2,7366397401	2,9910696057	2,2742048701	2,7690809997	3,1080758747
3,1995207211	2,5998970716	3,1209530723	2,4892865927	2,8015726596	2,7355677126	2,7303275394	3,2578103068	3,6420277893	2,9960323426	2,5996368394	3,2512529691	2,8018376997	3,2644818676	2,5478211126	2,9259037716	2,6195188435	3,6490875501	2,5347131555	3,5185159001	2,5414000876	3,4469271164	3,6795595701	2,6521558587	3,0568505799	2,7366883698	2,995817402	2,2742114742	2,7692207537	3,1081511473
3,2057446973	2,5999273155	3,1209739332	2,4958045116	2,8018332764	2,7363831151	2,7303327732	3,2578824684	3,6421353468	2,9964767406	2,5996684173	3,2513124614	2,8019500353	3,2645908963	2,5478416466	2,9259086012	2,6195498488	3,6491104188	2,5347162521	3,5187046981	2,5414320237	3,4469919274	3,6943127198	2,6521640865	3,060478886	2,7367008842	2,9964338097	2,2742236527	2,7751141636	3,1083088488
3,2188576738	2,5999434134	3,1210376228	2,5022433296	2,8019511377	2,7364103475	2,7303385303	3,2578835803	3,6424166596	2,9970619056	2,5997364467	3,2513691543	2,8019639202	3,274871118	2,5478554728	2,9278486231	2,6195911986	3,6491523516	2,5347254493	3,5188294804	2,5541934388	3,4470326468	3,6947344673	2,6586807242	3,0605511538	2,7367098427	2,9965904958	2,2742313006	2,7887147637	3,1123087091
3,229097369	2,599992069	3,121073055	2,5023240848	2,8020493926	2,7366078543	2,7303431879	3,2582020017	3,6424302902	2,9973027612	2,5997563145	3,2514411084	2,8019757558	3,2899851716	2,547921556	2,9282518027	2,6326019825	3,6491728361	2,5347817484	3,5188890378	2,5544209491	3,4471259839	3,6972466828	2,6586841768	3,0613173201	2,7367316227	2,9968336992	2,2742335609	2,7888286835	3,1144854267
3,2386150835	2,5999968714	3,1210787861	2,5023284454	2,8020633675	2,7367681259	2,7303522148	3,264760675	3,6425729384	2,9973853656	2,599781449	3,2515583197	2,8020257201	3,296791631	2,5607549861	2,9316867434	2,6326086272	3,6491908108	2,5347950714	3,5762213499	2,5606176633	3,4471896998	3,7059002407	2,6588065531	3,0615079579	2,7367449884	2,9968819054	2,2742362106	2,7889468837	3,1146335445
3,2386459201	2,6000043944	3,1211335132	2,5085185151	2,808168934	2,7367802581	2,7303665872	3,283085414	3,642586667	2,9974211866	2,5997994393	3,2515926082	2,8020609492	3,3114739064	2,5670652723	2,9320069065	2,638789903	3,6491912324	2,5348118965	3,5766367969	2,5609590506	3,4522184685	3,70739495	2,6646972353	3,0615530704	2,7367505557	2,9970500272	2,2742426228	2,789016202	3,1208675745
3,2386908292	2,6000229919	3,1211844106	2,5150104543	2,8084468561	2,7368967177	2,7303724197	3,290071789	3,6426272355	3,0038365227	2,5998167749	3,2515942812	2,8020643409	3,3138444988	2,5674897515	2,9320900816	2,638936847	3,6556392562	2,534825099	3,576950494	2,5667066184	3,4578483798	3,7074756114	2,6648460966	3,0617045162	2,7367664535	2,9971105697	2,2742434317	2,7902801742	3,1209594119
3,240632796	2,6000242224	3,121190524	2,5208204526	2,8085129066	2,7368970525	2,7303940432	3,2972546503	3,6426825042	3,010502974	2,5998507109	3,2516443915	2,8021014914	3,3146085703	2,5674920748	2,9321286229	2,6448170129	3,6750173346	2,5348503095	3,5770238286	2,5673320117	3,4666180987	3,7075125874	2,6650182686	3,062006154	2,7368141265	2,9971787365	2,2742468153	2,7935001285	3,1209630927
3,245061921	2,6000341515	3,1213021108	2,5218235812	2,8085141324	2,7369109333	2,7303944709	3,3158095214	3,6486272323	3,0170474932	2,5998576131	3,2516487921	2,8080863501	3,31499973	2,5739343618	2,9322502247	2,6580204039	3,6752511831	2,534855487	3,5770430418	2,5674638769	3,4666248647	3,7077019588	2,6650372754	3,0620931991	2,7368156105	2,9972988742	2,2742479406	2,7943215128	3,1210282776
3,2451506246	2,6000430592	3,1213102032	2,5274019449	2,8085375661	2,7433728732	2,7304113664	3,3164839259	3,6486694742	3,0234357236	2,5998629186	3,2516706414	2,8086115208	3,315581434	2,5739667738	2,9323419496	2,6583837057	3,7012618255	2,5348708157	3,5773517301	2,5674848399	3,4728628045	3,7078221694	2,6650523097	3,0622795267	2,7368181262	2,9973194899	2,2742497732	2,7949153972	3,1210999006
3,250774484	2,6000443041	3,1213830611	2,5279731781	2,8149657555	2,7499536966	2,7339624937	3,3165574381	3,6490218709	3,0235666757	2,5998777614	3,2516719594	2,8149836631	3,3158865754	2,5796955728	2,9323708929	2,658677906	3,7046502226	2,5348955759	3,5773832932	2,5739357741	3,4729503155	3,7078561463	2,6650813485	3,0623396547	2,7368424994	2,9973228242	2,2742528932	2,7949513146	3,1211038854
3,2509679658	2,6000524525	3,1213921859	2,5281764054	2,8150136743	2,7556643399	2,7346165256	3,3166145978	3,6491764673	3,029453306	2,5999116435	3,2516774351	2,8210454559	3,3159177621	2,5802656025	2,9323993831	2,6587110981	3,7074577721	2,5349032336	3,5774141856	2,5739493966	3,4791691265	3,7078625441	2,6651414646	3,0624277255	2,7368585593	2,9973823763	2,274254681	2,7951364118	3,1211571502
3,2509699442	2,600056149	3,1224669242	2,5336365716	2,8213641328	2,756074658	2,734707348	3,3166928575	3,6491775412	3,0296668031	2,5999623324	3,2516816561	2,8212650254	3,3162669844	2,5804828618	2,938783039	2,6644059856	3,7075147349	2,5349129548	3,577480862	2,5798965602	3,4853311967	3,7111586546	2,6651472518	3,0624622932	2,736869183	2,9974169246	2,2742588834	2,7953236185	3,121176063
3,2511037133	2,6000678689	3,1233397705	2,5339485126	2,8215007327	2,7564248985	2,7350293475	3,3166965643	3,6555889196	3,0297783767	2,5999684886	3,2516921207	2,8215750422	3,3185422091	2,5804994334	2,9388121375	2,6648687478	3,7076270025	2,534917368	3,5774821104	2,5802613196	3,4989130764	3,7135533817	2,6651899314	3,0625434344	2,7368726241	2,9974390586	2,27533587	2,7953825689	3,1212383118
3,2512131098	2,6000763659	3,126003811	2,5340226903	2,8279961082	2,7629354598	2,7353397319	3,3167045828	3,6557379041	3,0300091318	2,5999697378	3,2539406272	2,8215811902	3,3192202094	2,5805315347	2,9518445684	2,6648903443	3,7096626122	2,5349193826	3,5774970053	2,5869737067	3,5053888887	3,7136093953	2,6651910848	3,0625823215	2,7368796907	2,9974529184	2,2782954456	2,7954191748	3,1213371455
3,2513730788	2,6000800374	3,1262724011	2,5342276556	2,8343845337	2,7629522717	2,7355572274	3,316708186	3,6621217457	3,0300836596	2,5999703263	3,2575899188	2,827915542	3,3202090284	2,5865163151	2,9646121516	2,6649421939	3,7133679185	2,5367895873	3,5814897981	2,5929330649	3,5089620489	3,7137060625	2,6652045639	3,0626485671	2,7495521964	2,9975055323	2,2783512338	2,7955077147	3,1213522867
3,2513923839	2,6031111795	3,1269211838	2,5344533294	2,8344091885	2,769486153	2,7356072911	3,3167106319	3,6621884358	3,0364966744	2,6000001862	3,2578127791	2,8344044191	3,3211262024	2,5870365358	2,9650060248	2,6650011798	3,7139894227	2,5399206232	3,5814997599	2,5933165892	3,5096340538	3,7137720729	2,6652243022	3,0627060458	2,7498112192	2,9975307179	2,2785173142	2,7955260374	3,1213552058
3,251563874	2,6034544121	3,1271083619	2,5347297985	2,8346363141	2,7758856577	2,7357121648	3,3167952316	3,6622091064	3,0365665406	2,600009751	3,2578819574	2,8345075594	3,3211287754	2,5989013338	2,977934248	2,6651170185	3,7140277224	2,5403106457	3,5818707588	2,5974822921	3,5101000924	3,7141171074	2,6652436568	3,0627083436	2,7561942033	3,0038622683	2,2800335829	2,7955303975	3,1213720259
3,2515701392	2,6044081908	3,1274039341	2,5347352977	2,8385421976	2,7824203316	2,7359803774	3,3168022569	3,6748166508	3,0366155241	2,6000141451	3,2578967244	2,8408785768	3,3220004364	2,5991677177	2,9807943753	2,6651206771	3,7140574743	2,5405919008	3,5822402912	2,5990830917	3,5110634946	3,7142056955	2,6652502908	3,0627372158	2,7562202631	3,0040813142	2,2804859082	2,7955451199	3,1238110696
3,2516255189	2,6044445499	3,127506456	2,5347692909	2,8473987208	2,7824883	2,7360122263	3,316848527	3,6752756773	3,0416866526	2,6000249238	3,2581754566	2,8410853042	3,3224859648	2,5994077068	2,9842839812	2,6651435316	3,720383825	2,5406087285	3,5823931138	2,599180485	3,5112043786	3,731146535	2,6672114922	3,0692469763	2,7563098221	3,0105272697	2,2805838506	2,7955575884	3,1257715545
3,2516430095	2,6046152791	3,1275418903	2,5347919032	2,8474809219	2,7835010484	2,7360669504	3,3168950089	3,6777811711	3,0422799286	2,6000293221	3,258181959	2,8476281451	3,3227169004	2,5994980947	2,9844032091	2,6651606118	3,7271227076	2,5406465781	3,5826890804	2,5992458126	3,511600182	3,7338620835	2,6694853018	3,0755387639	2,7564741077	3,0105497946	2,2807305594	2,7955645325	3,126574436
3,251654324	2,6046776929	3,1277836134	2,5348080364	2,8541871003	2,7947287437	2,7363755677	3,3188322889	3,6817449815	3,0494472293	2,6000295008	3,2582024383	2,8509109372	3,3229690405	2,5994989763	2,9845220174	2,6651854545	3,7273909851	2,540803027	3,5827654722	2,599270377	3,5117520317	3,7365630937	2,6694858171	3,0755552391	2,7625651537	3,0105546246	2,2807367812	2,7978891729	3,1268841224
3,2517058404	2,6047124987	3,1278726435	2,5348397536	2,8597671296	2,794989752	2,7365472501	3,3207092081	3,6879201647	3,0495294811	2,6000480023	3,2631446356	2,8537359238	3,3406960416	2,5996215648	2,984528348	2,6651930042	3,7597618225	2,5409361009	3,5828920091	2,599602679	3,5117650576	3,739966218	2,6708746144	3,0778587967	2,7627929212	3,0419393307	2,2807598527	2,7985303622	3,1271793279
3,2556164268	2,6056167196	3,1395547499	2,534853085	2,8600509804	2,795095383	2,7365676996	3,3211226749	3,7011551618	3,0538009673	2,6000595714	3,2840826413	2,85410837	3,3446767077	2,5997519294	2,9901577379	2,6652146943	3,7724439048	2,5413787575	3,5834852038	2,5996424987	3,512200145	3,7404278182	2,6709172769	3,0888083193	2,7694502735	3,0508755006	2,2871702786	2,8009222293	3,1272323102
3,2562476149	2,6056502615	3,1591976106	2,5348583423	2,8602394416	2,7953043471	2,7367438449	3,3222232167	3,7070380455	3,0555271865	2,6000719693	3,2901536065	2,854226904	3,3599408033	2,5998073456	2,9903515015	2,6652345789	3,7728265748	2,5413894185	3,5835952677	2,599670139	3,5122132551	3,7454631961	2,6709860667	3,0945061814	2,7825044078	3,0542236498	2,2872661923	2,8009431229	3,1272609637
3,2564586378	2,6060026358	3,1597673921	2,5348599098	2,8603111684	2,7953324301	2,7368418421	3,322536088	3,707039307	3,0556462951	2,6000723848	3,2907985238	2,8589437687	3,3609566026	2,5998436692	2,9905576945	2,6652370398	3,7729226442	2,5414021272	3,5836255148	2,5996903874	3,5123724774	3,7599540869	2,6710158498	3,0946693414	2,78251104	3,055228726	2,2930962013	2,8011012453	3,1274035177
3,2564678807	2,6063672325	3,1604626628	2,5348644818	2,8603218373	2,7953392268	2,7369103866	3,3228345368	3,7073694211	3,0556604215	2,6000755431	3,3038607548	2,8593727239	3,3618060816	2,5998569803	2,9906048269	2,6652458032	3,7729292057	2,5476123664	3,5837723731	2,5997836882	3,5172848989	3,7715123517	2,6712015642	3,0950849236	2,7825123498	3,0557416552	2,2935953313	2,8011989841	3,1274873168
3,2570953825	2,6065012119	3,1649632004	2,5348852992	2,8603322262	2,7953562974	2,7369198912	3,3230051531	3,7074361856	3,0557014488	2,6000801285	3,3043082962	2,8599114883	3,3618617348	2,5999484647	2,9906569567	2,6652477147	3,7729714834	2,5479402424	3,5838077394	2,5998435695	3,5182831317	3,7717578316	2,6713032046	3,0952974693	2,788167652	3,0558843584	2,2937359281	2,8016549577	3,127737885
3,2576017466	2,6065181665	3,1668040917	2,5348883525	2,8604645746	2,795398283	2,7493318061	3,3231430734	3,7074659368	3,0558697931	2,6000841287	3,3100259894	2,8601785456	3,3689991203	2,5999665845	2,9906962316	2,6670033349	3,772989998	2,5479491814	3,5904476694	2,5998737947	3,518647463	3,7721642356	2,6713585805	3,1009827869	2,789055101	3,056081261	2,2937423132	2,8016835606	3,1277436297
3,2578562879	2,6065791022	3,1670124678	2,5348918768	2,8604687623	2,7954641172	2,7498234832	3,3233085739	3,7075634666	3,0559324841	2,6000844798	3,3157682565	2,8603540341	3,3797964916	2,5999726138	2,990890809	2,6684928071	3,7730152201	2,5542736479	3,5969045381	2,5998807324	3,5188014139	3,7723897908	2,6713786872	3,1014320449	2,7947740052	3,0561597721	2,2937581977	2,8016890956	3,1277793072
3,2580988687	2,6065871948	3,17337012	2,5348983926	2,860498285	2,7954647742	2,7561538312	3,3362826894	3,7076069163	3,0559450717	2,6012952984	3,3163416246	2,8604364646	3,380467814	2,5999866608	2,9909838754	2,6694389915	3,7730211414	2,5664378889	3,6162874551	2,5998996735	3,5312804915	3,7724842185	2,6713926165	3,1015602634	2,7950746417	3,0561679115	2,300268977	2,8018738949	3,1278889369
3,2581055027	2,6129582518	3,1734924414	2,5349057956	2,8605284951	2,7954774297	2,7624585445	3,348934393	3,7076172444	3,0559905248	2,6014187916	3,3164820578	2,8605417852	3,380509154	2,6000029538	2,9910574572	2,6695536706	3,7776036349	2,5669651599	3,6165535682	2,5999452878	3,5382732083	3,7727068505	2,6713995283	3,1018212028	2,7951505324	3,0561851417	2,3002898397	2,801877933	3,1279076535
3,2581615844	2,6130296796	3,1787394426	2,5349059735	2,8605303667	2,7954822731	2,7629015068	3,3624174619	3,7076476924	3,0560076141	2,6038693265	3,3167161514	2,8605921019	3,3805312198	2,6000062086	2,9914378286	2,6701279862	3,7792336711	2,5671516543	3,6361478034	2,5999503211	3,5444734304	3,7727288049	2,6714066476	3,1126943981	2,7952491857	3,0562245319	2,3056263747	2,8018779346	3,1279125648
3,2639974304	2,6189843693	3,1799749253	2,5349100651	2,8605382008	2,7954902765	2,7694598758	3,3752672943	3,7077275756	3,0560079064	2,6043304882	3,3167567234	2,860594657	3,3809072704	2,6000212039	2,9921133731	2,670791187	3,7792364874	2,5673302049	3,641439758	2,5999604839	3,544933514	3,772837292	2,6714829062	3,1132855685	2,7953425602	3,0574826651	2,3067048707	2,8020073185	3,1341749137
3,2706631303	2,6194543301	3,1853524551	2,5349123858	2,8605724426	2,7954973252	2,7694600221	3,3752862641	3,7077744906	3,0560820448	2,6045364412	3,3167742555	2,8606043652	3,3809532376	2,6000563303	2,9932035607	2,6709357669	3,779400723	2,5673512895	3,6419331261	2,5999662718	3,5578236138	3,7729269473	2,6715705385	3,114091857	2,7953992205	3,0577881553	2,3067659105	2,8020191988	3,1342315521
3,2841401449	2,6255698904	3,1862601009	2,5349233135	2,8606076624	2,7955137053	2,7888462191	3,3754835139	3,7078142981	3,0561275076	2,6046495749	3,3168192761	2,8606414938	3,3811856486	2,6000805279	2,9944881821	2,6709690322	3,7795190733	2,5674274042	3,6422184351	2,6000257364	3,5632475126	3,7730450012	2,6715787642	3,1148749859	2,7954444403	3,0599980474	2,3068064107	2,8020454528	3,1343594452
3,2971289968	2,6380498733	3,1862806786	2,5377871385	2,8606157043	2,7955225759	2,7889125618	3,3806778557	3,7078452347	3,056129478	2,6049437645	3,316843714	2,8606665175	3,3814745914	2,6000814091	2,9946347001	2,6711660065	3,7795250117	2,573614856	3,6422593148	2,6000352396	3,564385133	3,7730541425	2,6716234436	3,1170663772	2,7955279103	3,0605196761	2,3068244193	2,8085609975	3,1393126137
3,3033210259	2,6384095345	3,1863206049	2,5395849512	2,8606161494	2,7955283902	2,7917335106	3,3815760405	3,7132649995	3,0561830746	2,6051629057	3,3168927484	2,8606706696	3,3815013236	2,6000834392	2,9957354719	2,6712386411	3,7988594403	2,5739734117	3,6423108038	2,6000472569	3,5644553915	3,7765298174	2,6716242484	3,1204158486	2,7955298863	3,0607591468	2,313066295	2,8086058273	3,1405565069
3,3086645618	2,6391549105	3,1863387168	2,5401663112	2,8606189304	2,7955353157	2,7933748719	3,3816760117	3,7139175035	3,0562077233	2,6054647888	3,3224521953	2,8606712827	3,3816710866	2,6034715759	2,9957598976	2,6713561629	3,8048131394	2,5805309313	3,6426812525	2,6000570823	3,5645244045	3,7769744424	2,6716283077	3,1209194441	2,7955360668	3,0614189093	2,3132049732	2,8151137297	3,1407888452
3,3098175731	2,6455058155	3,1863532891	2,5404175773	2,8606395925	2,7955510145	2,7949625921	3,3817154426	3,7143739599	3,0562165233	2,60562101	3,3226140646	2,8606727716	3,3817253277	2,6045415735	2,9957904473	2,671360984	3,8051388913	2,5867583246	3,6426945261	2,6000591379	3,5649848001	3,7771804975	2,6716443849	3,1209283497	2,7955679025	3,0616889686	2,3133251637	2,8345023259	3,1408854178
3,3100018173	2,6519431201	3,1863790418	2,5405634721	2,8606454149	2,7955559214	2,795198392	3,381757968	3,7203938671	3,0562259327	2,6058503695	3,3228669108	2,8607037489	3,3818412452	2,6054963945	2,9968254004	2,6713937776	3,8182741441	2,5869531162	3,644282989	2,6000703777	3,5701350024	3,7776240529	2,671691292	3,1210344322	2,8005720289	3,0619736522	2,3133299195	2,8407926538	3,1472656758
3,3154980179	2,6521267127	3,1864025366	2,5407506785	2,8606598236	2,796889439	2,7952636241	3,381897003	3,720576912	3,0562314258	2,6059723537	3,3231394677	2,8607198077	3,3820229854	2,6056204563	2,9969512484	2,6714013449	3,8248300125	2,586977018	3,6464060738	2,6000871962	3,5702398507	3,7777056579	2,6717404408	3,1211022614	2,8006026796	3,0620059259	2,3133482254	2,8411541666	3,15302492
3,3160894274	2,6521419148	3,1865109183	2,5408597932	2,8606804981	2,8000183914	2,7953112343	3,3819116621	3,7207907613	3,0587519577	2,6061134128	3,323374307	2,8607258497	3,3820433302	2,6060251261	2,9974460738	2,6714055656	3,831318846	2,5870040072	3,646873191	2,6028269187	3,5750988864	3,7778070897	2,6717653412	3,1211386222	2,8011881547	3,062113652	2,3195866139	2,8411982051	3,1601968421
3,3161416063	2,6521562599	3,1865299436	2,5409396694	2,8606992436	2,8002194554	2,7954303771	3,3819330417	3,732770676	3,0614637236	2,6061500397	3,3296161209	2,8607399232	3,3820597563	2,6061757444	2,9975203871	2,6714461048	3,8376846293	2,5988946853	3,6468991726	2,6054525552	3,5767564013	3,7781402671	2,6774586368	3,1213503741	2,8014127844	3,0623579392	2,3196127627	2,8463294079	3,1602920926
3,3161601002	2,6529025897	3,1865494833	2,5409902622	2,8606995347	2,800615092	2,7954554501	3,3819490504	3,733929373	3,0617174916	2,6061974783	3,3362351407	2,8639602381	3,3850250671	2,6063096562	2,9975427132	2,6715176697	3,8377308163	2,5990940317	3,6482319852	2,6059338441	3,5768056651	3,778342674	2,691071358	3,1240617158	2,80144631	3,0623611847	2,3197549252	2,8464406503	3,1603076194
3,3164517982	2,6577211417	3,1900279287	2,5410486533	2,8607043165	2,8008810445	2,7954760848	3,3820437734	3,7396003855	3,0619444126	2,6064380026	3,34270842	2,8641826615	3,3850904319	2,6063188804	2,9975584463	2,6715256412	3,8378615932	2,5994275053	3,6484430979	2,6060119678	3,5768592221	3,7787774802	2,691147222	3,1254494062	2,801549305	3,0623843111	2,3198527081	2,8477021684	3,1668274437
3,3164640998	2,65843565	3,1912363688	2,5411812697	2,8607203857	2,8009280533	2,7954987895	3,3820579197	3,7400570999	3,0620761736	2,6064853804	3,3427303999	2,8643392587	3,3855860837	2,6063355311	2,9975601023	2,6715554809	3,8380248424	2,5995415512	3,6485597123	2,6061835496	3,5769483444	3,7792581327	2,6912064144	3,1269270688	2,8015543372	3,0623845271	2,319869809	2,8503416644	3,1668984062
3,3165775662	2,6585115293	3,1916554584	2,5413472772	2,8628149083	2,8014912115	2,7955223919	3,3843312938	3,7458446809	3,0622951016	2,6065030792	3,348532532	2,8643632185	3,3868550082	2,6063878066	3,003970048	2,671679314	3,8380747292	2,5995764232	3,6486689858	2,6064015895	3,577066858	3,7793410295	2,6912983268	3,1270308658	2,8015593879	3,0623955628	2,3255593533	2,8529259321	3,1728907035
3,3165872325	2,6632285518	3,1918900907	2,5413491224	2,8639981137	2,8017345266	2,7955254382	3,3853326743	3,7594428984	3,0623449099	2,6065162696	3,3555908932	2,8647086128	3,3874156498	2,6063910747	3,0101993946	2,6717498694	3,8381585754	2,5995899581	3,6487741058	2,6064254102	3,5771175327	3,7794844773	2,6977246922	3,1270907195	2,8015594689	3,0624073425	2,32593878	2,8537333117	3,1734631115
3,3166841944	2,663747634	3,1921007114	2,5413738656	2,8657687931	2,801817704	2,795551291	3,386997651	3,7595514489	3,0624172696	2,6126034079	3,3559031985	2,865265662	3,3879941505	2,6063944832	3,0104219415	2,6781508105	3,8427140413	2,5995937844	3,6489128184	2,6064384613	3,5771447905	3,7921135528	2,6977544381	3,1276196975	2,8017561521	3,062529015	2,3260244209	2,8541060178	3,1798348372
3,3168018892	2,6641819822	3,1921835062	2,5413952041	2,8666908358	2,8018803858	2,7955548384	3,3877118996	3,771194162	3,0625863689	2,6128514729	3,3595981974	2,8661191732	3,3880573114	2,6064778824	3,0171025088	2,6782651537	3,8436920465	2,5996014189	3,648974332	2,6064679998	3,5771632516	3,7967426998	2,7042737234	3,1276563308	2,80176545	3,0626050247	2,3260563584	2,8541505181	3,184643727
3,3168231427	2,6643398302	3,1923030465	2,5473033076	2,866714209	2,8019620853	2,7955757435	3,3877547367	3,7717877266	3,0680056137	2,6130368624	3,3619747887	2,8665468136	3,3881456022	2,606511965	3,0297248003	2,6912516974	3,8441463761	2,5996680771	3,6490419111	2,6065017945	3,5771952535	3,7986700889	2,7103274359	3,1277504572	2,8018114908	3,0626068306	2,3260985792	2,8583306392	3,1862054768
3,3168733474	2,6646724213	3,1923664199	2,5476843755	2,8667401935	2,8019816437	2,7955786093	3,3882892758	3,7719302476	3,0692474818	2,6131105201	3,3683179553	2,8667791678	3,3901606432	2,6065474329	3,0301268295	2,6976438814	3,8445128755	2,599707467	3,6490955874	2,6065060727	3,5773036774	3,8098421348	2,7169305041	3,1277726276	2,8018645016	3,0626641364	2,326250849	2,8593896294	3,1862332052
3,3188758127	2,6648056402	3,1926733232	2,5544526689	2,8668266715	2,8020005251	2,7977640162	3,388315319	3,7720105714	3,0815797789	2,6195122561	3,3689673703	2,8668387508	3,3926247063	2,6129245706	3,0360375548	2,7043350234	3,8445338127	2,5997794198	3,6491505643	2,6130792665	3,5773037339	3,8115230006	2,7171937992	3,1277999978	2,8019067295	3,0626645706	2,3262973634	2,8601234468	3,1862376496
3,3199408326	2,6648235031	3,1927752443	2,5544670319	2,8668496123	2,8084284819	2,7990140349	3,3883342113	3,7725667599	3,0944126825	2,6195786285	3,3689759946	2,8669496079	3,3948936173	2,6129359878	3,0361975612	2,7107489726	3,8697154105	2,5997972056	3,6491869566	2,6194995155	3,5773683649	3,8120082622	2,7237949761	3,1329552065	2,801961583	3,0626761261	2,3263213759	2,8602528961	3,186298841
3,3206797063	2,6648821699	3,1929423149	2,555464621	2,8669234762	2,8085548219	2,8001414771	3,3883643975	3,7725929699	3,0946749688	2,61960752	3,3748945507	2,8670176571	3,3990193199	2,6191307621	3,0365104098	2,7108399379	3,8707391017	2,5998355695	3,6555851124	2,619581229	3,5773983824	3,8246004727	2,7238299223	3,1337785893	2,8019852379	3,0626776972	2,326373828	2,86027983	3,1863177914
3,3226867694	2,6650073874	3,1929684654	2,5602235886	2,8669419605	2,8151064658	2,8002687267	3,3883817793	3,7727071528	3,0950444152	2,6196145885	3,3811594345	2,8670611262	3,3997902562	2,6193795943	3,0414570567	2,7153887577	3,8837320947	2,5998612382	3,6617042333	2,6255129173	3,5774675735	3,8249067939	2,7296594309	3,1402060456	2,8020404125	3,069201372	2,3323142559	2,8603048237	3,1863548267
3,3230818327	2,6650234522	3,1994537109	2,5608981919	2,8669510425	2,8212645408	2,8012387231	3,3884412409	3,7727427379	3,107663759	2,6196223569	3,3814629458	2,8670762752	3,401077225	2,6194868539	3,04295596	2,7173357098	3,8898350487	2,5999027039	3,6931353707	2,6258167846	3,577496137	3,8310873542	2,7298948323	3,1403537109	2,8020571019	3,0757769698	2,332672194	2,8603667965	3,1863571458
3,323209056	2,6650291755	3,1995945611	2,5609787379	2,8669697731	2,8276889983	2,8014871914	3,3885025233	3,7727815893	3,1079645421	2,6258599181	3,3816180145	2,8670892922	3,4079743016	2,6255762396	3,0430486597	2,7173369607	3,9021538232	2,5999673833	3,6943102046	2,6321632044	3,5775261608	3,8327874172	2,7299039754	3,1406857464	2,8020681831	3,0807434231	2,33273219	2,8604099865	3,1863730096
3,3232371944	2,6650444663	3,2061027248	2,5663443135	2,8669812235	2,8343427179	2,8015560551	3,3885582025	3,7728459821	3,1081004492	2,625926484	3,3816436951	2,8670939739	3,408040216	2,6261025519	3,0467281756	2,7235287894	3,9027595552	2,5999750926	3,6945937006	2,6322092993	3,5775296362	3,8354583439	2,7299107853	3,1467380622	2,8080011069	3,082187586	2,3327809569	2,8604478198	3,1863919533
3,3233182317	2,665102359	3,2125917706	2,567081649	2,8671023434	2,8344036047	2,8016033274	3,4081133613	3,7729011112	3,1081026413	2,6259674257	3,3816860881	2,8671187873	3,4081163885	2,6261433768	3,0496744694	2,7237317267	3,9027806605	2,5999751409	3,7015897884	2,6323809133	3,5813167491	3,835791378	2,7300247504	3,1473197499	2,8083827664	3,0822948237	2,3328559175	2,8605681594	3,1864230391
3,32332549	2,6651081706	3,2253283194	2,5674522449	2,8671269387	2,8411888854	2,8016052763	3,4142404591	3,7729291289	3,1137077366	2,6261225449	3,3819131681	2,8671259995	3,4168560744	2,6323324312	3,0529391806	2,7289152332	3,9028069334	2,5999839722	3,7035888876	2,6325002887	3,5831958786	3,8365139184	2,7300677821	3,147827922	2,8146884944	3,0887851034	2,3328789646	2,8605959232	3,1864367187
3,3294466096	2,6651085739	3,2334442335	2,5674803008	2,8671975034	2,8476058966	2,801607042	3,4144906048	3,7729998437	3,1148220568	2,6325286682	3,3820042954	2,8671578435	3,418954711	2,6326284183	3,054908709	2,7293985993	3,9030165432	2,599984405	3,7071563492	2,6325088543	3,5836652923	3,8371242233	2,7301126411	3,1514928291	2,8150984577	3,0888120831	2,3329058118	2,8606011357	3,1864749692
3,3360172777	2,6651842156	3,2345609296	2,5734562499	2,8731071262	2,8500492782	2,8019916839	3,4207094835	3,7764146998	3,120066272	2,6326334576	3,3820303098	2,8671746099	3,4211517883	2,6447941573	3,0556272149	2,729915617	3,9032119596	2,5999857497	3,7073483373	2,6326020601	3,5836880424	3,8371420993	2,7301481339	3,1528660093	2,8242260773	3,0951190055	2,3377574554	2,8606581403	3,1864960254
3,3361167862	2,6651917906	3,2360399276	2,5735099268	2,8734216673	2,8540650658	2,8019951673	3,4272337783	3,7781805025	3,1200733197	2,6388907981	3,3820447253	2,8672264208	3,4276315665	2,6455106265	3,0558371762	2,7300241706	3,9032220233	2,5999965616	3,7075024451	2,6389325737	3,5838859258	3,8371609397	2,730222358	3,1538743798	2,8280375543	3,101306721	2,3387594867	2,8606606946	3,186498362
3,3416995039	2,6652012942	3,238537413	2,5737867103	2,8737368037	2,8542010292	2,8085582999	3,4275219924	3,7785054469	3,1200915952	2,6389714363	3,3820456767	2,8672352921	3,4316278822	2,6456248954	3,055845078	2,7300246521	3,9032553901	2,5999995803	3,7075371931	2,6389990188	3,5903674758	3,8373178156	2,7303495217	3,1597582079	2,8345681505	3,1015400083	2,3388590131	2,8606772564	3,1865107209
3,3426674123	2,6652036572	3,2410862676	2,5859677182	2,8864412205	2,8599353653	2,8085978253	3,4276536942	3,7787759742	3,1206233679	2,6390227403	3,384134725	2,8672386256	3,4402978621	2,6519491531	3,0558820488	2,7301556263	3,9032992671	2,6000118352	3,7075849078	2,639076725	3,602975446	3,8379618673	2,7303535011	3,1603122228	2,8345695142	3,1082781216	2,3388653285	2,8607457366	3,186528577
3,3492595904	2,6652130652	3,2445811455	2,5861808496	2,88665583	2,8600127055	2,8149766932	3,4450933874	3,7920832102	3,120776846	2,6447734238	3,3876819471	2,8734928448	3,4429865037	2,6520173795	3,0559581366	2,7302004838	3,9033603256	2,6000157554	3,7077325981	2,645517609	3,6358196504	3,8380357501	2,7303544074	3,1667319664	2,8411391895	3,1201907439	2,3388689835	2,8618880469	3,1865296989
3,3621165577	2,6652465702	3,245034214	2,5865177062	2,8867758216	2,8601344782	2,8211057812	3,4460182253	3,7924638542	3,1208302769	2,6453860103	3,38769858	2,8735747238	3,4449843733	2,6520748007	3,0559860797	2,7302555592	3,9055742334	2,6000208402	3,7077883749	2,6455674991	3,6358950967	3,8381064003	2,730372338	3,1670004725	2,8474707983	3,1203040191	2,3389092292	2,8636510494	3,1865463164
3,362145768	2,667437681	3,2451836733	2,5867828991	2,8868066532	2,8601449416	2,8213198024	3,4464589746	3,7984684939	3,1210512265	2,6455633459	3,3877576558	2,8802868115	3,4454073625	2,6520750298	3,0560182065	2,7302923737	3,9086520464	2,600038001	3,7077969724	2,645626054	3,6359703708	3,8382114797	2,7303844542	3,1705753732	2,847613987	3,1211856476	2,3389816412	2,8639200974	3,1865550565
3,3683058333	2,6680771569	3,2502247123	2,5868321563	2,8931112081	2,8602462254	2,8344554385	3,4466656097	3,8053938177	3,1210554693	2,645635979	3,3878041724	2,8850583848	3,4461068518	2,6521792508	3,0560476458	2,7302958343	3,9086633854	2,600066668	3,7078845353	2,6456590599	3,6396086667	3,84090486	2,7303881195	3,1728201434	2,8516221513	3,1212866158	2,339001529	2,8658478317	3,190457985
3,3689072836	2,6681250359	3,2502452901	2,592482791	2,8936687064	2,8603781626	2,8345908759	3,4468002494	3,8117956677	3,1211528987	2,6519025905	3,3878417914	2,8865264989	3,446620675	2,6521975527	3,0561000626	2,7303034047	3,9088478075	2,6000858592	3,7106694041	2,6520642896	3,6399406278	3,8416853867	2,7303905106	3,1733405187	2,8603986874	3,1213748984	2,339026129	2,8659035135	3,1917241811
3,3689944396	2,6682090425	3,2504404672	2,5932822939	2,8997318043	2,8603783624	2,8346188557	3,4470607241	3,8250909284	3,1211577319	2,652014488	3,3885621473	2,8919438573	3,4493549289	2,6583060528	3,0561397961	2,7303095798	3,9089887395	2,606124655	3,7114132239	2,6584284139	3,6402803218	3,8427137498	2,7303911115	3,1765931176	2,8605107186	3,1213798978	2,3390265572	2,8659412627	3,1922300784
3,3692676276	2,6692010854	3,2504944033	2,5933212066	2,9063421801	2,8604869988	2,834671535	3,4470951002	3,8285942079	3,1211598737	2,6520370711	3,3944269842	2,8932166768	3,4501146904	2,6585966571	3,0561431854	2,7303128289	3,909078005	2,6063989335	3,7115818128	2,6584953814	3,6403691703	3,8428559153	2,7303937633	3,1792281601	2,8605567848	3,1248857281	2,3390736829	2,8664822465	3,1923814549
3,3750287271	2,6695170681	3,2512888519	2,5934238607	2,9127546804	2,8605795432	2,841185497	3,4471589855	3,8304804062	3,1211705012	2,6585266054	3,4078848154	2,8932642496	3,4506787532	2,6586713672	3,0561467957	2,7303483514	3,9093221837	2,6127117558	3,7121628173	2,6585813568	3,6417005621	3,8445563916	2,7304045345	3,1799375368	2,860586601	3,1249361882	2,3390813687	2,8665262531	3,1924901996
3,3753533503	2,6696068682	3,2513309087	2,5965944561	2,912806863	2,8605852357	2,8456071154	3,4471967242	3,8308940647	3,1212558433	2,6586862445	3,4125000053	2,8932761785	3,4508840104	2,6587229636	3,0561605257	2,7303485501	3,9094766795	2,6130869507	3,7125455157	2,6587231393	3,6417739954	3,8445809638	2,7304047108	3,1854234964	2,8606349151	3,1255427735	2,339081579	2,8665563475	3,1927050855
3,3799262479	2,6696866273	3,251510115	2,5989403544	2,9128173324	2,8606071399	2,8473585666	3,4526489075	3,8316425824	3,1212572869	2,6626951157	3,4141672545	2,8932970462	3,4509822473	2,6642670287	3,0562308672	2,7303545755	3,9096303531	2,6190878102	3,7128020093	2,662639877	3,6422170928	3,8446613757	2,7304059314	3,185549921	2,8606355138	3,1258460959	2,3391161643	2,8666240803	3,1930821011
3,3811034038	2,6697683083	3,2515646394	2,5992767779	2,9128774742	2,8606296215	2,8476005153	3,4531340403	3,8361125828	3,1212668941	2,6641140864	3,4272627049	2,8995104991	3,4510501145	2,6648642621	3,057608634	2,7303572236	3,9098441261	2,6192920857	3,7131680648	2,6637776521	3,642243012	3,8447169763	2,7304075052	3,1856537276	2,8606540499	3,1264044044	2,3391220106	2,8666854838	3,1994476543
3,3815656364	2,6700169199	3,2515669579	2,5993239615	2,9191503628	2,8606624784	2,8476837209	3,4532401167	3,836922479	3,1213186738	2,6645397282	3,4276480511	2,8995586622	3,4514502781	2,664893172	3,0589460577	2,7303586014	3,909866427	2,6195239547	3,7140788868	2,6639744352	3,6422808138	3,8699934008	2,7308278385	3,1859268484	2,8606902609	3,1269913143	2,3391400928	2,8668412542	3,1994665668
3,3816371758	2,670410911	3,2515955808	2,5995373117	2,9193462633	2,8606941999	2,8535498425	3,4532534656	3,8371652803	3,1213392675	2,6646284039	3,4335429152	2,8997597063	3,4520310427	2,664916875	3,0616474264	2,7303586269	3,9098804687	2,6195802052	3,7142216906	2,6644555555	3,6423671767	3,8706930716	2,7323753464	3,1860532203	2,8606914408	3,1270842791	2,3391751347	2,8669665118	3,2120908574
3,3817992229	2,6704253563	3,2517108255	2,5995507965	2,9193671623	2,8607001473	2,8537183431	3,4534287515	3,8374703795	3,1213465728	2,6646964215	3,4397112267	2,9118962991	3,4521687044	2,6650418981	3,06183939	2,7303791654	3,9098831593	2,6260219944	3,7271965712	2,6644658956	3,642558042	3,8770236009	2,7340848048	3,1861171301	2,8607032896	3,1272842192	2,3391837468	2,8669690967	3,2174820243
3,3820074902	2,6705275048	3,2526085133	2,5996018067	2,9250153762	2,8607135624	2,8602026536	3,4534536188	3,8375017424	3,1213579705	2,6648661481	3,4458421513	2,912384857	3,4524161797	2,6650555259	3,0620532344	2,7303794592	3,922693913	2,6260674735	3,7274317455	2,6644811773	3,6425725614	3,8893513914	2,734927039	3,1861292713	2,8607063735	3,1273071158	2,339191308	2,8669995751	3,2254220411
3,3820147008	2,6705603995	3,2563252397	2,5996330975	2,9252217521	2,8607284917	2,8604190094	3,453500386	3,8376244823	3,121367523	2,6648787173	3,4462879182	2,9178246265	3,4531836299	2,6650850507	3,0620540647	2,7303814157	3,9346914844	2,6261432919	3,7338564887	2,6644888672	3,6425783592	3,8899508401	2,7354120119	3,1863317818	2,8607075709	3,1273979586	2,3392086015	2,8670392351	3,2255083142
3,3820404036	2,6706538676	3,256612222	2,599792363	2,9252757608	2,8652817964	2,860432229	3,4535357628	3,8377745516	3,1213677661	2,6648800624	3,4464450614	2,9192035868	3,4535403564	2,6651258645	3,0621862225	2,7303877876	3,9357398358	2,6311455595	3,7338675613	2,6645426046	3,6426145317	3,890315952	2,7357545999	3,1863696517	2,8607113762	3,127404236	2,3392184486	2,8670490706	3,2256283188
3,3820434222	2,6706950031	3,2570102978	2,5998410279	2,9253512084	2,8654381193	2,8605671041	3,45359816	3,8377918117	3,1213734406	2,6648918394	3,4467089269	2,9192264038	3,4535464454	2,6651452826	3,0622946407	2,7303886253	3,9421159209	2,6320511893	3,7404181592	2,6647747896	3,6426430552	3,8967955028	2,7358073595	3,1863844106	2,8607171424	3,1274422005	2,3392246658	2,867157671	3,2308432245
3,3867338412	2,6710394345	3,2579391258	2,5998952252	2,9254549319	2,8659931675	2,8605726004	3,4537186877	3,8379254684	3,1213756391	2,6649128945	3,4468585789	2,9192381819	3,4628917697	2,6651462979	3,0623229742	2,7325257962	3,9422506817	2,6323248229	3,759747987	2,6648174245	3,6426536867	3,9019723069	2,7358454844	3,1864466984	2,8607182937	3,1274507331	2,3392408265	2,8671947874	3,2321221137
3,3878181177	2,6712387609	3,2579855208	2,5999226465	2,9255159208	2,8662383667	2,8606054536	3,4537189088	3,8381311385	3,1213964503	2,6649151463	3,4469646495	2,9192416336	3,4877652181	2,6651542851	3,0624353678	2,7343646589	3,9552568222	2,6325939599	3,7663483606	2,6648374297	3,6434431485	3,902235797	2,7359957914	3,1864865902	2,8607184276	3,1275125569	2,33924767	2,8672080226	3,232146251
3,3880510816	2,6712394444	3,2580395624	2,5999512297	2,9255888902	2,8662892268	2,8606067008	3,4784904428	3,8381511339	3,1214019942	2,6649560458	3,4469889823	2,9193377965	3,4920341206	2,6651547397	3,0625335613	2,7347715015	3,9564503359	2,6389501703	3,7683581995	2,6648974924	3,6470031098	3,9022997818	2,7360064516	3,1865033089	2,8607323132	3,1275931065	2,33927858	2,8672314242	3,2321464718
3,3883694117	2,6712475323	3,2580756476	2,5999599393	2,9256794065	2,8663291622	2,8606153322	3,4990386339	3,8441259724	3,1254636543	2,6649748237	3,4470037314	2,9198892754	3,4974996505	2,665160975	3,0625503927	2,7349976308	3,9588326164	2,6390642231	3,7713923723	2,6649655539	3,6482529238	3,9024824974	2,7360167654	3,1865573281	2,8607339233	3,1276072903	2,3392857271	2,8672536577	3,2325753785
3,388425984	2,6713355476	3,2581200186	2,5999619346	2,9257075376	2,8663479142	2,8606202232	3,5057167097	3,844593817	3,1276407164	2,6650253742	3,4470374801	2,9212749881	3,5048676201	2,6651666427	3,0625970654	2,735191444	3,9619301531	2,6391162614	3,7722977156	2,6649971966	3,6486308912	3,9026651943	2,7360261534	3,1911132699	2,8642779756	3,1276274028	2,3392872115	2,8736139626	3,2374996657
3,4012541754	2,671383774	3,2581638219	2,5999766534	2,9257478565	2,8664629947	2,8606212098	3,505866868	3,8572807815	3,1278399024	2,6650398803	3,4471222415	2,9235277679	3,5054302613	2,6651729891	3,0626485731	2,7353947402	3,9674936044	2,6446507525	3,7723456003	2,6650190613	3,6486987692	3,9029888757	2,7361918694	3,1921150748	2,8646984115	3,1277036507	2,3392971577	2,8737065857	3,2384093044
3,4015327191	2,6714142948	3,2581921191	2,5999771073	2,9257717558	2,8666238075	2,8606305677	3,5099002621	3,8706688909	3,1278745539	2,6650477769	3,447201309	2,9247302772	3,507527349	2,6651813467	3,062714322	2,7354841582	3,9680706882	2,6516816508	3,7723747824	2,665023515	3,6489688875	3,9030882208	2,7364755295	3,192419777	2,8658594603	3,1277716971	2,339301276	2,8796535511	3,2447654807
3,4016032555	2,6715030141	3,2641949318	2,5999819091	2,9257812159	2,8670127901	2,8606495019	3,5119640616	3,8772573366	3,1394525762	2,6650526702	3,4472090904	2,9253225595	3,5083881569	2,6651949543	3,0627395548	2,7358447606	3,9681689109	2,651708016	3,7725139583	2,6650349664	3,6490088282	3,9031090388	2,7364798259	3,192449118	2,8663759164	3,127803784	2,3393065848	2,8798198898	3,2498097324
3,4078976184	2,6715116079	3,2839725146	2,6000149393	2,9258202509	2,8671107737	2,860669019	3,5119960438	3,8896261295	3,1404643643	2,665061649	3,4475570667	2,9254134574	3,5091389396	2,665200836	3,0688704555	2,7361697047	3,9684020844	2,6518783819	3,7728771027	2,665044099	3,6545408827	3,9031111056	2,7365198854	3,1927894293	2,8664822493	3,1278167926	2,3393068044	2,8802231366	3,2513565879
3,4144241422	2,6715833819	3,2889664092	2,6000170426	2,9258206936	2,8671525883	2,8606763247	3,5120618236	3,8962025059	3,1539499045	2,665063194	3,4483083443	2,9254340807	3,5108450434	2,6652156436	3,0690005698	2,7362614689	3,9684447294	2,6584496519	3,7738679878	2,6650456473	3,655155559	3,9031730094	2,7365937952	3,1928814972	2,8667264981	3,1278347589	2,3393213012	2,8867089637	3,2513852587
3,4166513855	2,6716789928	3,2907591125	2,6000226482	2,9258357113	2,867171207	2,8606859664	3,5120846389	3,8965236748	3,1664923625	2,6650651049	3,4522196315	2,9254587824	3,5119144289	2,6652264288	3,0755295883	2,7362772034	3,9736068176	2,6586757268	3,7749643043	2,6650529655	3,6589445615	3,9032081411	2,7366484644	3,1929960488	2,866758285	3,1339628306	2,339323901	2,8928206387	3,2514451688
3,4208860085	2,6717148068	3,2930354033	2,600029573	2,9258503769	2,86719653	2,8606901271	3,5121788366	3,9017834538	3,1665836037	2,6650977757	3,4533065288	2,9254964205	3,5121173446	2,6652303009	3,0886314221	2,7363323858	3,9740394767	2,6641715064	3,7755669353	2,6650616505	3,6607341718	3,9032137127	2,7366646824	3,193065559	2,8668330726	3,1405908581	2,3393242308	2,8992765687	3,2515027578
3,4210601693	2,6717640807	3,2966563176	2,6000313791	2,9258609219	2,8732603549	2,8606907732	3,5122351681	3,9023887571	3,1667450365	2,6651304776	3,453421601	2,9255160987	3,5123845315	2,6652416229	3,1015566142	2,7363978497	3,9743265185	2,6646874226	3,7770035698	2,6650800552	3,6612594006	3,9032593728	2,7366682679	3,2059484542	2,8669165877	3,1406419123	2,3393341701	2,903199261	3,2515786389
3,4332209371	2,6777589867	3,296792296	2,6000399179	2,9258783461	2,8736027478	2,8607174131	3,512242931	3,9026724107	3,1667837785	2,6651370686	3,4534398998	2,9255243499	3,5134339026	2,6652421909	3,1124871998	2,7364007638	3,9743375834	2,6646953894	3,7779283486	2,6650887911	3,6614540349	3,9071008604	2,7366762048	3,2100175819	2,8671162333	3,1734290204	2,3393424197	2,905976545	3,2516100176
3,4332940265	2,6846593054	3,2972018933	2,6000694457	2,9258993281	2,8866037624	2,8607198838	3,5122645399	3,9028915838	3,1669038358	2,665151216	3,4598630474	2,9255282137	3,514978124	2,6652439749	3,1148190895	2,7364039993	3,9744860105	2,6648615402	3,7781109218	2,6650888831	3,6620023843	3,9082038953	2,7366782785	3,2131632028	2,8671650842	3,1800068554	2,3393446902	2,906269188	3,2516628572
3,4337670328	2,684661566	3,3035553652	2,600076332	2,9259014695	2,8922734723	2,8607304695	3,5122756026	3,9029715751	3,1796556361	2,6651586025	3,4719232241	2,9255565266	3,5154197275	2,6652472047	3,1148682063	2,7365047032	3,9748269474	2,664902516	3,7786539987	2,6651009015	3,6621657076	3,9083499977	2,7367093457	3,2160343232	2,8672417359	3,180027196	2,3393450863	2,9062808045	3,2516642053
3,4340726631	2,6910515923	3,3036731999	2,6000810756	2,9259039727	2,8992874154	2,8607327618	3,5123562758	3,9031001571	3,1798482591	2,6651653288	3,4731007668	2,9256525961	3,5180528448	2,6652472578	3,1209269158	2,7365270747	3,9748513402	2,6649120499	3,7787443221	2,6651214366	3,6686222362	3,9091545444	2,7368153438	3,2191420661	2,8732099214	3,1847848799	2,3393474147	2,9127243922	3,2516911578
3,4417961363	2,6910656783	3,3038162346	2,6016198218	2,931177545	2,8995686483	2,8607399024	3,5123628046	3,9033527467	3,1799911924	2,665168699	3,4793904937	2,9256535553	3,5181141786	2,6658183307	3,1210192828	2,736532275	3,9814649621	2,6649522402	3,7789821765	2,6651499937	3,6749865598	3,9093719811	2,7368795269	3,2252118646	2,8797557687	3,1849954921	2,3393511425	2,9127848151	3,2517072503
3,4461751118	2,6911288528	3,3097406916	2,6021498968	2,9315574926	2,9062603411	2,8649560786	3,5128261447	3,9033772549	3,1800324986	2,6651748294	3,4860513291	2,9256727588	3,5182075373	2,6693038279	3,121070181	2,736535753	3,9879317447	2,664985615	3,7790615662	2,665203347	3,6811377989	3,9095446242	2,7368903934	3,2252670382	2,8801274232	3,1859914877	2,3393524953	2,9187515342	3,2551150395
3,4461931603	2,6977055929	3,3101753752	2,602544893	2,9320328567	2,9063479488	2,8660084606	3,5167813973	3,9084689672	3,1800501937	2,6651844372	3,4904661515	2,9256747971	3,5187335646	2,6693340377	3,1210748529	2,7366068606	3,9941928867	2,6649961697	3,7792832825	2,6652069864	3,6879829945	3,9096978514	2,7369050256	3,2255746519	2,892923376	3,1860127891	2,3393586001	2,9190608415	3,2563921602
3,4462758157	2,6978202705	3,3102738656	2,6047299006	2,932044283	2,9125920377	2,8660226899	3,517189267	3,9093420628	3,1824986172	2,6651868289	3,4926547566	2,9256981767	3,5251571008	2,6699535123	3,1211084047	2,7366892845	4,0070588285	2,6650114027	3,7793968807	2,6652226783	3,6940232144	3,9145225408	2,7369148678	3,2321493079	2,8930638423	3,18606773	2,339364012	2,919331831	3,2566312269
3,4464812199	2,7031630402	3,3150657999	2,6050924067	2,9323906716	2,9185727515	2,8663012052	3,5176553513	3,9098884918	3,1831703415	2,6651930581	3,4990096431	2,9257079363	3,5360077237	2,6711344419	3,1211454882	2,7367162317	4,0075462606	2,6650143726	3,7860209047	2,6652398465	3,6943163548	3,9233409303	2,7433100339	3,2334859388	2,893291872	3,1862152655	2,3393811471	2,9219546333	3,2579357829
3,4469966697	2,704003568	3,3154466222	2,6053049975	2,938912855	2,9193548098	2,8666194453	3,5180518626	3,9161557391	3,1841624357	2,6651956744	3,4993179458	2,9257154866	3,5446177071	2,6711562016	3,1211532486	2,7367340385	4,0139099342	2,665032686	3,8048387536	2,6706993178	3,6947169631	3,9279684445	2,7433960024	3,2445853266	2,8998403889	3,1862897808	2,3393831896	2,9246586096	3,2579984463
3,4470162579	2,7066037096	3,3157772963	2,6054399356	2,9447777939	2,9253815451	2,8668601365	3,5180978851	3,935852444	3,1852053733	2,6651977244	3,5049209927	2,9257321854	3,5542637698	2,6713268434	3,1211712383	2,7367516254	4,0205762529	2,6650416864	3,8268295263	2,6708250122	3,704551525	3,9293491406	2,7434256849	3,244689351	2,9188954143	3,1863815201	2,3393918347	2,9246831328	3,2580083464
3,4470544701	2,7081905313	3,3160287578	2,6054607652	2,9452875911	2,9255126539	2,8669618926	3,5182572611	3,9547294614	3,1856993489	2,6652006275	3,5055364846	2,9257323417	3,5545696508	2,6714617186	3,1211747861	2,7368233924	4,0327046826	2,6650459013	3,8356104473	2,6709816492	3,7064662148	3,9467097788	2,7498522079	3,2486821508	2,9189613135	3,186416534	2,339393301	2,9254194475	3,2580362325
3,4470547851	2,7102486095	3,3166336168	2,6059287712	2,9453364113	2,9255176755	2,8671662466	3,5183864886	3,9552446383	3,1857047691	2,6652132383	3,5114850589	2,9257484255	3,5568600088	2,6715318803	3,1211900421	2,736838184	4,0327453237	2,6650467175	3,8363277274	2,671325205	3,7069620014	3,9482570951	2,756451847	3,2493203427	2,9211524505	3,1864192372	2,3394071606	2,925441887	3,2581734001
3,4470926187	2,7169467045	3,3166533122	2,6060049814	2,9454121985	2,9255370314	2,8672124376	3,5185704703	3,955384103	3,1860121503	2,6652373345	3,5116559688	2,9257878397	3,5638630065	2,6715690164	3,1212026614	2,7368593449	4,0332229724	2,6650552314	3,836598529	2,6713771243	3,7072931586	3,9548008743	2,7625054259	3,2509196476	2,9240534552	3,1864280645	2,3394116697	2,9255401141	3,2641816841
3,4471149911	2,7171557716	3,316659923	2,6062257052	2,9518350107	2,9255548015	2,8672225306	3,5185807235	3,9665580955	3,1860339086	2,6652470596	3,5120615356	2,9258092067	3,5645132186	2,6716131868	3,1212837254	2,7368637654	4,0332673281	2,6650800424	3,8367055226	2,6714072019	3,7075532128	3,9553030917	2,7629275396	3,2509296053	2,9249342911	3,1865106291	2,3394146362	2,9255762359	3,2642205981
3,4471406785	2,7173409171	3,3166750794	2,6062784186	2,9715267258	2,9256301214	2,873583749	3,5187285407	3,9675940075	3,1861142243	2,6697465791	3,5122034333	2,9258120376	3,5684578541	2,6716189849	3,1212974534	2,7368817444	4,0333725418	2,6651254257	3,8369173899	2,6714553173	3,7075701519	3,9553335494	2,7629864982	3,251177007	2,9255131387	3,1884371272	2,3394182361	2,9257239683	3,2643700602
3,4471545129	2,7173715277	3,3167062992	2,6062869441	2,9778293079	2,925685852	2,8794421698	3,5187885371	3,9678168508	3,1862628471	2,6698225516	3,5122487677	2,9258188901	3,5693558339	2,6717547176	3,1213261708	2,7368836718	4,0336384569	2,6651299537	3,8377127285	2,6714989664	3,7075812557	3,9594020025	2,7693776304	3,2511818136	2,9255579006	3,1894651224	2,3394187867	2,9258259664	3,2776130648
3,4472087509	2,72364302	3,3168172693	2,6063334746	2,9840908212	2,9257371318	2,879958094	3,5188441034	3,9678884129	3,1862759597	2,6702309437	3,51226797	2,9258336668	3,5703890297	2,6778898217	3,1213699822	2,7368881224	4,0354472072	2,665160602	3,8377847183	2,6715128464	3,7076447114	3,9613949768	2,769437631	3,2512385187	2,9256317052	3,1912330842	2,3394215938	2,9258484579	3,2778021553
3,4472114673	2,7236554711	3,3168777207	2,606454713	2,9844140833	2,925751532	2,8801170549	3,5188705521	3,9681168617	3,1862846112	2,6705415105	3,5122707243	2,9258494193	3,5710218081	2,6779556446	3,12195304	2,7369242932	4,039335594	2,6651735999	3,8416947324	2,6716349494	3,7077239128	3,9660965551	2,7695094452	3,2513098414	2,9258333313	3,1912473293	2,3394221939	2,9258580525	3,2905752061
3,4514254792	2,7265488725	3,3168891422	2,6064577637	2,9894916815	2,9257660305	2,8802856577	3,5252882495	3,9681266445	3,186335314	2,6705863285	3,5122891474	2,9258566371	3,5710301456	2,6781322089	3,125756452	2,7432342064	4,0397427337	2,6651814853	3,8420584644	2,6716943584	3,7137443414	3,9662221838	2,7742514035	3,2513154898	2,925896381	3,1912790875	2,339424221	2,9258624841	3,2973040056
3,453326179	2,7270708692	3,3183285975	2,6064600053	2,9898351892	2,9258203478	2,8932198138	3,5317543611	3,9682410368	3,1864090128	2,6709814256	3,5122987052	2,925861975	3,5726525109	2,6847850912	3,1262690347	2,7495881227	4,0399011219	2,6652138089	3,8424836142	2,6716960679	3,7202134118	3,9663498625	2,7760260335	3,2513269035	2,9258971147	3,1915989656	2,3394252878	2,9258652483	3,2973211756
3,4535694228	2,7283458171	3,3199959975	2,6064791302	2,9902474641	2,9258345681	2,8996069071	3,5318223583	3,9683533174	3,1864499534	2,6713610278	3,5122990977	2,9258746899	3,5734045062	2,697232215	3,1267169816	2,749751814	4,0399152435	2,6652311251	3,8435913504	2,6717168913	3,7272776701	3,9670733065	2,7821487157	3,2514608339	2,9259091364	3,191778466	2,3443725727	2,9258688754	3,3030182667
3,4650533559	2,7295817116	3,3209660631	2,6065766364	2,9902611357	2,9258567564	2,8998252217	3,531858682	3,9683835016	3,1864526551	2,6715700046	3,512323847	2,9275801131	3,5739810395	2,6975532076	3,1276091158	2,749789725	4,0519528273	2,6652345759	3,8437201772	2,6717286544	3,7382198372	3,9670863878	2,7825177896	3,2514768391	2,9267461477	3,192568314	2,3445582804	2,9258900023	3,3037803005
3,4731818245	2,7297595824	3,3213227435	2,6065787319	2,9903665835	2,9258610594	2,9122821838	3,5512216002	3,968454003	3,1864705385	2,6716268636	3,5123554558	2,927728117	3,5748108743	2,6975822146	3,12762438	2,749836468	4,0660742673	2,6652388669	3,8441612661	2,6782122521	3,7595187235	3,9673707787	2,7889626383	3,2515353067	2,9294678641	3,1925878584	2,3451305786	2,9280925084	3,3099899555
3,478795572	2,7298367102	3,3221159279	2,6065964837	2,9904090699	2,9258623831	2,9193457345	3,5586777954	3,9738517937	3,1865361348	2,6716521969	3,5123638464	2,9285688996	3,5749661196	2,6977870455	3,1278456569	2,7498480955	4,0841375552	2,6652392857	3,8442010522	2,6844776707	3,7664820123	3,9674450432	2,7890562385	3,2515590579	2,9307755189	3,1926069747	2,3452264125	2,9286354415	3,3102395599
3,479273498	2,7298792808	3,3223338353	2,6127857946	2,9904447742	2,925872471	2,9202569465	3,5644739378	3,9795374813	3,1865423051	2,6716953495	3,5123917403	2,9286205751	3,576082233	2,703918226	3,1278647913	2,7498815779	4,0977128233	2,6711063851	3,8445187447	2,6899971047	3,7699889984	3,9675857733	2,7890659684	3,2515743316	2,9313250131	3,1926156292	2,3456903968	2,930586957	3,3150211431
3,4796500158	2,7299487291	3,3227259694	2,612912412	2,9906022245	2,9258944501	2,9248352477	3,573588159	3,9873450838	3,1865473262	2,6717290737	3,5177077877	2,9315415744	3,5766535335	2,7039981262	3,1278650706	2,7561469834	4,0979699744	2,6711922719	3,8445313471	2,6907693413	3,7703207118	3,9676151023	2,7895568402	3,2515806715	2,9314667442	3,1927201284	2,3457698727	2,9309544184	3,3156495608
3,479751939	2,729958566	3,32294563	2,6193482233	2,9906957281	2,9259118613	2,9252171147	3,5744444383	3,987836404	3,1865584271	2,6717412568	3,5179152362	2,9316191524	3,576683163	2,7041643167	3,1278997332	2,7562097833	4,0982624047	2,6713068429	3,8447036694	2,691098766	3,7705968949	3,967785236	2,789700054	3,2516262246	2,9315933574	3,192804427	2,3458168261	2,9313928236	3,3157843214
3,4850051154	2,7300042506	3,3231024974	2,6194727695	2,9907038524	2,9284516349	2,9253960486	3,5754772678	3,9940545302	3,1915828034	2,6717448987	3,5180978565	2,9316693453	3,5770475553	2,7042858018	3,1406060749	2,7616126643	4,0986221656	2,6716348787	3,8567829255	2,6912704261	3,7714700086	3,9681890018	2,7945880364	3,2516465171	2,9316385475	3,1928405387	2,3458496569	2,9314205884	3,3159196221
3,4899574892	2,7300230865	3,3298611626	2,6194749321	2,990720274	2,9294293958	2,9255396723	3,5765079174	3,9984946888	3,192220571	2,6781773424	3,5184127923	2,9316911226	3,5770519945	2,7102483971	3,1468427212	2,7627662589	4,0986537637	2,6778212466	3,8576437444	2,6974940415	3,7723115787	3,9682814454	2,7946007094	3,2516876741	2,931761122	3,1928601545	2,3459100807	2,9315671348	3,316145545
3,4928269579	2,7300806033	3,3310416578	2,6195125436	2,9907283612	2,9301181219	2,9256953301	3,5772745121	4,0073727829	3,1923412461	2,6782107097	3,5318639003	2,9317461204	3,5771569959	2,7107036142	3,1470000244	2,7691907039	4,1045857903	2,677827946	3,8696787459	2,6976641991	3,7724826601	3,9682896799	2,7949525205	3,2517055549	2,9319548157	3,1929005883	2,345923462	2,9319503458	3,3162787076
3,5075677873	2,7300879856	3,3363851459	2,6195239083	2,9907422446	2,9301717925	2,9257175075	3,577307938	4,0175572434	3,192597669	2,6782231906	3,5446110979	2,9317535966	3,5773910016	2,7108525658	3,1471976331	2,7694884385	4,1050475724	2,6778461579	3,8699431867	2,6976959808	3,7726529942	3,9683149866	2,7949553461	3,2517126223	2,9319808087	3,1929466585	2,3459259718	2,9321253389	3,3162819343
3,5108088601	2,7300984787	3,348691226	2,6321223233	2,9907572797	2,9308519734	2,9257635461	3,5773799714	4,0203928002	3,1926905239	2,6782766733	3,5446905855	2,9318867178	3,5785407454	2,7171593179	3,1600680533	2,7729756888	4,1052172148	2,6782171817	3,8967462497	2,7040778345	3,7727415808	3,9684010224	2,7951860809	3,251716018	2,9320515635	3,19298672	2,3519029548	2,9322117625	3,3165296892
3,511459044	2,7301182229	3,3493390835	2,6325095928	2,9907905322	2,9311083049	2,9257661962	3,5775129563	4,0234044343	3,1927137676	2,6826836878	3,5512205039	2,9319894072	3,5793211243	2,7173167894	3,1603821297	2,7734088988	4,1110755977	2,6782244446	3,9008568706	2,704308422	3,7727699221	3,9684906119	2,7952592274	3,2519993487	2,9321260503	3,1930283791	2,3520474436	2,9385987494	3,3165738041
3,5116176681	2,7301388412	3,3557301869	2,6325701616	2,9908348984	2,9319158208	2,9257664038	3,5795236477	4,0261566152	3,192884085	2,6839270957	3,5579983796	2,9322059882	3,5805104912	2,7229859365	3,1733323741	2,7759720838	4,1176977146	2,6782386365	3,9025408639	2,7106654666	3,7730348377	3,9691058239	2,795412852	3,2533121938	2,9322350897	3,1930330113	2,3524506117	2,9451235908	3,3166107659
3,5116496573	2,7301598894	3,3569567442	2,6325990972	2,9908513795	2,9319711262	2,9257975311	3,580540953	4,0268068211	3,1991050099	2,6841156216	3,5631998301	2,9322829092	3,5815906737	2,7296067763	3,17998377	2,7760209648	4,1630828364	2,6782664073	3,9025569537	2,710722737	3,7792723447	3,9716433932	2,7954932325	3,2577583402	2,9322362082	3,2060132938	2,3524559465	2,9453813519	3,3166483347
3,5116841218	2,730175811	3,3686293554	2,6389690828	2,990873328	2,9321049103	2,9258125569	3,5820330142	4,0271009915	3,2115029301	2,6847577864	3,5706653065	2,9323549415	3,5819119545	2,7296668698	3,1817055852	2,7821909192	4,1637546888	2,6840834504	3,9030562811	2,7107584288	3,7917675186	3,9726073448	2,7955258595	3,2577747001	2,932291554	3,2124748272	2,358260455	2,9454109069	3,3167058
3,5121071595	2,7302077107	3,3717929169	2,6390641352	2,9909724909	2,9322029658	2,9258558881	3,5826551944	4,0326050837	3,2123078561	2,6909983089	3,5768717119	2,9323671472	3,5819938185	2,7297105556	3,1836701952	2,7825002469	4,1638429752	2,6909267132	3,9031183462	2,7107608681	3,7923088062	3,9732561932	2,7955261892	3,2578000733	2,9323101826	3,218780608	2,3583588886	2,9581397984	3,3167318373
3,5121404284	2,7302089977	3,3796699555	2,6452559889	2,9910473773	2,9323384524	2,9258626272	3,5828336905	4,032648497	3,2247297761	2,6912229473	3,57691953	2,9323899698	3,5824564351	2,7298419208	3,1858110134	2,7948498416	4,1638447999	2,6912377779	3,9031339308	2,7171783033	3,792525655	3,9744493038	2,7955281479	3,25797073	2,9323988726	3,2255851175	2,3587587844	2,9648514777	3,3167365068
3,5122955991	2,730234976	3,381044883	2,6454608487	2,9910488836	2,9324233986	2,9258626864	3,5830131696	4,0330601454	3,2255360057	2,6912491039	3,5772192773	2,9376903665	3,5835369687	2,7298969133	3,1859608608	2,7949089267	4,1639187555	2,697497823	3,9032894304	2,7171936958	3,7985979372	3,9745547516	2,7955386021	3,2580527897	2,9514742145	3,2384351447	2,358788416	2,9649591883	3,3167397704
3,5123355807	2,7302545311	3,3810484508	2,6518446451	2,9910531658	2,9388476785	2,9258790772	3,5831533691	4,0331310693	3,2315835118	2,6912935811	3,5772497881	2,9384374993	3,5889080317	2,7300846653	3,1861093696	2,7950837608	4,1639206224	2,6977181103	3,9080851746	2,7173421446	3,7988387502	3,9748362897	2,7955455698	3,2581972611	2,9582114805	3,2440156877	2,3588457688	2,9702107799	3,3167712478
3,5123410565	2,7302840092	3,3812192495	2,6521375574	2,9910540613	2,9454223863	2,9258863459	3,5834392681	4,0331986991	3,2376243553	2,6976698493	3,5772810405	2,9389306465	3,5890826351	2,7300943818	3,1861390477	2,7951663954	4,1672226018	2,7038225702	3,9083505344	2,717344848	3,7988635429	3,974901335	2,7955567004	3,2582081581	2,958441164	3,250195297	2,3588912284	2,9724595898	3,3168246471
3,5123637642	2,7303026794	3,3813062484	2,652205669	2,9910543487	2,9454449638	2,9259002269	3,5834989528	4,0332819601	3,2447637697	2,6978280086	3,5773395982	2,9444453176	3,5896640663	2,7301308393	3,1863903617	2,7952804793	4,1687486764	2,7093913013	3,9086335871	2,7220785167	3,7989580121	3,9863258514	2,7955687163	3,263862028	2,9776329806	3,251112618	2,358944949	2,9843784824	3,3168375986
3,5123872577	2,7303061578	3,3815148724	2,6637851623	2,9910608182	2,9517831464	2,9259091292	3,5835617534	4,0333013333	3,2513639074	2,7042072601	3,5774504521	2,9579584654	3,592723839	2,7301595207	3,186418299	2,7953597253	4,1690708956	2,710601124	3,9091568922	2,7223640382	3,8054106289	3,9873910709	2,7955731445	3,2645130313	2,9778134679	3,2512064117	2,3651664114	2,9843857382	3,316877573
3,5125202517	2,7303146914	3,3815169891	2,6645767445	2,9910638814	2,9519346256	2,9277718925	3,5836346788	4,0335378991	3,2514962116	2,7042622484	3,5774700345	2,9582827203	3,6090292688	2,7301924224	3,1864343371	2,795414975	4,1693240666	2,7108493527	3,9097047388	2,7229564197	3,8120094324	3,9935409211	2,7955739658	3,2709461855	2,9844379706	3,2513174676	2,3652211385	2,9885433552	3,3202723125
3,5126399865	2,7303170732	3,3817618414	2,6645941274	2,9964462363	2,9576290699	2,9281345721	3,5839138299	4,0335393925	3,2515018523	2,7042773799	3,5827462817	2,9641768848	3,6150041792	2,7302527673	3,1864426678	2,7954737551	4,1699701947	2,7171507236	3,9278790148	2,7237569596	3,8121018795	3,9945955639	2,795646328	3,2711351828	2,9882924242	3,2513536671	2,3652971542	2,9887620199	3,3215619886
3,5151040638	2,7303377624	3,3818215281	2,6646439837	2,9969769815	2,9580137517	2,9300050352	3,583927912	4,0335473879	3,251511431	2,7091870118	3,5837474814	2,96455274	3,6229227136	2,7302726765	3,1864565181	2,7954843643	4,1702212703	2,7235900313	3,9412987979	2,7294123322	3,8185832652	4,0135817269	2,7979435997	3,2772714944	2,9883141866	3,2513821048	2,365493394	2,9904064485	3,3221256545
3,5153813768	2,7303817695	3,3818509424	2,6646870522	2,9971314809	2,9581999277	2,9300832863	3,5840414516	4,033625518	3,251516359	2,7102871343	3,5839207791	2,9645694493	3,6261170142	2,7303340463	3,1864664746	2,7954847868	4,1704257936	2,7238290916	3,9420712254	2,7296253414	3,8312041849	4,0170372491	2,7999943606	3,2777805055	2,9893385614	3,2515485543	2,3704340411	2,9905279173	3,322586947
3,5169072444	2,7303841796	3,381868902	2,6648046522	2,99723018	2,9582936753	2,9319248173	3,5902173688	4,0336856342	3,2515413014	2,7108647533	3,5839581056	2,9646763159	3,6339067926	2,7303345016	3,1864852527	2,7955029622	4,170466814	2,7283379551	3,9423465672	2,7298283135	3,8316996587	4,0171748373	2,8003500756	3,287800284	2,9902527147	3,251567935	2,3717568975	2,9906144921	3,3227824964
3,518112792	2,730387878	3,3818820049	2,6648113482	2,9972835169	2,9584513876	2,9319596377	3,596515384	4,0337009013	3,2515448031	2,7170384109	3,5839928673	2,9649694744	3,6360649969	2,7303363808	3,1864960687	2,795541635	4,1965601984	2,7295405745	3,9424563864	2,7299198697	3,8360112443	4,0200662275	2,8005673453	3,2902431578	2,9904371889	3,2516281823	2,3718554337	2,9907770243	3,3228282911
3,5186210537	2,7303985009	3,3819340268	2,664860086	2,9974844013	2,9584893874	2,9320103895	3,6026967754	4,0382397644	3,2515583884	2,7171096389	3,60332829	2,9649840556	3,6363373796	2,7303633833	3,1865350069	2,7955438572	4,2158892387	2,7299039936	3,9540617237	2,7299473569	3,8372122288	4,0270816654	2,8008217105	3,2903207157	2,9907041527	3,2517101802	2,3718736405	2,9908832233	3,3231572157
3,5249845601	2,7304113458	3,3819708091	2,6649418324	2,9975736438	2,9649304322	2,9321446752	3,6028562059	4,0394647837	3,2515832507	2,7219094693	3,6101030602	2,964992114	3,6367366692	2,7303733449	3,1865467755	2,7955626239	4,2219937519	2,7300087635	3,9617226939	2,7299584467	3,8376132906	4,0271394243	2,8009973906	3,2906816283	2,990795209	3,2543329128	2,3719773791	2,9908837568	3,3232153296
3,5312085246	2,7309560635	3,3819748111	2,6649773806	3,0036977483	2,9649741605	2,9322436193	3,6032893385	4,0397597794	3,2516795078	2,7237712242	3,6166224504	2,9711395037	3,637939139	2,7303741207	3,1865502041	2,7955735717	4,2265204491	2,7300183905	3,9678200462	2,7299771611	3,8376832896	4,0328705527	2,8010239893	3,2980784216	2,9908229254	3,2568308214	2,3782836289	2,9909327473	3,3234026649
3,5448288178	2,7333638117	3,3874720239	2,6649842055	3,0102189802	2,9713717021	2,932252243	3,6034181879	4,05232197	3,2517092758	2,7238236333	3,6288073213	2,9714493307	3,6391613797	2,7303908536	3,186564066	2,7985974305	4,2275903137	2,7300276227	3,9681334851	2,7300763605	3,8377297283	4,0329266883	2,8010497422	3,3034932921	2,9908357859	3,2571797154	2,3782942991	2,9909431407	3,3291066938
3,5449205448	2,7335729881	3,3874810474	2,6649931843	3,0166457762	2,9713812231	2,9322547207	3,6035051824	4,0899559347	3,2517265311	2,7253957069	3,6357956189	2,9714974462	3,6395702045	2,7303950671	3,191086127	2,7999003986	4,2290982239	2,7300573948	3,9682242192	2,7301267021	3,837972992	4,0330610408	2,801093674	3,3085558122	2,9908718708	3,2572301244	2,3783902917	2,9909956882	3,3292181182
3,5579689186	2,7344111385	3,3880074868	2,6650058384	3,0170992353	2,9714762355	2,9322693032	3,6154432344	4,0945969681	3,2517364864	2,7288961383	3,6360547456	2,9835098248	3,640623368	2,7303970184	3,1914182922	2,8007054975	4,2325517435	2,7300623386	3,968359525	2,7301542342	3,8380168654	4,0331268594	2,801273984	3,3094571117	2,9908751735	3,257244895	2,3783974004	2,9910117923	3,3296947118
3,5626036849	2,7344441043	3,3881293957	2,6650221783	3,0220526245	2,9766934597	2,9322872432	3,6160605656	4,098127138	3,2559754456	2,7290266324	3,6419764777	2,9843151328	3,6420896009	2,73040085	3,1914539026	2,8008501143	4,2345457619	2,7300815216	3,9685079118	2,7301811285	3,8380601798	4,0333849744	2,8015626528	3,3102829762	2,9908909751	3,2572470354	2,3784315558	2,991042419	3,3355659674
3,5684293393	2,7344707546	3,3881435873	2,6650334881	3,0232738231	2,9780088868	2,932300943	3,6166499691	4,0982076317	3,2573920233	2,7291122264	3,6420621432	2,9844656572	3,6422614935	2,7339566089	3,1920557612	2,8010204511	4,2413826034	2,7301255163	3,9685195368	2,7301868417	3,8381442783	4,0334069479	2,8016401209	3,3103096532	2,9909227275	3,2574649457	2,3785089493	2,9910592301	3,3424644246
3,5696223512	2,7353205036	3,3881576363	2,6650594781	3,0236358879	2,9842241641	2,9323183514	3,6211041687	4,0984551781	3,2578477937	2,7291754782	3,6420741862	2,9845594225	3,6424698167	2,7343388382	3,1922206067	2,8011042411	4,2680880651	2,7301404405	3,9706072544	2,7301937897	3,8381608904	4,0334268364	2,8017562444	3,310436772	2,9909489319	3,2574777692	2,3785249271	2,9918654359	3,3429477189
3,5707155866	2,7354707097	3,3882244087	2,6650988258	3,0297684547	2,9900861752	2,9323442978	3,6393125842	4,0984911825	3,2645529999	2,7292400123	3,6424717817	2,9851479822	3,6425608479	2,7361337416	3,1922841838	2,8014433745	4,274325907	2,7301508632	3,9711315816	2,7302007112	3,8381858828	4,0335344489	2,8017981278	3,3118218443	2,9909703987	3,2575776436	2,384297944	2,9946709631	3,3492468682
3,5707286181	2,7358403142	3,3882590465	2,6651189169	3,0298704568	2,9902589436	2,9518173345	3,6413095082	4,0986324614	3,2710660582	2,7295242434	3,6425082043	2,9886120824	3,642564034	2,7361589232	3,1925702524	2,8015034239	4,2934607741	2,7301692171	3,9725699014	2,7302042721	3,8381866871	4,0335631269	2,8018774366	3,3157206396	2,9909985385	3,2575923771	2,384307755	2,995147622	3,3494207715
3,5707607018	2,7360857089	3,3883444904	2,6651246264	3,0300677214	2,9904357738	2,9584799711	3,6419931104	4,0987741009	3,2775996122	2,7296434754	3,6426026861	2,9904495174	3,6426824708	2,7362920381	3,1928976787	2,801599704	4,2940884311	2,7301815987	3,9725975498	2,7302108344	3,8439354027	4,0336323387	2,8019443607	3,3158382688	2,9910161735	3,2579430523	2,38483583	2,9964537793	3,3611290018
3,5732141391	2,7361195871	3,3950289592	2,6651275712	3,0360352125	2,9905434724	2,9584844141	3,6421362577	4,0988083041	3,2837251108	2,7297497409	3,6426672803	2,9904909388	3,6431601589	2,7363145496	3,1929736925	2,8016272836	4,2942146313	2,7301926162	3,9734299285	2,7302181731	3,8491804641	4,0336766501	2,8019818766	3,3160496281	2,9910235685	3,2579913527	2,384846913	2,9965977091	3,3621569682
3,5748986586	2,7363791533	3,4120366416	2,6651331234	3,0362878064	2,9905829687	2,9649751054	3,642287808	4,1050658513	3,2905704702	2,7299177181	3,65534596	2,9904992124	3,6466117383	2,7363157785	3,193008165	2,8017288168	4,2943280283	2,7302067732	3,9740362477	2,7302759498	3,8562020126	4,0336980083	2,8020186963	3,316137357	2,9910391918	3,2580290056	2,3849827894	2,9970710747	3,3624992936
3,5768489614	2,7364488699	3,4138524452	2,6651350362	3,0363270512	2,9906180814	2,9711515836	3,6423623009	4,1096538614	3,3037974879	2,7299326937	3,6557522009	2,9905010779	3,6468193261	2,736500947	3,1930335362	2,8017369322	4,2948357912	2,7302462571	3,9742381548	2,7302864939	3,8565370417	4,0384505922	2,8020207712	3,3164188902	2,9910456039	3,2581490765	2,3850238839	2,9970888679	3,368316386
3,5773664288	2,7364979203	3,4210497504	2,6651483516	3,0365758043	2,9907311839	2,9713806333	3,6424516021	4,1107932483	3,3091723924	2,7299398633	3,667501556	2,9905454247	3,6468472879	2,7365966635	3,1930344778	2,801943979	4,2999208118	2,7302791727	3,9812404423	2,730290796	3,8707078921	4,03919712	2,8020471539	3,3165369876	2,9910535015	3,2581755123	2,3912077898	2,9972240665	3,3687669982
3,5773881683	2,7367942023	3,427543939	2,6651618467	3,0423388669	2,9907821456	2,9762119852	3,6426713264	4,1118182102	3,3101992665	2,7299734435	3,6675882855	2,9906675259	3,64694472	2,7367351875	3,1930607398	2,8019604745	4,3000351735	2,7303462906	3,9879690664	2,7303098292	3,8902060211	4,0532456573	2,8020489429	3,3166986762	2,9910558435	3,2581772942	2,3912640634	2,9972542152	3,3749577816
3,5773899734	2,7369040219	3,4370394331	2,6651654572	3,042949614	2,9908002086	2,9777314566	3,6426825473	4,1181824935	3,314840376	2,7299863806	3,6682064792	2,990691469	3,6473346895	2,7367409202	3,1930785646	2,8020273027	4,3004680381	2,7303466198	3,9938544489	2,7303365542	3,8902921619	4,0584848539	2,8020503625	3,316705577	2,9930516709	3,2581851526	2,3912659673	2,9974615191	3,3755267233
3,5774045388	2,743035942	3,4397248411	2,6651669543	3,0430099111	2,9909036252	2,9843690377	3,6450005491	4,1242790218	3,3154455187	2,7300162847	3,6750995296	2,9907131908	3,6476312399	2,7367826003	3,1978882789	2,8020778205	4,3070065329	2,7303513547	4,0007947298	2,730371323	3,895891494	4,0789585969	2,8020513644	3,3167690575	2,9936777826	3,2582260383	2,3913301417	2,9975323607	3,3773918439
3,5774610968	2,7432170362	3,4400518516	2,665179604	3,0430738201	2,9909084423	2,9895564732	3,645724323	4,1248155416	3,3160621762	2,7300250409	3,68180655	2,9907261024	3,6480647055	2,7368410772	3,2122093644	2,8085422665	4,3195334527	2,7303542261	4,0010828564	2,7303840889	3,9000637229	4,079111726	2,8020568133	3,3168003623	2,9957583315	3,2839773451	2,3913737888	3,0156570242	3,3806858623
3,5774787186	2,7433721692	3,4403844503	2,6651813993	3,047651743	2,9909808142	2,9902354667	3,646498282	4,124846949	3,3161973541	2,7300636479	3,6880954829	2,990821361	3,649078023	2,7368509977	3,2125865443	2,8274925128	4,325910965	2,7303590027	4,0237342227	2,7303937731	3,9024661041	4,0819853687	2,8020613092	3,316837796	2,9962171324	3,2970910277	2,3915106993	3,017065259	3,3809002035
3,5775141547	2,7498764119	3,4460810765	2,6651898225	3,0482985926	2,9910202913	2,9903714783	3,6485158911	4,1304628938	3,3162036916	2,7300931607	3,694810669	2,9908601969	3,6552373837	2,7433095832	3,2185027814	2,8280952869	4,3330353219	2,7303625927	4,0270169158	2,7303951438	3,9032246571	4,0845589925	2,808416991	3,3168444432	2,9967473576	3,2971077411	2,3915237665	3,0171115723	3,3813959138
3,5775297502	2,749880085	3,4462686054	2,6651905707	3,0490398015	2,9910291169	2,9904417553	3,6485437111	4,1374710362	3,316228098	2,7300996913	3,6948302107	2,9908735112	3,6665031961	2,7433981929	3,219004782	2,8280983733	4,3330510776	2,730390944	4,029554955	2,7303952022	3,9071254182	4,0855073061	2,8146996992	3,3168528923	2,996938192	3,2973461632	2,4030092132	3,0231726323	3,3814812978
3,5804140303	2,7499364704	3,4463420826	2,6652046886	3,0490892467	2,991040076	2,9904520445	3,6486141345	4,1443270652	3,3163757713	2,730135	3,7054229524	2,9909550822	3,6688486911	2,7434178603	3,2238713266	2,8281629997	4,3524526608	2,7303910221	4,0310219742	2,7303974417	3,9084216018	4,0903419388	2,8148927462	3,3168785036	2,9970232926	3,3101636343	2,4035454593	3,0295421944	3,3815814295
3,5813327913	2,7563765896	3,4466527111	2,6652289658	3,0496271071	2,9910542488	2,990476493	3,648972644	4,1628260088	3,3165169681	2,730164695	3,7066030004	2,9909736403	3,6735381241	2,743443272	3,2242121004	2,8339789137	4,3526414045	2,7304049925	4,0326061521	2,7304131121	3,9090506426	4,0963206598	2,8149148236	3,3168908707	2,9970676799	3,3152206184	2,4039258432	3,0301113582	3,3817460972
3,58137552	2,7616254518	3,4466562998	2,6652338667	3,0551024583	2,9910543414	2,99064119	3,6490704193	4,1630561439	3,3165326485	2,7301692878	3,7074407255	2,990976336	3,6750204341	2,7525726911	3,2380546729	2,8341187191	4,3570644957	2,7307661151	4,0328891317	2,7343334882	3,9093901634	4,0973201504	2,8151040178	3,316891092	2,9971122667	3,3155199171	2,403958158	3,03017084	3,3817810096
3,5820563638	2,7620300865	3,4466577427	2,6652416261	3,0553602332	2,9910552925	2,9906417284	3,6686113901	4,1636774686	3,316574662	2,7301715521	3,7074571873	2,9909764363	3,6866451409	2,7563256901	3,2449652162	2,8342999635	4,3585905444	2,7366463241	4,0332321377	2,7347911621	3,9097588364	4,0977947646	2,8214469156	3,3168995348	2,997323077	3,3166345803	2,4040640108	3,0361593745	3,3817919287
3,5899420386	2,7684979764	3,4467900897	2,6669767074	3,055754901	2,9910623965	2,9907600869	3,6817079829	4,1637257761	3,3166283192	2,730172502	3,7076148397	2,9909826323	3,6897160844	2,7627625634	3,2450189649	2,8345456842	4,3586028123	2,7368240521	4,0333272897	2,7348414449	3,9131657284	4,0980442872	2,821501543	3,31984752	2,997351635	3,3166693912	2,4042008568	3,0364243338	3,3818062663
3,5902192677	2,7692926871	3,4468070937	2,6691603624	3,0557933345	2,9952581517	2,9908468939	3,6912929951	4,1637481905	3,3166816821	2,7301841571	3,7078194643	2,9909835968	3,6990030961	2,7628626003	3,2451813797	2,8346294219	4,3586678731	2,7368644968	4,0333657013	2,7351322517	3,9154027832	4,0980493491	2,8215146139	3,3202750608	2,9974325447	3,3167401148	2,4042109142	3,0430317118	3,3818178076
3,6034854317	2,769440762	3,4469142575	2,6709091517	3,0558218183	2,9961576786	2,9908658108	3,701300663	4,1639697448	3,3166899208	2,7301907766	3,7119327698	2,9909890412	3,7013563365	2,7629607312	3,2507783665	2,8405577747	4,3588634843	2,7368778012	4,0335359325	2,7355345515	3,9228916587	4,0983122785	2,8215472295	3,3218011662	2,997452689	3,3167952085	2,4042180829	3,043204113	3,3818432988
3,6100817753	2,7694766553	3,4469615068	2,6710327997	3,055826493	2,9962905278	2,9908817885	3,7022027383	4,1698059924	3,3166899923	2,730199424	3,7135276958	2,9910015271	3,7037415425	2,7691332801	3,2513256517	2,8406002042	4,3590573497	2,7431985249	4,0336782105	2,7356408527	3,9286839662	4,0983337387	2,8216175019	3,3219700414	2,9975077643	3,3168343953	2,4042310773	3,0496594584	3,3818926688
3,6158798802	2,7714687002	3,4469716361	2,6711841183	3,0558956452	2,9968195079	2,990886812	3,7052165958	4,1698126069	3,3167007816	2,7302367534	3,7143556502	2,9910135854	3,7048570097	2,7694694772	3,2515310964	2,8410988869	4,363390017	2,7432759522	4,0370456183	2,7360575496	3,9354288598	4,0983906772	2,8216209237	3,3224824723	2,9975543485	3,3168441048	2,4042444453	3,0542530604	3,3818993756
3,6226265812	2,7755827343	3,4470417041	2,6712340113	3,0560671092	2,9969545916	2,9908879651	3,707074853	4,1899904795	3,3168598217	2,7302429999	3,7143792951	2,991064198	3,7058775716	2,7694859522	3,25153501	2,8470970068	4,3695711591	2,7434213047	4,0373219147	2,736079401	3,9414301788	4,0985875473	2,8277928444	3,32286922	3,0103101623	3,3168735461	2,4042596685	3,05448561	3,3819373187
3,6227452827	2,775723238	3,4470688756	2,6714096412	3,0560956321	2,9971129549	2,9909338369	3,7072929613	4,1938555473	3,3168707619	2,730243531	3,7271644436	2,9946436713	3,7067950701	2,7738150934	3,2516202968	2,8477048921	4,3719821356	2,7434280467	4,0377761481	2,7365206237	3,9477727298	4,0986317274	2,8281003665	3,3228741148	3,0168628848	3,3168922708	2,4042677535	3,0547812332	3,3819719146
3,6229301893	2,7853405084	3,4471614343	2,6714419806	3,0560971675	2,9971804473	2,990956525	3,7073598987	4,2026531388	3,3168853188	2,7302646195	3,7272559735	2,9957483069	3,7070771276	2,7756706192	3,2516404603	2,8540922027	4,4010968856	2,7497010286	4,0381043398	2,7365413073	3,9617898813	4,0987456353	2,8343123431	3,3230340711	3,0169245371	3,31691241	2,4042881094	3,0551613047	3,3820569676
3,6336715195	2,7877463772	3,4471641042	2,6716174599	3,056116542	2,9973491644	2,9909690991	3,7073862696	4,2222213434	3,3168889383	2,7302931632	3,7272774849	2,9960459517	3,7071467188	2,7822298533	3,2516852435	2,8559717752	4,423461532	2,7497721718	4,0386225513	2,73659904	3,9660268422	4,1031699636	2,8410790135	3,323051009	3,0230962088	3,3179115608	2,4043081361	3,0554065909	3,3838706878
3,6352648337	2,788133709	3,4471722653	2,67165189	3,0561217888	2,9973812823	2,9909937829	3,7074156547	4,2251773587	3,3168948525	2,7303048513	3,7273236821	2,9968335061	3,7075469762	2,788596793	3,2516940012	2,8594885493	4,4240562239	2,7497928333	4,0386975679	2,7367335188	3,9670136079	4,1037585715	2,8411642921	3,32311281	3,0235968703	3,3208370987	2,4043146911	3,0557387021	3,3849172535
3,6399883321	2,789718118	3,4471869054	2,671674868	3,0561564037	2,9974465063	2,9910681768	3,7074867568	4,2272490214	3,3209763625	2,7303160116	3,7396498904	2,9968723543	3,7116889026	2,788726529	3,2517139362	2,8601817515	4,4245624833	2,7498165103	4,0393298798	2,7367671178	3,9671966127	4,1038554327	2,8469078556	3,3298862335	3,0298811739	3,3208980328	2,4043222048	3,0558056631	3,3861205989
3,6410931454	2,7927860261	3,4472025416	2,671687892	3,0561727757	2,9975621996	2,9910731979	3,7076172534	4,2286697266	3,3232951036	2,7303217086	3,740391318	2,9969599339	3,7134735253	2,7887730895	3,2527392408	2,8602499755	4,4306394685	2,7562098795	4,0395333414	2,7368678544	3,9677236433	4,1049610865	2,8541531849	3,3364081859	3,0300470593	3,3211123991	2,4043225982	3,0558995204	3,3865878954
3,6417250825	2,7943969112	3,4476780625	2,6717474006	3,0561948322	2,9975723276	2,9915201321	3,7077106995	4,2287243775	3,3290534396	2,7303336635	3,7403924642	2,9970681276	3,7182745473	2,788784193	3,2565296873	2,8603449084	4,4307343347	2,7563127813	4,0463719361	2,7369125681	3,9678014661	4,1052193436	2,8593493453	3,3386033046	3,0366365238	3,3222961057	2,4044484811	3,0559011412	3,3875882508
3,6420839991	2,7945954251	3,4491136266	2,6777667522	3,0562127872	3,010072619	2,9958965912	3,7077150139	4,2316832387	3,3359370403	2,7303386676	3,7586427564	2,9971987578	3,725607502	2,7888320097	3,256671017	2,8603911623	4,4308069954	2,7563891437	4,0465939707	2,7416907117	3,9678294799	4,1233853994	2,8594700293	3,3557906624	3,042953572	3,3225182744	2,4044614477	3,055904459	3,3877119749
3,6421059974	2,7948386757	3,4528209318	2,6778829152	3,0619294327	3,0105169168	2,997013271	3,70782513	4,2353142661	3,3363143852	2,7303511713	3,7712412913	2,9972629162	3,7558931231	2,7889359156	3,2568186858	2,8604104362	4,4376546352	2,7622352267	4,0656259634	2,7419976114	3,9679511461	4,1248490891	2,8597151287	3,3559775854	3,0429728415	3,3226538727	2,404473869	3,0559914621	3,3881640356
3,6421158161	2,7948932043	3,4532502935	2,6782805893	3,06206384	3,0154053035	2,9970933166	3,7078474339	4,2353599287	3,3421929852	2,7303535408	3,7722464417	2,9974107244	3,7655392235	2,7890264397	3,2570744113	2,8604734074	4,443995016	2,7628430708	4,0724691574	2,7426256388	3,968156281	4,1263556419	2,859902969	3,3622295179	3,0452458717	3,3227013863	2,4044739341	3,0559969427	3,3882164627
3,6421595192	2,7948935884	3,4533877109	2,6839922177	3,0626973281	3,0162150885	2,9970944397	3,7092925041	4,2479507222	3,3428724041	2,7303564971	3,7723303987	3,0040205364	3,7659822196	2,7947807413	3,257198777	2,8605190424	4,4441074029	2,7693438615	4,0953690504	2,7434247219	3,9684183739	4,1312366936	2,8599236621	3,3622449285	3,0494255465	3,3228420318	2,4044806687	3,0560067552	3,4074139438
3,6421597146	2,7949218217	3,453486585	2,6844731808	3,0627533682	3,0163021823	2,9972671424	3,7123464829	4,269408921	3,3559192465	2,7303604441	3,7725018053	3,0041027953	3,7698313095	2,7948727373	3,2572459436	2,8605429778	4,4822372236	2,7694813834	4,0973131425	2,7499513804	3,9684628274	4,1376573636	2,8601945794	3,362341392	3,0555334954	3,3230640747	2,4044877234	3,056009578	3,407543274
3,6422899781	2,7952520612	3,4664980035	2,6846631912	3,0682600548	3,0166529519	2,9972923762	3,7139018764	4,2872948959	3,3688440599	2,7303657194	3,7728001274	3,0097671149	3,770606086	2,7951276149	3,2572557872	2,8605528042	4,4870454299	2,7759080524	4,0980085013	2,7619527012	3,9739113545	4,1509997366	2,8602540452	3,3689078991	3,0556659206	3,3230903886	2,4044888481	3,0560534426	3,4079990741
3,6424618844	2,7952651904	3,4666419085	2,6847414692	3,079073186	3,017065534	2,9973728041	3,7140082079	4,2906972651	3,3689987058	2,7303743599	3,7728116801	3,0168210249	3,7709664552	2,7952184035	3,25734187	2,8605742208	4,4884849871	2,7759556812	4,098487307	2,7628671012	3,974607714	4,1573172604	2,8602574864	3,374854734	3,0557670554	3,3231990055	2,4044894333	3,0560571606	3,4138638556
3,642470075	2,7952750606	3,4709069153	2,6847658264	3,081919001	3,0223604449	2,997407896	3,7143034276	4,291133783	3,3718693888	2,7303763974	3,7728570616	3,0170752132	3,7712336703	2,7952202388	3,2577286924	2,8605820897	4,4884925452	2,7760076791	4,0985547053	2,7629412059	3,974705928	4,1622335734	2,8602684054	3,3753169223	3,0559299615	3,3232165444	2,4045054029	3,0560893869	3,4145303071
3,6425055484	2,795282344	3,4788605711	2,6847954081	3,0820334416	3,0283997876	2,9974103714	3,7272722999	4,2926248416	3,3750197533	2,7303820277	3,7729849547	3,0232589519	3,7718769896	2,7952354739	3,2578023819	2,8606107388	4,4886253688	2,7824142889	4,0986259744	2,7629864411	3,9879257408	4,1633479049	2,8602690089	3,3754598757	3,0559748586	3,3232769196	2,4045055304	3,0561216911	3,4146089695
3,6425925342	2,7953461132	3,4788868207	2,6909242074	3,0821182107	3,0296388033	2,9974166817	3,7274329021	4,2934288207	3,3753909482	2,7303823641	3,7729996318	3,0235996205	3,7719967635	2,7952425965	3,258037059	2,8606220513	4,4887000098	2,7824336838	4,0986859241	2,7680757747	3,9930522192	4,1636636333	2,8603471529	3,3803009772	3,0560145746	3,3233060435	2,4045103238	3,0561332805	3,4268772394
3,6426110285	2,7953970954	3,4795981265	2,6973129363	3,0822887929	3,0360881907	2,9974268889	3,7456914974	4,2937015679	3,3764681674	2,7304055428	3,7730228071	3,030012683	3,7720412683	2,7952920279	3,2580942293	2,8606303171	4,4888003815	2,7883847862	4,0988325391	2,7691795518	4,0005983331	4,1639461877	2,8605267981	3,3814297435	3,0560332229	3,3363153919	2,4045147854	3,0562096852	3,4274916298
3,6426497019	2,795415648	3,4854616195	2,6974049096	3,0882327373	3,0363132628	2,9974553545	3,7524565553	4,2938083202	3,3789432617	2,7304151128	3,7730515775	3,0301651864	3,7721223413	2,7953289985	3,2644402888	2,8606365549	4,4888618429	2,788942031	4,0996832648	2,7692835276	4,0009714338	4,1652506107	2,8605298554	3,3815119689	3,0560483488	3,3364370254	2,4045162665	3,0562264459	3,4339870902
3,6427032266	2,7954210473	3,4898704952	2,6975966248	3,0887276811	3,036438026	2,9974928691	3,7530172384	4,2940931905	3,3791000267	2,7320562012	3,777543659	3,036590209	3,7724956798	2,7953522646	3,2711427373	2,8606377282	4,4890183977	2,7946293392	4,1037516569	2,7747267099	4,0043533308	4,1683469022	2,8605421947	3,3816512239	3,0561166886	3,3492826396	2,4045224161	3,0562279216	3,4340406305
3,6448824973	2,7954355237	3,4979501095	2,6977703409	3,1070200328	3,0365633065	3,0102860601	3,7596611838	4,2941416475	3,379185784	2,7320902487	3,7793194559	3,0366377984	3,7726361452	2,7953956907	3,2712194373	2,8606750844	4,4893143196	2,7951444366	4,1043532931	2,7758935613	4,0267087782	4,1684781014	2,8606547718	3,3816649722	3,056126077	3,362423238	2,4045250203	3,0562301297	3,435115439
3,6467621197	2,7954412331	3,4992218291	2,6977799357	3,1070304169	3,0430331335	3,0102971812	3,7718377777	4,2941830633	3,3804017667	2,7346736483	3,779343361	3,0427514307	3,7729061732	2,795396202	3,2774818552	2,8606871551	4,4893258648	2,7951648057	4,1045149054	2,7759815404	4,0270835666	4,1687743266	2,8606580107	3,3817037083	3,0561355835	3,3690203137	2,4045334274	3,0562346998	3,4453787061
3,6490943009	2,7954662255	3,5053692239	2,7041391045	3,1137323559	3,047749061	3,0106031228	3,772395763	4,2942773022	3,3811962402	2,7349310863	3,7794046243	3,0493400254	3,772943726	2,7954416946	3,2775841877	2,8606874577	4,4895927585	2,7952069991	4,1052848721	2,7825444828	4,0311492213	4,1688723685	2,8606612368	3,381751488	3,0561356612	3,3782969105	2,4045397746	3,0595192997	3,445555849
3,6556828833	2,7954699706	3,510642047	2,7041440814	3,1197831648	3,0488388281	3,0166680246	3,7728012226	4,3001374497	3,3812960583	2,7351721238	3,7917945743	3,0496946871	3,7758966915	2,7954450417	3,2841204585	2,8607144687	4,4897391301	2,7952163563	4,1239799873	2,788332084	4,0317410822	4,1691977264	2,8606922863	3,3818803532	3,0561444384	3,380054478	2,4045464119	3,060342135	3,4464861125
3,6621826466	2,7954805479	3,5110881804	2,704187676	3,1203066622	3,0491862555	3,0166939997	3,7729014586	4,3136677728	3,3813124287	2,7352315999	3,7923045723	3,055262397	3,777471973	2,7954462843	3,2842890979	2,8607324788	4,4954117009	2,7952547627	4,1246892167	2,7886344631	4,031746701	4,169295844	2,8606971747	3,3819365622	3,0561572047	3,3809085597	2,4045493157	3,0603671626	3,4467467819
3,6685159332	2,7954875571	3,5114760668	2,7105427126	3,1206227169	3,0496864816	3,0169832491	3,7730031194	4,3193739835	3,3814003374	2,7356246195	3,80873608	3,0553807965	3,7786286714	2,7954629102	3,2905368437	2,8607369271	4,5085806168	2,7952850588	4,1313321288	2,7889424638	4,0318345131	4,1698982996	2,8607010451	3,3819560564	3,0561580554	3,3814495675	2,4045536517	3,0619430842	3,4468665277
3,6752150258	2,7954924099	3,511695371	2,7106361562	3,121047967	3,0523134852	3,0232714095	3,7730154012	4,3330736796	3,3814512441	2,7358649867	3,83058042	3,0556166342	3,7791247696	2,7954795384	3,2907494074	2,860740022	4,5285577041	2,7953147546	4,1313609152	2,7938033044	4,0326981056	4,1701069808	2,8607061415	3,3820093718	3,0561995916	3,3817482636	2,4045549689	3,061968743	3,4469951973
3,6807476799	2,7954982226	3,5117059618	2,7107331398	3,1210564548	3,0526779609	3,0234666643	3,7743360204	4,3493254545	3,3816400341	2,7359340088	3,8312864866	3,0556180032	3,7794815181	2,7954926099	3,295311039	2,8610995636	4,54793875	2,7953477563	4,159590774	2,7946040366	4,0329516543	4,1702425731	2,8607151726	3,3820189937	3,0562214416	3,3817849922	2,4045643743	3,0620955597	3,4470823243
3,6811645607	2,7955310333	3,5119491443	2,7108345544	3,1211296222	3,0531363368	3,023620719	3,7770767491	4,3524673123	3,3816753006	2,7360041552	3,8316776966	3,0558003075	3,7910372036	2,7954926861	3,2972665346	2,8635593017	4,5481604871	2,7953514427	4,1605560747	2,7947352965	4,0332893385	4,1762769538	2,8607169394	3,3820232249	3,0589193074	3,3818026877	2,4045646893	3,0622144054	3,4471458025
3,6816013075	2,795557774	3,5119590212	2,7172277875	3,1211383066	3,054934914	3,0299979662	3,7772662978	4,3584885521	3,3818801823	2,7361488174	3,8371483976	3,0558079392	3,7918462256	2,795510475	3,3034376488	2,8650574765	4,5542785988	2,7953911826	4,161181158	2,794765228	4,0333437929	4,1764261388	2,8607232054	3,3820351627	3,0604851346	3,381881659	2,4045649911	3,0622642246	3,4471700718
3,6880725521	2,7955752008	3,5120721346	2,7191317225	3,1211707789	3,0553650303	3,0307890813	3,7774250845	4,3588982516	3,3819296009	2,7361935148	3,8375673844	3,0558666431	3,7990629449	2,7955317047	3,3156208857	2,8659276502	4,5545735181	2,7954448312	4,1634382579	2,7949205151	4,0334070704	4,1827911809	2,8607233617	3,3820493781	3,0606254199	3,3818883343	2,4045690105	3,0624974588	3,4471792173
3,6941371459	2,7991018238	3,5123108825	2,7234163873	3,121283479	3,0555488261	3,0366113956	3,7774898092	4,3590111841	3,3819633207	2,7363030675	3,8377857856	3,0559495454	3,8173907509	2,7955323745	3,3158652248	2,8661968089	4,5547641294	2,7954467034	4,1634502323	2,7950221783	4,0335618695	4,1898946443	2,8607332193	3,3845019306	3,0607758348	3,3819763214	2,4045692338	3,0625505171	3,4471888756
3,6946472038	2,799574111	3,5123389281	2,7235283751	3,1212981517	3,0557785925	3,0366504981	3,778302975	4,3590240597	3,3819744773	2,7364258154	3,8378601957	3,0559587277	3,8178165927	2,7955424667	3,31642872	2,8663727861	4,5547879736	2,7954620277	4,1636055026	2,7950894068	4,0335701149	4,1962261446	2,8626785662	3,3859361738	3,0617267848	3,3819795	2,4045696185	3,0626415278	3,4471987944
3,7053517119	2,7998253365	3,5139370256	2,727904395	3,1213503241	3,055826989	3,0428882253	3,7788270018	4,3591252282	3,3820481502	2,7364328924	3,8379740146	3,0559817254	3,8249457917	2,7955490652	3,3164373415	2,8665741957	4,5596569689	2,7954820575	4,1636288947	2,7951993446	4,0335953073	4,2018906435	2,8634250884	3,3869624233	3,0619011518	3,3819913563	2,4045742421	3,0626859166	3,4472063276
3,7067101442	2,8006492266	3,5173765336	2,7299045115	3,1213820662	3,0558578487	3,0429012599	3,7792483814	4,3591487402	3,3820504043	2,7365242192	3,8412794294	3,056008945	3,8267724554	2,7955701756	3,316540296	2,8667117486	4,5606818849	2,7954933109	4,1636879857	2,7952879084	4,0336020847	4,2069023303	2,8649630058	3,387158602	3,0620014526	3,3820223124	2,4045807467	3,0627334599	3,447214358
3,7070803529	2,8006749308	3,5185615775	2,7299143093	3,1262705576	3,0558639918	3,0429905742	3,7792870806	4,3592019539	3,3877769217	2,736628309	3,8436326405	3,05603018	3,8272976419	2,7955740958	3,3166267298	2,8667903721	4,5923042047	2,7954990599	4,1637391436	2,7953188687	4,0336103764	4,2091474349	2,8654565724	3,3871647911	3,0620336639	3,3820404857	2,4045809322	3,0689833013	3,4495075397
3,7076356066	2,8006844245	3,5187128741	2,730030723	3,1265111464	3,0559339434	3,0430539186	3,779367151	4,3592947169	3,3879122409	2,7366539227	3,8443781256	3,0560377252	3,829560724	2,7997007973	3,316657616	2,8668140459	4,5973630085	2,795510331	4,1637805583	2,7953245467	4,0376699362	4,2094689512	2,8654755906	3,3877523148	3,0621333557	3,3820417098	2,4045823954	3,0756286303	3,4506167901
3,7077181774	2,8008341515	3,5313797546	2,730037682	3,1271821611	3,056029098	3,0494806241	3,7847931049	4,3594266005	3,3884722342	2,7366989434	3,8508687204	3,0560524708	3,8320265086	2,8009052836	3,3166876245	2,8668648267	4,5994674441	2,7955190025	4,1638584513	2,7953515488	4,0386981913	4,2224385401	2,8665040344	3,3879597857	3,0622866014	3,3858977254	2,4045843541	3,0873751545	3,4515855366
3,7077517994	2,8010674927	3,5314509869	2,7300841395	3,1273390848	3,0560447951	3,0494898705	3,7860593979	4,3639475799	3,3949476296	2,7367005168	3,8630504895	3,056068309	3,8336871989	2,8009667603	3,3167571921	2,866924091	4,6197094967	2,795541304	4,1657924537	2,7953658282	4,0396127751	4,2252490994	2,8665114634	3,3884636806	3,0624406263	3,3860754778	2,4045846695	3,0885832521	3,4518933139
3,7077612851	2,8011322358	3,5316640658	2,7300910373	3,1276371056	3,0560464723	3,0495238279	3,7923346725	4,3650096906	3,4008465786	2,7367090375	3,86995434	3,0560776486	3,8355104265	2,8012705277	3,3168114278	2,8669437734	4,6200977225	2,7955479979	4,1698012224	2,7953735401	4,0528147365	4,2273051048	2,8666383048	3,3885175723	3,06250309	3,3872493415	2,4045859357	3,0886104103	3,4521830361
3,707801626	2,801161585	3,5444969131	2,7301071962	3,127889938	3,0561120806	3,0496308878	3,8120713752	4,3659147208	3,4015340454	2,7367302016	3,8700450574	3,0560889305	3,8356847894	2,8015292088	3,316818352	2,8670016588	4,6236308288	2,7955504818	4,1698233544	2,7953908137	4,058615006	4,2277288455	2,8666799905	3,4001189684	3,0626111474	3,3872653475	2,404588468	3,0887328932	3,452679667
3,7078541101	2,8012909523	3,544912253	2,7302125765	3,1408193696	3,0561262089	3,0497219912	3,8323719745	4,3715360068	3,4016103836	2,7367707317	3,8704761614	3,0560974043	3,8362514517	2,8018152913	3,3168330134	2,8670179917	4,6249854883	2,7955548234	4,1699317232	2,7954450726	4,066205091	4,2277990977	2,866809497	3,4004240269	3,062611987	3,3873613973	2,4045894774	3,0945565552	3,4528165531
3,708558619	2,8014071711	3,5574126623	2,7302492503	3,146514865	3,0561733409	3,0552687957	3,8372371304	4,3719007581	3,4079494832	2,7368459442	3,8772672268	3,0561031545	3,8362832001	2,801848196	3,3168705398	2,8670840407	4,625217982	2,8004894402	4,1700207099	2,7954559377	4,078955108	4,2278847271	2,8669221464	3,4015888013	3,0626210681	3,3873727756	2,4046088897	3,1006335243	3,4528674321
3,7119483465	2,801411226	3,5579970286	2,7302834331	3,1470273071	3,0561895066	3,055383603	3,8380229901	4,3786111683	3,4080347769	2,736911484	3,8833828713	3,0561767952	3,8373281326	2,8019271716	3,3168735553	2,8672269379	4,6520984021	2,8008395663	4,1701811971	2,7954658205	4,0791767812	4,2281252028	2,8669619478	3,4058534513	3,0626407168	3,3876743823	2,4096915751	3,1017095626	3,453133028
3,7128094022	2,8014249163	3,5579987119	2,7303347569	3,1472823743	3,0562212912	3,055657047	3,8380663111	4,3854742263	3,4201383504	2,7431899444	3,883704639	3,0562024527	3,8375450964	2,8019510234	3,3168911883	2,8728638366	4,6583405863	2,8016257102	4,1703812332	2,7954768445	4,0825406752	4,2290848986	2,8670278028	3,4079740664	3,0686820649	3,3877488773	2,4100300814	3,1200718407	3,453629153
3,7190515125	2,8014834385	3,5642258303	2,730352062	3,1531381047	3,0564439432	3,0556687235	3,8381081289	4,3917832501	3,4273318888	2,7433186351	3,8962588465	3,0562238141	3,8377961922	2,8020053186	3,3172855656	2,8777012697	4,6586337043	2,8019720754	4,2025879995	2,7954963868	4,0854395262	4,2305383132	2,8670995106	3,4139370291	3,0692215436	3,3878234627	2,4102076902	3,1204296134	3,4664684442
3,7204680086	2,8015193723	3,5643618222	2,7303736664	3,160227637	3,060117953	3,0557090201	3,8381756568	4,4051242487	3,4341101058	2,7433852187	3,8964708045	3,0562278441	3,8379915248	2,8020421161	3,3183446445	2,8800619538	4,66634848	2,801984304	4,222402528	2,7955024639	4,0922327552	4,2322966471	2,8671173905	3,4142740531	3,0756490681	3,3881647505	2,4104410165	3,1207524153	3,4750689856
3,7338428239	2,8016184098	3,5699206264	2,73038415	3,1604606872	3,0614203934	3,055735009	3,839816863	4,4092618189	3,4356642981	2,7434265026	3,8966089954	3,0562398365	3,8403935049	2,8020506569	3,3197484661	2,8801051954	4,6798343924	2,8020946032	4,2278004382	2,7955156034	4,0951078825	4,2327013165	2,8671671092	3,4198629144	3,0757762612	3,3882526239	2,4107627264	3,1209066342	3,4792829879
3,746724764	2,8019744671	3,5705378064	2,7303869622	3,1729986879	3,0617084003	3,0558712018	3,8438941349	4,4173655541	3,4397897072	2,7479057616	3,9024337906	3,058011196	3,8406722789	2,8083535864	3,3198027598	2,880143253	4,6825411348	2,8144194738	4,2283941227	2,795519426	4,0958509316	4,2334005526	2,8672419875	3,4209427571	3,0757815333	3,388257069	2,4107679921	3,121108158	3,4795817957
3,7525278802	2,8084498305	3,5709330937	2,7303877638	3,1839699573	3,0618275763	3,0559237656	3,8444477893	4,4187754055	3,4407051924	2,749704088	3,9025349994	3,0594992311	3,8413057933	2,808380075	3,3201210189	2,8931182682	4,6825435853	2,8146957571	4,2285475744	2,7955250871	4,0966047008	4,2344386101	2,8737466968	3,434059839	3,0886224143	3,3882996756	2,4110782854	3,1212117353	3,4796358793
3,757295331	2,8085036555	3,5753632782	2,730407776	3,1855390436	3,0619832523	3,0559649954	3,8511749826	4,4237039162	3,4462371023	2,7497490771	3,9026339534	3,0597856877	3,8424301816	2,8085195472	3,3207349222	2,8931607182	4,6825716619	2,8208599533	4,2285637054	2,7955474992	4,0974955397	4,2344705284	2,8801201318	3,4403590401	3,0948386448	3,3883656638	2,4170986471	3,1212434225	3,4860896054
3,7577649563	2,808528445	3,575408841	2,7304111073	3,185854515	3,0621373058	3,0559778073	3,8511819639	4,4237183472	3,4466674229	2,7498795161	3,902876552	3,061244552	3,8433636113	2,8147978585	3,3215891176	2,8996992878	4,682912596	2,8211920132	4,228845527	2,7955492069	4,0978842624	4,2345814248	2,880235052	3,4445053279	3,0948912859	3,3883735361	2,4173847353	3,1212510325	3,4910668522
3,7591209605	2,8085350842	3,576408966	2,7333191563	3,1861537565	3,0622993007	3,0560226709	3,8570452886	4,4239529707	3,4467239281	2,7563624574	3,9030079637	3,06181504	3,8442646146	2,8149090668	3,3222277545	2,8997342377	4,6836685653	2,8215887849	4,2289647237	2,7955504711	4,0983625631	4,2356263938	2,8858670089	3,4451260658	3,095116	3,3884286923	2,4174600082	3,1212973288	3,4924942865
3,7661753497	2,814783652	3,576610772	2,734712138	3,1862481421	3,0623046238	3,0560277728	3,8642661832	4,424166286	3,4467423681	2,7564186183	3,9031205946	3,0618772957	3,8443661078	2,8149514097	3,3225209657	2,9059368187	4,6838699888	2,8343667469	4,2292045066	2,7955576839	4,0985016182	4,2745437509	2,8861927161	3,4455146052	3,1013843761	3,3885813225	2,4176098148	3,1213025726	3,5055597609
3,7663578232	2,8149468606	3,5770401336	2,7347822486	3,1863391002	3,069233059	3,0560398469	3,8767487058	4,4245856983	3,446766859	2,7564231523	3,9033677651	3,0618811199	3,8444460971	2,8150432004	3,3225627487	2,9061973873	4,6841639274	2,84104171	4,2322006969	2,7955685416	4,0985904881	4,2799544434	2,8867395999	3,445929992	3,101765426	3,3948462027	2,4176119687	3,1213189602	3,5057156587
3,76641733	2,8206917488	3,5771176978	2,735038632	3,186348464	3,0820113337	3,0560577511	3,8770627799	4,4245969192	3,4468868892	2,7564665767	3,9065644728	3,0619468112	3,8481723933	2,8150854661	3,3227940052	2,9063109586	4,6842626967	2,841096746	4,2345153817	2,7955778915	4,0986015807	4,2873733543	2,8921020558	3,4461433403	3,1079609432	3,3950804447	2,4237260314	3,121319136	3,505779073
3,7702899069	2,8213059147	3,577267016	2,7351943939	3,1864183511	3,0876943427	3,0560668028	3,8837938096	4,4246002101	3,4469340831	2,7624387972	3,9091068818	3,0619806721	3,8502843391	2,8151177686	3,322971094	2,9118468248	4,6849578149	2,8475229378	4,2346357947	2,7971647862	4,0986905508	4,2885977239	2,8926076591	3,4463487815	3,1081731997	3,4009606736	2,4238117428	3,1213609209	3,5114841904
3,7715583872	2,8215592924	3,5774255865	2,7352077092	3,1864263201	3,088384134	3,0560780275	3,8963909563	4,424620748	3,4469455533	2,762840269	3,9091639841	3,0620855581	3,8550030101	2,8211743081	3,3354242423	2,9125208696	4,6896550541	2,8535320563	4,234940987	2,8010254938	4,0987383289	4,2931582993	2,893322277	3,4466255619	3,1083343615	3,4113050994	2,4240617632	3,1213726439	3,511948157
3,7718023657	2,8278576228	3,5774572579	2,7357125241	3,1864473566	3,0884251548	3,0561001327	3,9012593695	4,4246658702	3,4469468377	2,7683467102	3,9097183908	3,0623124757	3,8557912767	2,8215048763	3,3355060913	2,9126071934	4,6900789852	2,854040855	4,235208171	2,8010556334	4,0987612625	4,2934467807	2,8995524328	3,4468205628	3,1203464078	3,4142742503	2,4294352842	3,1213777477	3,512263388
3,7723355685	2,8281034688	3,5774789514	2,7360248248	3,1864849874	3,0886728416	3,0561009871	3,9018221854	4,4279185893	3,4469610945	2,7689526084	3,9098295716	3,0623430084	3,856575139	2,8215218918	3,3426764633	2,9126788819	4,6905475596	2,8583539032	4,2353838389	2,8013944824	4,0988259258	4,2938304713	2,8997502147	3,4468262359	3,1206543301	3,4145838687	2,4302099787	3,1213943737	3,5123000609
3,7725626226	2,8334424835	3,5775190637	2,7362771277	3,1883661283	3,1018151655	3,0561221116	3,9028208284	4,428057857	3,4470346282	2,7691819863	3,9349616047	3,0624553783	3,8567470413	2,8216266806	3,3426803239	2,912866533	4,6908845969	2,8592659874	4,2354265147	2,801563231	4,0988406156	4,2938404987	2,8997698274	3,4469330498	3,1207800395	3,4331899465	2,430381442	3,1213965362	3,5123600174
3,7726246339	2,8406489218	3,5797107981	2,7364384612	3,191172294	3,1072833521	3,0561615566	3,9028406076	4,4366711774	3,4470368566	2,7692551045	3,9357022424	3,0624705387	3,8603790567	2,8279023956	3,3462548988	2,9241536259	4,73034929	2,8594867643	4,2354568422	2,8015752966	4,098870499	4,2939512296	2,9055773026	3,4469565756	3,1209979176	3,4339582718	2,4357004079	3,1213983875	3,5123638904
3,7727585541	2,8493500515	3,5826606265	2,7364810908	3,1921097984	3,1074717573	3,056182042	3,9030139544	4,4563035841	3,4470595868	2,7692719673	3,9412607901	3,0625543574	3,8617298444	2,8280136815	3,3621938156	2,9249699299	4,73074043	2,8595941794	4,2355827425	2,8016027343	4,1043133438	4,2940234747	2,9063263264	3,4469607149	3,1210499337	3,4341499473	2,4369631351	3,1234337328	3,5168094058
3,7727688367	2,855201731	3,5829438833	2,7364965589	3,192830236	3,1083464324	3,0561914197	3,9032233433	4,4606466294	3,4470599792	2,7693163263	3,9668678073	3,0626072515	3,8868691349	2,828133241	3,3623428067	2,9250782487	4,7355977654	2,8597441104	4,2480144261	2,8016600945	4,1044872813	4,294027255	2,9123206671	3,4469793533	3,1212193633	3,4400540911	2,4369881891	3,1258338013	3,517681712
3,7728209508	2,8566484005	3,5832897752	2,7365165022	3,1929960867	3,1102850166	3,0562312544	3,9032521888	4,4698001741	3,4470860171	2,7694233955	3,9678814363	3,0626298321	3,8883089445	2,8340494934	3,3686515208	2,9252057378	4,7428004346	2,8598041005	4,248526645	2,8017987041	4,1051555121	4,2940391022	2,912517847	3,4469829482	3,1212350103	3,4461155227	2,4370610558	3,1271714198	3,517902156
3,7728379535	2,8588935441	3,5835178397	2,7367159776	3,1992912034	3,1140925052	3,0608086913	3,9033710317	4,4738670077	3,4471125108	2,7695062367	3,967886239	3,0627081611	3,8979137113	2,8343329847	3,3687121397	2,9252850242	4,7430285591	2,8600120866	4,2615191659	2,8018258137	4,1101708713	4,2940676369	2,9190915801	3,4470114859	3,1212618724	3,4463285591	2,4370930802	3,1275149372	3,5181911306
3,7728549463	2,859542818	3,5835596307	2,7367790454	3,1995453417	3,1147083268	3,0613907464	3,9046774544	4,483238475	3,4471682516	2,7757112676	3,9681826943	3,062711813	3,8995435167	2,8345484387	3,3811980435	2,9255941984	4,7486118197	2,8601100663	4,2659688796	2,8019365637	4,1112401324	4,2942934794	2,9193125231	3,4470712228	3,1213275098	3,4466947352	2,4429938199	3,1276018905	3,5183559762
3,7729325619	2,8596220791	3,5837726961	2,7430356872	3,2055095291	3,1147803295	3,0614751698	3,9080815574	4,4832636403	3,4472008283	2,7759410101	3,9684890491	3,0755614485	3,9001255925	2,8408917005	3,3814657692	2,9256445757	4,7493938414	2,8601509445	4,2895083435	2,8019727155	4,1117915525	4,299610658	2,9193144842	3,4471145606	3,1213350997	3,446896501	2,4431769121	3,1276679828	3,5186791169
3,7729548363	2,8599250548	3,5839135191	2,7431839389	3,2055599612	3,1148225034	3,0620356763	3,9088476273	4,4875117375	3,4472143004	2,7759524453	3,9740939434	3,0756860702	3,9008491318	2,8411867665	3,3814925172	2,92566517	4,7498322431	2,8601768376	4,2917862661	2,8020616442	4,1422333854	4,2999848073	2,9193359737	3,4471742165	3,1213353445	3,4469326039	2,4436079098	3,1276865125	3,5272254257
3,7729669111	2,8599478218	3,5839414142	2,7432313706	3,205652776	3,1148950184	3,0621043676	3,9089856119	4,4888749816	3,4514884463	2,7759573282	3,9749832146	3,0757742891	3,9010078815	2,8469688165	3,3815864332	2,92566762	4,7501661498	2,8603765105	4,2932849314	2,8084375951	4,1443159734	4,3000652163	2,9193775965	3,4471808501	3,1213379287	3,4470207386	2,443675601	3,1277589742	3,531678008
3,7729682241	2,8599954032	3,5839525338	2,7499013326	3,211491606	3,1188088242	3,0621643167	3,909138789	4,4889583279	3,4519726768	2,7760060546	3,9750438206	3,0811172661	3,9014465962	2,8473940455	3,3817308809	2,9256682308	4,750247941	2,8604020492	4,2935218184	2,8086027913	4,1444423121	4,3138824119	2,9233646175	3,4471907527	3,1213412349	3,4470891696	2,449128089	3,127836389	3,5318358152
3,7729836307	2,8599972361	3,5891783559	2,7499491375	3,2119176725	3,1197898703	3,0623625786	3,9097059503	4,4893508007	3,4528438785	2,782428733	3,9813395835	3,0821723951	3,902280035	2,8474922918	3,3817389641	2,9257798065	4,7502772605	2,860418834	4,2939669748	2,8149320056	4,1444709364	4,3183461153	2,9241658252	3,4516874204	3,1213703783	3,4471076833	2,4494967337	3,1338856516	3,5448688587
3,7762237239	2,8599994033	3,5966656867	2,7559524968	3,2122005061	3,1206477763	3,062695161	3,9160153206	4,4894057252	3,4531526164	2,7824802738	4,0002294711	3,0884984102	3,902642935	2,8475418054	3,3818162647	2,9258012999	4,7562585073	2,8605264585	4,2941288187	2,8150374992	4,1503988564	4,3196180119	2,9244536692	3,4521395636	3,1232341443	3,447148551	2,4500255109	3,1398463483	3,5566950973
3,7783783694	2,8600543948	3,6096767136	2,7618738137	3,2123749002	3,121005803	3,0627001875	3,9217157392	4,4894218509	3,453294474	2,7824943311	4,0201777097	3,0886359402	3,9039612055	2,850606283	3,3818211217	2,9258066342	4,7691603552	2,8605900974	4,2942483896	2,8151082809	4,1570112254	4,326225261	2,9250390324	3,4535134777	3,123930054	3,4519119256	2,4500937535	3,1405202543	3,5569920239
3,7791577014	2,8600601441	3,6225985335	2,7629428216	3,2125404036	3,1210078657	3,0724208442	3,9228614447	4,4898626501	3,4534653155	2,7864602762	4,020226481	3,0950066367	3,9049364711	2,8508951946	3,3818830361	2,9258082489	4,7749539957	2,8606154564	4,2964062189	2,8215297979	4,1594816642	4,3392063568	2,9250611948	3,4536411553	3,1249734898	3,4522233631	2,4560723145	3,1408171117	3,5633731317
3,7791995762	2,8602009785	3,6295347783	2,7684174793	3,2155625725	3,1210436071	3,0756185509	3,9294471861	4,4960466616	3,4578107457	2,788726094	4,0203734512	3,0952363172	3,905994803	2,8539873956	3,3819332911	2,9258230989	4,8129703371	2,8606224897	4,2979754549	2,8274545587	4,1608823264	4,3455472207	2,9250878505	3,4536956202	3,1259054903	3,4522825816	2,4562779336	3,1462225811	3,5643022813
3,7793098266	2,8602111819	3,6296623976	2,7694728871	3,2186984835	3,1210908134	3,0757022268	3,9422853864	4,5020197706	3,4729329942	2,7889835826	4,0306917658	3,1015496345	3,9067446979	2,8541670437	3,3819425868	2,9258282728	4,8141736387	2,8606321276	4,2981438677	2,8275950573	4,161028582	4,3462791868	2,925304832	3,4537366623	3,1265364742	3,4523659866	2,4565581895	3,153660709	3,5699922975
3,792151461	2,8602816705	3,6413774359	2,774152858	3,2244371785	3,1211253887	3,0821254587	3,9423268647	4,5070027313	3,4729562598	2,7936795642	4,0331027394	3,1081314727	3,9073621872	2,8564975024	3,3819910619	2,9258334777	4,8212538241	2,8606372287	4,2989460643	2,8278674952	4,162196651	4,352368686	2,9254299004	3,4582026163	3,1266298963	3,4528979525	2,456717841	3,1584797823	3,5709588859
3,7991136485	2,8602854448	3,6414845074	2,7760125512	3,2255366719	3,1211393713	3,0822014317	3,9670370985	4,5224097433	3,4804711924	2,7948410699	4,0331832601	3,10825149	3,9074020856	2,8585097996	3,3820391865	2,9258676331	4,8214286808	2,8606506516	4,2997257211	2,841105456	4,1626680291	4,3575403522	2,9254966672	3,4661741474	3,1272031838	3,4529271039	2,4606448639	3,1604933404	3,5710112789
3,8182514913	2,8604043841	3,6417084973	2,7824470769	3,2380375622	3,1211778613	3,0822251949	3,968052865	4,5482038807	3,4921831033	2,7950976424	4,0332433059	3,10830345	3,9084998198	2,8597210554	3,3820397323	2,9258836155	4,8261238479	2,8606592111	4,2997959706	2,8470927282	4,1629325529	4,3585079233	2,9256055367	3,4729745168	3,1272119863	3,4530025382	2,4628486064	3,1637287639	3,5722965056
3,8310301627	2,8604713792	3,6424793181	2,7881765701	3,2381083777	3,1212094079	3,088416237	3,9681450503	4,554574659	3,4927640147	2,7951057634	4,0334178037	3,10831317	3,9097474498	2,8600657362	3,3820412938	2,9258838664	4,8404435697	2,8606628233	4,3004720779	2,8473276885	4,1629598039	4,3585219214	2,9256139075	3,4732053016	3,1273955778	3,4531629043	2,4630286273	3,1663821435	3,576592567
3,831406878	2,8604952066	3,6425733037	2,7887936894	3,244107713	3,1212838263	3,0948021573	3,9682396494	4,5549382511	3,4990333651	2,795112392	4,0334456517	3,108341606	3,9117051698	2,8601350561	3,3820565064	2,9258895205	4,847515256	2,8606815123	4,3071225463	2,8473366487	4,1632310069	4,3587966061	2,9256260459	3,4732805236	3,1275861237	3,4532094228	2,4631106514	3,1663825569	3,5767485049
3,8316675092	2,8605434345	3,6426033476	2,7889508478	3,24492456	3,1213545064	3,1015016174	3,9682738831	4,5597089015	3,4993412278	2,7951808745	4,033527856	3,1148235348	3,9138148344	2,8601700327	3,3833360585	2,9258954126	4,8712551792	2,8606900517	4,3577107698	2,8476329595	4,1633581254	4,3588274666	2,9256464635	3,4862450674	3,1275907376	3,4533247155	2,4632068507	3,1719102389	3,5769088827
3,8363748308	2,8605473973	3,6437761809	2,7889653598	3,2451668177	3,125518366	3,1018106434	3,9682985698	4,565308411	3,5034224329	2,7952105005	4,0336106299	3,1204138817	3,915158713	2,8602705663	3,3869364253	2,9302057813	4,8785024969	2,8606965499	4,3584757433	2,8502178458	4,1636333493	4,3591164704	2,9256803446	3,4862924239	3,127633678	3,4533831635	2,4632219224	3,1730181409	3,5769868639
3,8376478667	2,8605532404	3,6440422151	2,7890448975	3,2494687917	3,1261731622	3,1018397076	3,9683619683	4,567972137	3,5106836252	2,795212519	4,0336493344	3,120592927	3,9154455171	2,8603572225	3,3871617071	2,930446535	4,8807018413	2,8607035686	4,3608514479	2,8503928287	4,1637939305	4,3591490258	2,9257105294	3,4919163518	3,1277187114	3,4535003696	2,4632372219	3,175401876	3,5770099608
3,8376552721	2,860560677	3,6451718186	2,7945226141	3,2505103287	3,1272086728	3,1073591518	3,968487309	4,5710728841	3,5115700671	2,7952336662	4,0383373707	3,1206491318	3,9391422885	2,8603854782	3,3878508376	2,9304785924	4,8807893428	2,8607101387	4,3616216114	2,8540149361	4,1638613426	4,3592690526	2,9257376158	3,4991190451	3,1277509824	3,4536199155	2,4682320906	3,1798986821	3,5770285709
3,8378457662	2,8605924042	3,6464967193	2,7947534051	3,2506496528	3,1275286755	3,1074009772	3,9746744577	4,5796849081	3,511691815	2,7952512444	4,0398037095	3,1208509012	3,9404743744	2,8604396366	3,3880941609	2,9311882163	4,9433069393	2,8607131804	4,3634383027	2,8541028075	4,1639596902	4,3646400179	2,9257440793	3,4991989981	3,1278535933	3,4536408207	2,4682580297	3,1799730631	3,5771234516
3,8378483252	2,8606151673	3,6475370791	2,7948013692	3,2507377341	3,1275313538	3,1145298138	3,9748459548	4,587225067	3,5118060984	2,7952574934	4,0399559628	3,1208687294	3,9414227684	2,8604817867	3,3881120546	2,9315570197	4,9444939408	2,8607186211	4,3658803314	2,8542105313	4,1669546765	4,3652439084	2,9258249466	3,5098804612	3,1278986923	3,4536632974	2,468465446	3,1848180412	3,5774226143
3,8379740654	2,8606246812	3,6478206191	2,7950111269	3,2507779599	3,1276410588	3,1147887299	3,9879081518	4,6164512258	3,5121123893	2,7952636292	4,0526990761	3,1208775448	3,954254531	2,8605069873	3,3882044711	2,9315748465	4,945379098	2,860719305	4,3660043757	2,8576261871	4,1698693169	4,3657313246	2,9258312632	3,5102712207	3,1279027616	3,4566016878	2,4686384508	3,1860158353	3,5774839027
3,8379821745	2,8606421408	3,6487907061	2,7951305359	3,2512895468	3,1276967841	3,1195893592	4,0075099452	4,6183692087	3,5121318485	2,7952970875	4,0657724578	3,1209070037	3,9544827057	2,8605107054	3,3883683606	2,931842466	4,9458529844	2,8607199631	4,3846114613	2,8592530021	4,1807807575	4,3981923539	2,9258476344	3,5103933378	3,1343173299	3,4730788448	2,4687595935	3,186031089	3,5775080188
3,8380356849	2,860691314	3,6492041718	2,7951796208	3,2513469337	3,1278250052	3,1205127286	4,0138220292	4,6196935767	3,5121448427	2,7952978383	4,0662528495	3,1209197468	3,9551038382	2,8605242758	3,3884568316	2,9321385039	4,950930418	2,8607362227	4,3846811424	2,8595170485	4,1816920498	4,3985789393	2,9296774875	3,5114198712	3,1344242054	3,4731115386	2,4689562316	3,1861150905	3,5775083583
3,8381373614	2,8606955913	3,6747958038	2,7952221007	3,2513722693	3,1278609655	3,1207224521	4,0202863593	4,6198078123	3,5122320191	2,7953194867	4,078389677	3,1209525274	3,9553206392	2,860532815	3,3884892598	2,9321449734	4,9516150067	2,8607376918	4,385054223	2,8596055495	4,1988081905	4,4217287393	2,9311636474	3,511681481	3,1470067543	3,4788239031	2,4691904584	3,1861823747	3,579974321
3,8427573631	2,8606994866	3,6813522698	2,7952379827	3,2514545196	3,1278939377	3,1208993805	4,0205561249	4,6262392977	3,5123253886	2,7953196071	4,0912378147	3,1211240222	3,958585187	2,8605498254	3,3941656652	2,9321585998	4,9517632261	2,8669599824	4,4026529077	2,8596261198	4,2012050824	4,4239924175	2,9314844887	3,5118897772	3,1538235961	3,4790498107	2,4692453347	3,186266059	3,5829531519
3,8429575115	2,8607124287	3,6880706612	2,7952480969	3,2514885945	3,1341636262	3,1209835841	4,0256830505	4,6324538714	3,5123596272	2,7953207715	4,0931390183	3,1211510003	3,9631976301	2,8605681262	3,401514888	2,9321617647	4,9518542296	2,8670219491	4,4029648312	2,8596328303	4,2074929164	4,424109184	2,9314874685	3,51200795	3,1601682968	3,4863225753	2,469344278	3,1863315077	3,583771864
3,843765422	2,8607211962	3,688303276	2,7953012259	3,2514972833	3,1473478397	3,1211110043	4,0304639087	4,6328255907	3,5123639694	2,7953557103	4,0977505214	3,1211593993	3,9658350097	2,860572538	3,407764491	2,9322010939	4,952032376	2,8671752562	4,4034231352	2,8602373867	4,2224267476	4,4241190927	2,9316447432	3,5121365381	3,1797883799	3,4911190796	2,4693635703	3,1863577063	3,5838425424
3,8441416208	2,8610537293	3,6940295382	2,7953017179	3,2515377442	3,15366328	3,1211148252	4,0313955602	4,6329342475	3,5123736985	2,7953736948	4,0982019122	3,1211658138	3,9663951794	2,8605741853	3,4169101316	2,9322203715	4,952500838	2,8672016962	4,4173569115	2,8603507566	4,2255996205	4,4243142287	2,9319354752	3,5121939641	3,1849827686	3,4991074574	2,4693731994	3,1864305055	3,5868247233
3,8444964616	2,8615687468	3,6972244832	2,7954003462	3,2515965329	3,1537924325	3,1212354144	4,0324075324	4,6448120631	3,5172239595	2,7953792981	4,0982156617	3,1211717418	3,96652478	2,8605745254	3,4211591511	2,9322310551	4,9652243768	2,8672540096	4,4199582508	2,8603835147	4,227364558	4,4248878317	2,9319526785	3,5122823138	3,1850817386	3,5015145512	2,4693826334	3,1864809659	3,6017850208
3,851133423	2,862464405	3,6995890782	2,7954024389	3,251614029	3,1668254583	3,1212498926	4,0330830206	4,6518471852	3,5178813868	2,7953838602	4,0983308363	3,1211720661	3,9671725842	2,8606143283	3,4211603397	2,9322449101	4,9709431907	2,8735624448	4,4216819055	2,8604180273	4,2285806265	4,4421125734	2,9320449747	3,5123312181	3,1856652024	3,5062874918	2,469388663	3,1873922521	3,6031946909
3,8837139487	2,8630026166	3,7007860231	2,795425924	3,2516156772	3,1668392805	3,1212537289	4,0331307143	4,6766647153	3,5183023864	2,7953876498	4,0986908154	3,1211777959	3,9673968335	2,8606207342	3,4273864453	2,9322687366	4,9910374118	2,8736115628	4,4222829155	2,8604551981	4,2288951233	4,4570664359	2,9320942177	3,5173169003	3,1857714019	3,5067137686	2,4694282368	3,1894980207	3,6100616342
3,8919375978	2,8638941105	3,7011959677	2,7954980164	3,2516865111	3,1730872949	3,1212586161	4,0333283445	4,6774923146	3,5184889949	2,7953968136	4,0987146856	3,1212023599	3,9674297904	2,860622786	3,4318590057	2,9323185563	5,0080320493	2,8737312588	4,42384425	2,8604816342	4,2289793105	4,4571993907	2,9321769632	3,5181429762	3,1859436879	3,5088150402	2,469437358	3,1896041091	3,6100616591
3,8958300461	2,8653946871	3,7044767415	2,7955031172	3,2517187109	3,1732452124	3,1212786961	4,033448084	4,6779389157	3,5185090832	2,795425826	4,0987326379	3,1212032507	3,9686021873	2,8606897207	3,4395903812	2,9323601306	5,008142285	2,8797523768	4,4241438419	2,8605796142	4,2290363576	4,4680729674	2,9322477336	3,518147471	3,1859654958	3,5117001823	2,4694421766	3,1925890784	3,6100665209
3,9015839779	2,8657891655	3,7046064694	2,7955034235	3,2568968626	3,1798900271	3,1213018311	4,0335569926	4,6828578343	3,5185177113	2,7954514304	4,1042867433	3,1212200725	3,9729098393	2,8606947766	3,4401712	2,9385572985	5,0091433712	2,880124467	4,4301351865	2,8606101758	4,22914592	4,4699876735	2,9322911544	3,5183336921	3,1862374295	3,5118703293	2,469446243	3,1926748388	3,6286459098
3,902679752	2,8660629557	3,7052845448	2,7955096903	3,2569133023	3,1855924329	3,1213226896	4,0335882917	4,6847941821	3,5185272574	2,7954574965	4,1049005153	3,1212436795	3,9747590551	2,8606956301	3,4432493115	2,9385793532	5,0107090599	2,8802738219	4,4303300402	2,8606168923	4,2331864808	4,4845517943	2,9323035334	3,518495157	3,1863219625	3,5119640436	2,4694685769	3,1927212327	3,6350091382
3,9031376863	2,8660638792	3,706129327	2,7955259259	3,2571148744	3,1860252854	3,1213324615	4,0336126981	4,6851564604	3,5185921573	2,7954798678	4,104909791	3,1212875409	3,9779172779	2,860716392	3,4432871107	2,9388031451	5,0111710903	2,886672234	4,4304678152	2,8606471806	4,2349901396	4,4893233031	2,9323529191	3,5187733557	3,1864543995	3,5120201148	2,4694686305	3,1927700138	3,6414249085
3,9031762791	2,8660860605	3,7065657391	2,7955366245	3,2574316881	3,1860916724	3,1213384489	4,0358137277	4,6893173793	3,5187801709	2,7955247161	4,1050497897	3,1212977885	3,9800446125	2,860717824	3,4460368065	2,9454412428	5,0129260667	2,8930156112	4,4309430464	2,8606545965	4,2350706282	4,4894840495	2,9323816635	3,5319303464	3,1864558622	3,5120978831	2,4695223346	3,1927742558	3,6419655456
3,9031969082	2,8662756603	3,7065988376	2,7955374855	3,2708881572	3,1861381521	3,1213614361	4,0396708584	4,6893419357	3,5280661233	2,7955254452	4,1053944247	3,1212992686	3,9948197155	2,8607193495	3,4460922532	2,964219829	5,0185165942	2,8932156542	4,4309638425	2,8606675426	4,2384740531	4,4897943729	2,9324173113	3,5377857166	3,1865013262	3,5121519689	2,4695228046	3,1928692326	3,641976036
3,9032400716	2,8663308311	3,7066113673	2,7955427357	3,2774296406	3,1861972635	3,121369905	4,0399825244	4,6909687169	3,5302204448	2,7955428045	4,1099273284	3,1213100268	3,9956415403	2,8607205569	3,4463633281	2,9645347435	5,0624184443	2,8992427359	4,4506021236	2,8606784316	4,2538587391	4,4940327278	2,9388445321	3,5441462889	3,1865050716	3,512205651	2,4695252024	3,1930421387	3,6420527876
3,9032938837	2,8663565898	3,707173506	2,7955465526	3,2904256478	3,1862968528	3,1213713306	4,0465661431	4,7486077963	3,544945059	2,7955803363	4,1181224931	3,1213514269	4,0107193481	2,8607286099	3,446580134	2,9710654051	5,082248371	2,899652481	4,4519601909	2,8607094093	4,2549912688	4,4941078023	2,9412487338	3,5506507969	3,186524008	3,512222766	2,4695387087	3,1990647015	3,6422684064
3,908454453	2,8664366568	3,7075922323	2,7955496035	3,2965099055	3,1864618498	3,12137743	4,070571992	4,7501894829	3,5502015379	2,7977307529	4,1379186712	3,1213641632	4,0130756476	2,860728943	3,4467067232	2,9743962156	5,0827797262	2,9060469124	4,4570594296	2,8607284231	4,2549975667	4,5079833267	2,9448990874	3,5514123358	3,18655244	3,5135257044	2,4695426062	3,212525941	3,6422905138
3,9087223094	2,8665421388	3,7078029069	2,7955574152	3,2966868072	3,1864822639	3,1213941533	4,0711976665	4,7566940479	3,5641754392	2,7991747915	4,1618203233	3,1213717095	4,0191869683	2,8664592951	3,4468033591	2,9780130926	5,1400421839	2,9061404425	4,4637626247	2,8607309197	4,281115848	4,5350669368	2,945254315	3,5575349481	3,1865607532	3,5154119797	2,4695477207	3,2125385593	3,6423387353
3,909080965	2,8665913801	3,7078114573	2,7955606827	3,2971778583	3,1865074635	3,1213991822	4,0788404113	4,7569277057	3,5756165899	2,7994263801	4,1622645342	3,1213721062	4,0220915362	2,8668429961	3,4468843024	2,9846436936	5,1405892543	2,9062323577	4,4822962642	2,8607392824	4,2873401693	4,5417860014	2,945300536	3,5579294955	3,1887807298	3,5171000488	2,4695482447	3,2378406285	3,6424398202
3,9091376744	2,8667596996	3,7097968644	2,7955757479	3,3036286858	3,1865488747	3,1214006348	4,0801055445	4,7727969866	3,5765469758	2,8007943683	4,1623351162	3,1254021592	4,0236507575	2,8669898877	3,4468934545	2,9872052359	5,1408330434	2,9121743737	4,4885956403	2,8607393297	4,2918860192	4,5519287489	2,951492121	3,5631845952	3,1904592217	3,5174836906	2,4695482926	3,2382267932	3,6424901295
3,9098061668	2,866869189	3,7123847893	2,7985702319	3,3099784502	3,1879804021	3,1268810356	4,0970914232	4,8017591145	3,5771853851	2,800858647	4,1636363884	3,1256033653	4,0269179667	2,8670276147	3,4470758708	2,988058285	5,1410251528	2,9126013748	4,4896455509	2,8648319502	4,2931216264	4,5543190473	2,9519449667	3,5632900419	3,191126116	3,5180920916	2,4695523321	3,2446980398	3,6425337939
3,909861983	2,8670219922	3,7204777719	2,8010085357	3,3130338093	3,1896507651	3,1273453296	4,0977187578	4,8142496371	3,5772668136	2,8011494441	4,163969402	3,1269519104	4,0316212388	2,8671268439	3,4471102259	2,988711388	5,141121864	2,9126601666	4,4896723325	2,865994934	4,2935781958	4,5546863607	2,9648129968	3,5644980779	3,1924367969	3,5183979256	2,4695768974	3,245077061	3,642617049
3,9162209734	2,8670399425	3,720824864	2,801172571	3,3153250149	3,1911890024	3,1273488199	4,097961876	4,8145842601	3,5773294024	2,8014230433	4,1639876685	3,1271478152	4,0319674992	2,8671613699	3,4471120623	2,9890248617	5,1412953748	2,9127961068	4,4897616976	2,866643306	4,2935842001	4,5547059291	2,9706571435	3,5736239673	3,1925606005	3,518604553	2,4695875493	3,2477260201	3,6426209982
3,9351154348	2,8670722145	3,7274314684	2,8012521401	3,3159380032	3,1915771631	3,1273679211	4,0983333434	4,8153919024	3,577521147	2,8015859161	4,1696164423	3,1274434591	4,0329347703	2,8671752004	3,4471140385	2,9903048659	5,1472272091	2,9148889466	4,4951557246	2,8668146367	4,2937989778	4,554882919	2,9711263072	3,5746578585	3,1926597588	3,5186479826	2,4695983067	3,2481417309	3,6426687934
3,9421447441	2,8671383477	3,7394106999	2,8013970152	3,3166713156	3,1922813005	3,1274352465	4,0985961504	4,8155326443	3,5834503043	2,801624758	4,1698229848	3,1275159873	4,0332861117	2,8671991616	3,4471478539	2,9905002871	5,1541740057	2,9191736957	4,4956207755	2,8670069297	4,2942577234	4,5598283905	2,974897446	3,5754643838	3,1926815874	3,5188138149	2,4696249363	3,2508503731	3,6458300011
3,9487829024	2,8671520568	3,740256315	2,801462283	3,316708409	3,1924072722	3,1276517463	4,0986848965	4,8338377129	3,5835772192	2,8017187301	4,1700072648	3,1277311674	4,0332934416	2,8672460084	3,4472195012	2,99056644	5,2054959676	2,91920657	4,495687591	2,8712451737	4,2942611887	4,5599803771	2,9777149584	3,5765472088	3,1927429776	3,5275284689	2,4696723546	3,2508788487	3,6486206754
3,9489044966	2,873170132	3,7459150163	2,8016048299	3,3167395998	3,1925867842	3,1277380569	4,0987057472	4,8349791018	3,5839051274	2,8017472222	4,1701679507	3,1277644138	4,0335312507	2,8736276991	3,4504459498	2,9906668212	5,2063103649	2,9192947823	4,4957946242	2,8801202454	4,2974122639	4,5650702402	2,9778429452	3,5767425053	3,192834885	3,5506705514	2,4696818811	3,2512754743	3,6487970992
3,9516888903	2,8737502151	3,7487550404	2,8016161319	3,3167709622	3,1928287518	3,127852703	4,1014637973	4,8670932862	3,5840378119	2,8018518581	4,1701696187	3,1278273165	4,0356304133	2,8801421695	3,4507167692	2,9907541461	5,2088983856	2,9193203749	4,4959394961	2,8862475224	4,2997988992	4,577489962	2,9780279328	3,5769040064	3,192865571	3,5554736424	2,4696836485	3,2514123495	3,6491538218
3,9547504234	2,8802653828	3,7535342884	2,8017497915	3,3167873971	3,1928832834	3,1335755035	4,1027455194	4,8772546844	3,5858463932	2,8018856323	4,170399712	3,1278850849	4,0372833088	2,8801824759	3,4520517815	2,9907957967	5,2370327474	2,9238606253	4,5092189631	2,8928675402	4,3005265197	4,5940372011	2,9844327631	3,5770012216	3,1995410206	3,5771825	2,4696925394	3,251414157	3,6619845189
3,9554517841	2,8858010149	3,7651764645	2,8018733634	3,3168167026	3,199535554	3,1466984702	4,1029469285	4,8791352757	3,5890082971	2,801888347	4,1704073034	3,1278866478	4,0451564617	2,8802347121	3,4523729584	2,9908072895	5,2518687525	2,9242861192	4,5414714323	2,8931278362	4,3138006398	4,6120197325	2,9855498336	3,577276224	3,2061078359	3,5772716779	2,4697061506	3,2514332032	3,6749001597
3,9614960352	2,8915445023	3,766353373	2,80193431	3,31681866	3,2125084538	3,1536654652	4,1045012068	4,8932173862	3,5969400227	2,801998335	4,1889494054	3,1278961795	4,0451579803	2,8864916065	3,4524495066	2,990832667	5,263627927	2,9250570431	4,5478608437	2,8931804572	4,3296053238	4,6121676759	2,9875162691	3,5772823926	3,2255039385	3,5774540123	2,4697090885	3,2514812742	3,6752263907
3,9673076782	2,8931456467	3,7684404897	2,8020826867	3,3168666028	3,219004652	3,1538815047	4,1117176778	4,9175456308	3,597088025	2,8019991818	4,1964633987	3,1338432282	4,0461061112	2,8867658201	3,4524965934	2,9908484155	5,2639601806	2,9253489517	4,5541750949	2,8933103621	4,3412656243	4,6171723044	2,9889046758	3,5772991713	3,2345710028	3,5774885667	2,4697209743	3,2514941571	3,681333913
3,9677368255	2,8931922133	3,7697951682	2,8085731585	3,3168686559	3,2190916965	3,1604123249	4,1308283964	4,9451515549	3,6034691199	2,8020564779	4,19646641	3,1343334005	4,0530270171	2,8996278836	3,4529473917	2,9908803181	5,2708339045	2,92535286	4,5542742227	2,8990607477	4,3460206444	4,618519905	2,9900110246	3,5773871118	3,2450192891	3,5796210926	2,4697338734	3,2516162972	3,6947950686
3,9678260774	2,8932931846	3,7708056082	2,8149817674	3,3168703313	3,2313434247	3,1664005288	4,1620752348	4,9456991611	3,6097712559	2,8020738083	4,2059213916	3,1344265914	4,0556049147	2,8997199192	3,4533244224	2,9908882232	5,2709085247	2,9254409944	4,5543314686	2,89951256	4,3496640046	4,6187766759	2,9904681888	3,5774336138	3,2451561876	3,5820918295	2,4697362456	3,2516267585	3,6948069964
3,9679680539	2,899508937	3,7718663886	2,8149841581	3,3168759248	3,2320915437	3,1668425749	4,1625537676	4,9457170356	3,6225772923	2,8077775219	4,2157989814	3,1394673264	4,0620098891	2,8997918061	3,4536619724	2,9908912379	5,2717021269	2,9254460685	4,5547758462	2,8995964647	4,3576393344	4,6188178628	2,9905689458	3,5774538612	3,2511864483	3,5826645974	2,4697389425	3,2516451667	3,7063293562
3,9680108174	2,8995616448	3,7721361064	2,8149878074	3,3207934166	3,2394403037	3,1731249487	4,162860882	4,9980735938	3,6230499946	2,8079298932	4,2280155672	3,1407644706	4,0638304203	2,8998464411	3,4537177081	2,9908948334	5,2748635212	2,9254687967	4,5593495092	2,9059824742	4,3586073704	4,6188879472	2,990604694	3,5774549913	3,251265055	3,5829444275	2,4697411486	3,2516486265	3,7066601095
3,9680242156	2,8996284508	3,7724907406	2,8150635716	3,3212785559	3,2442818	3,1733715324	4,1629274442	5,0070250983	3,6291901793	2,8084750308	4,2280630235	3,1474592851	4,0832855052	2,9057009278	3,458820405	2,9909125715	5,3299638437	2,9254762097	4,5595963922	2,9061666915	4,3589352584	4,6198397516	2,9907004792	3,5774750104	3,2513012829	3,5829912313	2,4697449515	3,2516732743	3,7066812182
3,9680693204	2,8997649245	3,7725432836	2,8207128078	3,3214084111	3,2443083609	3,1734999222	4,1632459959	5,0109508123	3,6294350241	2,8085438078	4,2282388844	3,1531422549	4,0855295627	2,9060032638	3,4661974079	2,9909739294	5,334916481	2,9255331227	4,559915676	2,9122709661	4,3695787945	4,6210116744	2,9908025853	3,5833414276	3,2513719319	3,5832009167	2,4697497422	3,2517173185	3,7071071019
3,968138114	2,9062841024	3,7725895912	2,8213691316	3,3222597578	3,2450019705	3,1794265047	4,1633761657	5,0110395306	3,6419231316	2,8209576272	4,2285125567	3,1534238884	4,0898006913	2,9062301213	3,4665693484	2,9909794042	5,336837856	2,9255391885	4,5679346187	2,912508841	4,3788299416	4,6217537493	2,9908879869	3,5837613998	3,2514752399	3,5834357994	2,4697509953	3,2517194445	3,7073655926
3,9681717022	2,906311842	3,7727976568	2,8273713241	3,3225881417	3,2503659937	3,1796311959	4,1633922034	5,0174175639	3,6419500075	2,8209810881	4,2288445455	3,1538464854	4,0918107723	2,9124380063	3,4725615529	2,9910032884	5,3734180043	2,9256461641	4,5745002591	2,9125957204	4,3882511644	4,6248012546	2,99096394	3,5838934997	3,2515030977	3,5835847426	2,4697521951	3,2519539972	3,707478603
3,9682709469	2,9065496658	3,7730138477	2,8279483562	3,3229107518	3,2506983943	3,1852188423	4,1634061804	5,0746187371	3,642141549	2,8213033533	4,2288846515	3,164165974	4,0919606146	2,9125794431	3,4791398448	2,9910051912	5,3886975245	2,9256545125	4,5795052863	2,9127285049	4,415379146	4,6394612816	2,9909694405	3,5839265103	3,2516091064	3,5836629049	2,4697554314	3,25647169	3,7077374507
3,9683178663	2,9125299927	3,7730377663	2,8279644368	3,3231462199	3,251022238	3,1857802446	4,1634812442	5,0755335501	3,6422441873	2,8214004274	4,22896203	3,1660304149	4,0935336192	2,9125969968	3,4798021744	2,9910602136	5,3954809675	2,9256656344	4,6160624762	2,9188382842	4,4180406904	4,6585358256	2,9909749739	3,5839815075	3,2516334551	3,5837180943	2,4702989479	3,2568804195	3,707855679
3,968500548	2,912763167	3,7778688645	2,8339512319	3,323396212	3,2512448694	3,1858586042	4,1640168145	5,0757293197	3,6424800055	2,8214477649	4,2290254109	3,1665901431	4,0944239382	2,9127618581	3,4813387944	2,9910671184	5,4011117335	2,925746295	4,6163628098	2,9191754244	4,4202580226	4,6649028293	2,990994346	3,5964950719	3,2516675414	3,5838493393	2,4716764937	3,2573622174	3,7078715888
3,9685106557	2,9174910138	3,7778982059	2,8343290399	3,3294008694	3,2513262938	3,1861271764	4,1675955261	5,0825556609	3,6425872027	2,8216436037	4,2291080956	3,1667274715	4,0946985384	2,919136553	3,4863204949	2,9945165954	5,4059873418	2,9258398336	4,6173133519	2,9192361544	4,4205040683	4,6654055774	2,9909969879	3,5967115404	3,2516690675	3,5839964295	2,4744672011	3,2574657318	3,7103099556
3,9685339685	2,918428902	3,7787234799	2,8346192618	3,329844247	3,2513723397	3,1861305625	4,1764870411	5,1346332691	3,6426391338	2,8274550759	4,2291489098	3,1669491902	4,0956040372	2,9193222544	3,4992378609	2,9945993902	5,4060446648	2,9258696767	4,6184761242	2,9229841247	4,4225544763	4,6717772608	2,9910043725	3,5970344094	3,2516833399	3,5840355091	2,4752109703	3,2577749111	3,7134764745
3,9724255451	2,9237300717	3,7792383007	2,8410202016	3,3362767144	3,2515010032	3,1862982175	4,1770470385	5,1401136296	3,6427097929	2,8276953292	4,2341972553	3,1732463076	4,0968356482	2,9193473348	3,5044711759	2,9968744248	5,4070237049	2,9258860553	4,6189332523	2,9240760487	4,4228291921	4,6839793448	2,9910262859	3,6031425567	3,2516936075	3,5840438577	2,4752265417	3,2577825628	3,713543952
3,9738966347	2,9239485122	3,7792962042	2,8411231021	3,3491955448	3,251523751	3,186315983	4,1884407788	5,1408707116	3,6427177803	2,8277807228	4,2348067779	3,1734875129	4,0971335099	2,9244170629	3,5055044596	2,9972197154	5,4147184145	2,9258931443	4,6195435098	2,9244560557	4,4242623306	4,6844230124	2,9910276879	3,6098972339	3,2517033669	3,5967001159	2,4753279067	3,2578678737	3,7135629157
3,974090634	2,9246000583	3,7793123148	2,846377597	3,3492495841	3,2515631582	3,1863554782	4,1898020478	5,2062610932	3,6486779448	2,8278690446	4,2352780751	3,1764902559	4,0976131897	2,9248762446	3,5097211557	2,9973244057	5,4274680164	2,931581003	4,6198624826	2,9251690036	4,4245964833	4,6845970602	2,9910330397	3,6163503032	3,2517231819	3,6032285693	2,4755505885	3,2578723886	3,7139247862
3,9741733946	2,924901404	3,7793756634	2,8470743181	3,3494200754	3,2515686152	3,1863599019	4,189922773	5,2066186246	3,6655400783	2,8279676732	4,2353058242	3,1797554262	4,0977870888	2,9250364367	3,5098509502	2,9973515233	5,4467056519	2,9317556602	4,6206421797	2,9251771992	4,424620192	4,6847885636	2,9910498382	3,6349363188	3,2559045005	3,6163566151	2,4761764731	3,2580152443	3,7141746457
3,9746619217	2,9250873769	3,7924260032	2,8541570089	3,349428476	3,2515965011	3,1863674046	4,1962505486	5,2698470977	3,6684808551	2,8280582089	4,2354186108	3,1798352486	4,098013344	2,9251468499	3,51155865	2,9974433372	5,4652234442	2,9320262053	4,6262632557	2,9252210795	4,4268801191	4,6848112152	2,991049905	3,6358637435	3,2568848506	3,6231384092	2,476197716	3,2581323748	3,7143268313
3,9807664996	2,9252485674	3,8102924475	2,8593826846	3,3494353719	3,2516316752	3,1864057044	4,2154015493	5,2704384091	3,6738104227	2,8280764449	4,235677156	3,17987142	4,1005157341	2,9251696003	3,5118027781	2,9974618849	5,4733846233	2,932327811	4,6264079771	2,9252430568	4,4286279991	4,6849760326	2,9910577627	3,637458658	3,257189912	3,636208361	2,4762494479	3,2581764448	3,7143688218
3,993481269	2,9255286368	3,8116009567	2,8597309203	3,3494585694	3,2516675146	3,1864241116	4,2157206819	5,3173669414	3,6741229207	2,828103394	4,2487270297	3,1852682754	4,1014985775	2,9252063709	3,5118187676	2,9974739441	5,5321589913	2,9388800116	4,6371998662	2,925244922	4,4307186324	4,6850511056	2,991062562	3,6384443963	3,257337727	3,6389613491	2,482635943	3,2644687691	3,7332390477
3,9938900832	2,9256537847	3,8154160419	2,8599928046	3,3555042915	3,2516825518	3,1864285773	4,2281159367	5,3210898477	3,6938935025	2,8281417051	4,2534283705	3,1854765798	4,1017128492	2,9252156171	3,5118460797	2,9974891749	5,5885726631	2,9448903638	4,6391899976	2,9252735087	4,450579341	4,685093059	2,9910632856	3,6396394957	3,2575054704	3,6389810596	2,4886326439	3,2705910897	3,7334174254
3,9940778311	2,9256723412	3,8179816899	2,8603265452	3,3557018308	3,256297335	3,1864327592	4,2284540988	5,3264515138	3,7069128002	2,8343687252	4,2540615049	3,1856983878	4,1025776378	2,9252212847	3,5118473047	2,997516379	5,5941019153	2,9452490975	4,6393524145	2,9253160746	4,4551876848	4,6863835569	2,992119009	3,6398930601	3,2576970109	3,641313452	2,4891998461	3,2712764116	3,7393800576
4,0010985782	2,9256951156	3,8224923661	2,8603446621	3,3780126418	3,2568368068	3,1864436323	4,2285676127	5,3346142797	3,7072357742	2,8401175587	4,2936128217	3,1858634751	4,1031632262	2,9252231315	3,511947883	2,997522124	5,5959594868	2,9454320584	4,6709354496	2,9253564242	4,4632181012	4,6908173347	2,9929701992	3,64149078	3,2577230165	3,6420993632	2,4892104003	3,2763106704	3,7480115813
4,0074338372	2,9257097426	3,8285864763	2,8603544046	3,3810789841	3,2577778682	3,1864477304	4,2286150059	5,4018880387	3,7074764814	2,840850224	4,2940455776	3,1859760062	4,1032033537	2,9253171989	3,5119723963	2,9975513522	5,5965930207	2,9515246181	4,6711376473	2,9254201283	4,4765473026	4,7361091303	2,9935365509	3,6418596855	3,257751735	3,6424960937	2,4892375347	3,2833955295	3,7532974401
4,0265145475	2,9257388732	3,8307250595	2,8604050576	3,3811125106	3,2578393917	3,1864578533	4,2287514971	5,4678556562	3,7075621406	2,8410152724	4,2941022638	3,1860009494	4,1044891041	2,9254391883	3,5121092633	2,9975688473	5,5969210145	2,9517862938	4,6768642208	2,925491001	4,4869900881	4,7361497021	2,9937599663	3,6419320557	3,2580590551	3,6425464749	2,4892953885	3,2906626835	3,7599919803
4,0266901622	2,9257720654	3,8312718428	2,8604232686	3,381356744	3,2580610438	3,1864604562	4,2290084592	5,4967748331	3,7075625032	2,8410937354	4,2941356284	3,1860339696	4,1045634762	2,9255127551	3,5121798478	3,0029072271	5,6028454551	2,9581240032	4,6808438882	2,9255710381	4,4885281333	4,7481180636	2,9960876174	3,6419681661	3,2581974652	3,6425903959	2,4893008019	3,2907649302	3,7664862366
4,031604449	2,9257918259	3,831628207	2,8604927405	3,3816333655	3,2581341728	3,1865217714	4,2291455645	5,6286603093	3,707600418	2,8411835774	4,2941640621	3,1860517041	4,1110035495	2,9255434838	3,5122779411	3,0038844376	5,6615028146	2,9582998689	4,6828312747	2,9255871534	4,4891617552	4,7499737079	2,9963683288	3,6421394924	3,2708425342	3,6426289948	2,4953030582	3,2920232503	3,7680581765
4,0323219077	2,9258060515	3,83207835	2,8605452644	3,3818255424	3,2775105905	3,1865416344	4,2291622903	5,6310179236	3,7077514391	2,8411919786	4,2941729639	3,1860906402	4,1236420688	2,9255662921	3,5123379388	3,0100157609	5,6684835171	2,9642562473	4,6840807282	2,9255968114	4,4893048449	4,7502048873	2,9965807799	3,6421499407	3,2840927629	3,6426700187	2,49571454	3,2971981373	3,7719601944
4,03255563	2,9258333884	3,8347795955	2,8605518432	3,3818709576	3,2841141171	3,1865647034	4,2331062932	5,6363703437	3,7128817724	2,8474187763	4,2943364338	3,1861774513	4,1344117273	2,925592576	3,5123479917	3,0236360694	5,6750612124	2,9646756961	4,6842388586	2,9256051635	4,4896123263	4,7503197673	2,9966499044	3,642188993	3,2840945424	3,6455913097	2,4957727254	3,2980425451	3,7721969609
4,032631172	2,9258380412	3,8351143433	2,8605984083	3,3818992709	3,2905492895	3,188738399	4,2344435064	5,6758391054	3,7141365444	2,8475073492	4,2943402937	3,1862246019	4,1368079232	2,9256085356	3,516939298	3,0298830851	5,6949965568	2,9647071146	4,6846386546	2,9256080932	4,4949311364	4,7505671868	2,9966879554	3,6422218199	3,2841128408	3,6456098349	2,4957737571	3,299717658	3,7723400014
4,0326594329	2,9258432494	3,835199723	2,8606048499	3,3819439927	3,2907240893	3,1922691629	4,2346009526	5,7239197934	3,7201287827	2,8498588888	4,2943592134	3,1862312679	4,1375810832	2,9256272761	3,5172623246	3,0355914128	5,7230805288	2,9648606978	4,6847001593	2,9256543361	4,4985626111	4,7558667326	2,9967972887	3,6423318592	3,28424636	3,6463980329	2,5012026491	3,303840282	3,7724695234
4,0326990156	2,9258453633	3,8363735916	2,8606385651	3,3819599168	3,2907702906	3,1923442048	4,2349492982	5,7849468065	3,726794717	2,8508412864	4,2961674843	3,1862355459	4,1378004456	2,9256624664	3,5176901095	3,0421105218	5,7911605349	2,964914233	4,6848737155	2,9256708417	4,5024343309	4,7566948494	2,9968517635	3,6423425675	3,3011283755	3,6477406359	2,5018448892	3,3119761153	3,7728043366
4,032971672	2,9258545794	3,8367647586	2,8606449056	3,382045393	3,303854682	3,1926536228	4,2352532167	5,8317155322	3,758131549	2,8538384471	4,2980455316	3,1863882084	4,1427602192	2,9257319249	3,5181036701	3,0428219463	5,8900617432	2,9714395796	4,6850338071	2,9256897672	4,5082433923	4,7757281449	2,997033679	3,6424399236	3,3035560767	3,6482830554	2,5022759814	3,3124719589	3,7728414166
4,0331775341	2,9258554704	3,8372898693	2,8606786736	3,3873850361	3,3074655242	3,1927779596	4,2352961042	5,8835864953	3,7629572913	2,8540839327	4,3005203988	3,186425038	4,1514055885	2,9257483496	3,5186250022	3,0430623079	5,9219418081	2,9714807922	4,6852306099	2,9257087302	4,5105396007	4,782625455	2,9972208676	3,6425319555	3,3073931444	3,6487393128	2,5022930507	3,3159007492	3,7728617119
4,0333009004	2,925897541	3,8379754927	2,8606792286	3,3880050122	3,3099838612	3,1929037153	4,2355640962	5,9225080264	3,7653242212	2,8542228186	4,3053029953	3,1864983787	4,1565447889	2,9257552043	3,5189113157	3,0494169921	6,0161351188	2,9755000854	4,685279337	2,9257135212	4,5480379213	4,7955429644	2,9972626431	3,6425374532	3,3104664241	3,6488297013	2,5023228994	3,3164388142	3,7728793177
4,0334914984	2,9259117308	3,8379864637	2,8606918838	3,388106771	3,3102580008	3,2056839862	4,2484329924	5,9225232027	3,766327296	2,8575859927	4,3136251377	3,1865164639	4,1581639624	2,9257620321	3,5254214492	3,0510813014	6,0534372223	2,9778340381	4,6864242522	2,925814093	4,5484335729	4,8013785266	2,9973712033	3,6425825263	3,3125190352	3,6488680298	2,5080460332	3,3166423978	3,77296205
4,0335470007	2,9301256908	3,8379994211	2,8606951392	3,3884221673	3,3134771922	3,2117871615	4,25524455	5,9227355855	3,7701317326	2,8587294972	4,3188780707	3,1865206647	4,1608527182	2,9258274705	3,5312318248	3,0524062077	6,1254209256	2,9779013451	4,6872260292	2,9258219508	4,5539907704	4,8062480414	2,9973901446	3,6426423586	3,3152725701	3,6491076026	2,508386617	3,3167447326	3,7729785704
4,03363323	2,9305781332	3,838040528	2,8607021102	3,3949252188	3,3149526355	3,2123827946	4,2869539	6,1179554179	3,7719328069	2,8597105856	4,3269026069	3,1865301167	4,1623866487	2,9258284948	3,5315502993	3,0534262624	6,1311749436	2,9805589258	4,6872732002	2,9258563988	4,5544541833	4,8127778328	2,9973975686	3,6426532307	3,3161335224	3,6551525122	2,508527087	3,3167817008	3,7730282059
4,0336503362	2,9308449339	3,8380461869	2,8607088179	3,3950807135	3,3150618374	3,2126294651	4,2926325259	6,1378800569	3,7722253743	2,8600263883	4,3309184233	3,1865416253	4,1630914044	2,9258394475	3,5449105821	3,0552446944	6,1820360761	2,9838421861	4,6908337437	2,9258632758	4,5545564967	4,8144823194	2,997414269	3,6426560514	3,3165408478	3,6622234063	2,5087315139	3,3168035525	3,7730491726
4,0336546064	2,9308946296	3,8380609482	2,8607233738	3,4009114715	3,3163849229	3,218813778	4,2930125762	6,1542831106	3,7723706757	2,8601817355	4,331556551	3,1865535205	4,1631394718	2,9258526059	3,5514150678	3,0554666323	6,1852753942	2,9891202637	4,6915606287	2,9258806505	4,554817471	4,8145807328	2,9974371463	3,642670658	3,3166154613	3,6681917099	2,5147615116	3,3168296623	3,7732898161
4,0336558583	2,9309488856	3,8381192478	2,8607261751	3,4013912324	3,316385568	3,2189642338	4,2931272869	6,2120634746	3,7725948914	2,8603565698	4,3332944411	3,1865644499	4,1631537343	2,9258532803	3,5579561429	3,0556610445	6,2178251254	2,9893848376	4,7102405465	2,9258864285	4,5730790141	4,8148691308	2,9975086282	3,6427047697	3,3166299017	3,6816257542	2,5152272458	3,3168372954	3,7771629189
4,0336822059	2,9309729805	3,8412527377	2,860736625	3,4073226612	3,3164237058	3,2190501256	4,293391965	6,2686376161	3,7727085119	2,8603921458	4,3457161737	3,1865652895	4,1633429707	2,9258671754	3,570441404	3,0558514104	6,2201961178	2,989551566	4,7106094629	2,9258890197	4,5802759378	4,8151164312	3,0038396011	3,6466181771	3,3166395265	3,6881581322	2,5152968165	3,3168626614	3,7772485135
4,0348800798	2,9315687088	3,8420731357	2,862357016	3,4276530817	3,3165396976	3,2191355154	4,2939811315	6,3850069961	3,7728535311	2,8604068538	4,3461858414	3,1865705891	4,1655079402	2,9258704773	3,5704648774	3,0558876415	6,2456331231	2,990063698	4,7171229262	2,9259079049	4,5806886485	4,8156565723	3,0040962738	3,6466314646	3,3166620834	3,6947053801	2,5153548374	3,3168860268	3,7781792745
4,0399544465	2,9318877986	3,842843728	2,8632931611	3,4333383651	3,3165703321	3,2247774085	4,2943724942	6,4509887924	3,7728587966	2,8604115326	4,3585875084	3,1899803743	4,1655225437	2,925888325	3,5715655455	3,0559181446	6,2874001525	2,9902960937	4,7309304177	2,9297126743	4,6160544522	4,8205071932	3,0104761153	3,64820849	3,3166693119	3,7049860299	2,5213560804	3,3168926904	3,786021947
4,0529858515	2,9319690226	3,8436149428	2,8634661539	3,4341455362	3,3166454785	3,2253423754	4,2953045359	6,5069171326	3,773005088	2,8604784755	4,3591186439	3,1916250689	4,1664837691	2,9258980915	3,576784113	3,0560449089	6,3101024214	2,9904178116	4,7391522281	2,9309360708	4,6169545912	4,8212716883	3,0104938319	3,6487658073	3,316695916	3,7071410892	2,5213671634	3,3210106069	3,7860739848
4,0530064543	2,9323135793	3,8437770313	2,8639695033	3,4455345772	3,3166466683	3,2255557786	4,2994996574	7,0297791537	3,7783350903	2,8604942944	4,3592942141	3,1917375343	4,1686978253	2,925903218	3,576826045	3,0560532646	6,3141264268	2,9905058368	4,7414487423	2,9320467708	4,6197939761	4,821518937	3,0158939762	3,6489493785	3,3167502867	3,7073484048	2,5218635184	3,3224245148	3,7925856355
4,0597147514	2,9323300629	3,8443593166	2,8656191831	3,4457043777	3,3167258014	3,2379960812	4,2996499354	7,9626346204	3,7795042298	2,8605446751	4,3593886912	3,1920551831	4,1809148985	2,9303562964	3,5769430824	3,0560582927	6,4362298562	2,9905081178	4,7467608731	2,9321288714	4,6198797191	4,8349647342	3,0160130139	3,6491226033	3,316771382	3,7075367732	2,5218813053	3,3229495672	3,7987222277
4,0661281016	2,9388370345	3,8511215575	2,8667636841	3,4466847783	3,316766848	3,2380059196	4,2998228799	9,106877009	3,7795567579	2,8605578493	4,3594268338	3,1922957039	4,182512923	2,9304304391	3,5770037284	3,0560978562	6,4444394147	2,9905247482	4,7475714982	2,9321743695	4,6264000935	4,8788844889	3,0167123001	3,6491413665	3,3167786532	3,7075649199	2,5257752837	3,3230073611	3,7990493035
4,0678733356	2,9451481549	3,8577345711	2,8668833295	3,4467428954	3,3168883382	3,2382183444	4,3003221977	10,0536927653	3,7921491029	2,8605589108	4,3629747429	3,1923280046	4,1829134114	2,9317295989	3,5772617681	3,0561701977	6,7075287272	2,990548573	4,7501586503	2,9322731761	4,665407678	4,8789416841	3,0169027298	3,6491553777	3,3168092749	3,7076325839	2,5281506716	3,3230576553	3,8120172298
4,0726457601	2,9453432924	3,860360306	2,8669086704	3,4469547856	3,3212104407	3,2382383554	4,3004569999	10,9394816569	3,7921569759	2,8606341746	4,365100948	3,1924302771	4,1873441209	2,9317474938	3,5772668664	3,0561714429	6,7303114898	2,9906079016	4,7501635421	2,9322774079	4,6656490721	4,8801276104	3,0169445152	3,6686423978	3,3168430251	3,7076597298	2,5282620333	3,3231896034	3,8248144693
4,0775335658	2,945396465	3,8633607987	2,8670892262	3,4469709351	3,3223660336	3,2386312023	4,3007156236		3,7922192835	2,860635257	4,3721398595	3,1924555425	4,187533791	2,9318195902	3,5772783959	3,0561737703	6,8812191742	2,9906112509	4,7502255857	2,9323722376	4,6844987582	4,8805829062	3,0231038186	3,6686593942	3,3168507492	3,7078093296	2,533295754	3,3232450167	3,8347948461
4,0791144676	2,9454114208	3,8636602498	2,867237041	3,4469872438	3,3227955588	3,2441740965	4,3007772111		3,7990263791	2,8606399679	4,3853881179	3,1925611927	4,1875844164	2,9318926055	3,577295565	3,0561877034	7,0938243884	2,9907217546	4,7528495586	2,938510764	4,6908736941	4,8807288042	3,0299012357	3,6691044791	3,3168754353	3,7078198817	2,5334389661	3,3233284085	3,8352761339
4,0854923416	2,9518126511	3,8640412611	2,8736200486	3,4470016597	3,3228866679	3,2449912828	4,3139053293		3,8121098499	2,8606539593	4,4232898588	3,1926480922	4,1945123589	2,9319576132	3,57732907	3,0561986504	7,2067293285	2,9907783731	4,7556495244	2,938853766	4,6970088368	4,886275719	3,0300960157	3,6747581459	3,3173170057	3,7078315489	2,5339563428	3,3233441739	3,8356905202
4,0979659828	2,9518935423	3,8703227893	2,8790522371	3,447026265	3,322894817	3,2504655467	4,3583768396		3,8245889837	2,8606582391	4,4237947932	3,1926824662	4,1974640532	2,9319638951	3,5773581059	3,0562135417	7,2774167683	2,9908112386	4,7560639793	2,9451780148	4,730087384	4,9149513068	3,0301620902	3,67520442	3,3209417722	3,7078732752	2,5340746443	3,3233925938	3,8364738365
4,0984437263	2,9580584212	3,8747298876	2,880008508	3,4470362768	3,3228978349	3,2505359415	4,3588365471		3,8300341711	2,860662995	4,4238056852	3,1927197293	4,2078343132	2,9319929547	3,5774494422	3,0562160321	7,3953041984	2,9909981854	4,7625152529	2,9452836228	4,7305797908	4,9453769625	3,0358861358	3,6873901744	3,3211499398	3,7078855334	2,5341176176	3,3233941116	3,8365366761
4,09867628	2,958411597	3,877257557	2,8800730445	3,4471613854	3,3230877695	3,2507422826	4,358927372		3,8366396204	2,8606678745	4,4239650716	3,1927301824	4,2079746747	2,9321312109	3,5774638113	3,0562306283	7,4190670145	2,9910038038	4,7821955256	2,9454314369	4,7374081596	4,9454652856	3,0365081017	3,6941599221	3,321210197	3,7080943951	2,5341469456	3,3356679978	3,8372328758
4,0987043489	2,9584445391	3,8773083372	2,8862856169	3,4471863727	3,3232327905	3,2509541833	4,3591253225		3,8366692538	2,8606737905	4,4241721601	3,192739845	4,2157077257	2,9321571719	3,577478044	3,0580952283	7,5076690758	2,9910176934	4,8143260184	2,9517575957	4,7475299218	4,9456554984	3,0428248422	3,6944562571	3,3218030195	3,7099146126	2,5341646762	3,3421822641	3,8373853117
4,1047687886	2,9614828812	3,8967945122	2,8864692336	3,4513949803	3,3356126421	3,2510013666	4,3591787071		3,8367137046	2,8606973725	4,4244377804	3,1927416998	4,2224041665	2,9321623416	3,5775075857	3,0606432804	8,0098493668	2,9910363028	4,814414135	2,9518053418	4,7490356701	4,9477176265	3,0431682675	3,6985352763	3,3225144894	3,7105942604	2,5342209714	3,3459479379	3,8376738224
4,1049280485	2,964837541	3,9017420835	2,8867057403	3,4520506484	3,3360243274	3,251077283	4,3593103351		3,8374791122	2,8607017547	4,4244400245	3,1929646111	4,2229614081	2,932184509	3,5775345686	3,060821405	9,9334169431	2,9910494261	4,815267939	2,9519473954	4,7492440575	4,9486851619	3,0431889782	3,6995115903	3,3225857651	3,7115033712	2,5343970143	3,3489163409	3,837896892
4,1114804575	2,9711987268	3,9023339445	2,8919606061	3,4530034717	3,3363671888	3,2510793479	4,3593374276		3,8377761109	2,8607106696	4,4244920609	3,1929847824	4,2261221135	2,9323111158	3,5775352631	3,0616885363	10,0312304775	2,9967845744	4,8204922238	2,9519804767	4,7496779729	4,9514694222	3,049628277	3,701314694	3,3227204281	3,7129805501	2,5344526357	3,355377909	3,8379700919
4,1242922253	2,9714656982	3,9026074231	2,8927309888	3,4530941049	3,3422035432	3,2511465322	4,3593409774		3,8378376175	2,8607283132	4,4274186827	3,1930307369	4,2267498651	2,9323195954	3,5783417213	3,0622030768	12,9549766953	2,9974639149	4,8209702351	2,9580005151	4,7500715818	4,9802070116	3,0516314911	3,7061869565	3,3227349642	3,7132166139	2,5345185187	3,3602228441	3,8380335224
4,130970979	2,9771707375	3,9027217282	2,8933221725	3,4531751259	3,3487961136	3,2511510475	4,3594025249		3,8380327721	2,860729135	4,430430315	3,1930742096	4,2282777193	2,9323319906	3,5799337067	3,0622373806		2,9974780811	4,8218399835	2,9580447742	4,7548729271	5,0047852907	3,0522440925	3,7068183633	3,3230649102	3,7135433251	2,5345536807	3,3661285559	3,8381417238
4,1377843967	2,9777806976	3,9029043072	2,8991219177	3,4531961932	3,3558590338	3,2512328214	4,3608616214		3,8381445589	2,8607396119	4,4432105382	3,2056460766	4,2282887398	2,9386426768	3,5827540071	3,0622584425		2,9975514732	4,854613141	2,9582662338	4,7564942217	5,0053494094	3,0549382528	3,7069278483	3,3233220066	3,7139102172	2,5345825661	3,3682083334	3,8382044916
4,1575020379	2,9779200789	3,9029755563	2,8991749255	3,4532863152	3,3559593659	3,2512568447	4,3649181807		3,8381508196	2,8609037514	4,4480374025	3,2057226221	4,2287397687	2,9387517946	3,5830167846	3,062437547		3,0105793824	4,8587751097	2,9584471917	4,7585469145	5,0097075786	3,0554259645	3,7069927566	3,3234110634	3,7139957837	2,5346025547	3,3688365918	3,844266195
4,1596063654	2,9806045667	3,9030135596	2,9058495776	3,4534138439	3,3680108752	3,2512692054	4,3657802932		3,8381848962	2,8630595701	4,4635969045	3,2124852253	4,2290559004	2,9388489143	3,5831370494	3,0624849428		3,0105897557	4,8728135472	2,9644678232	4,7625435942	5,0103251321	3,05548142	3,7070976561	3,3234123889	3,714030392	2,534689082	3,3690207034	3,8512389664
4,1629309185	2,9844946629	3,9030503507	2,906352698	3,4536216352	3,3687157274	3,2514226413	4,3849675122		3,838208108	2,8639450923	4,4688372449	3,2172473008	4,2543230934	2,9516584344	3,5839773622	3,0624882877		3,0168956179	4,880401991	2,9649597802	4,7752066612	5,0108678864	3,0555204888	3,7071217548	3,3282589002	3,7141666468	2,5347020583	3,3740430976	3,8575930226
4,1635202977	2,9857941678	3,9031532401	2,9119086064	3,4763051979	3,3687525255	3,2514557918	4,4115380412		3,8390155239	2,8649670921	4,4755602531	3,2190812413	4,2592708544	2,9517474939	3,5960829548	3,0626418184		3,0169208245	4,8835143156	2,964988926	4,7830316766	5,010893324	3,0556166331	3,7072383987	3,3297873755	3,7142096997	2,5347099462	3,374438894	3,8575946733
4,1635233023	2,9888639913	3,9031719484	2,912820555	3,4792467122	3,3791692847	3,2514678627	4,4210540826		3,8410756473	2,8658611602	4,4829915726	3,2190972172	4,2664290176	2,9518127858	3,5965454028	3,0626511941		3,0170550085	4,8856315436	2,9710285713	4,7842690915	5,0173084214	3,055642809	3,7073099371	3,336375754	3,7143821142	2,5347208776	3,3747548626	3,8577266681
4,1637243785	2,9903248149	3,9032347618	2,9128251365	3,4792995534	3,3798872162	3,2514841171	4,4236782266		3,8433047171	2,8659066161	4,4877019125	3,2315636306	4,2737508756	2,9581457303	3,5969982705	3,0627371763		3,0171055664	4,8860491154	2,971310132	4,8143844691	5,023479954	3,0559007616	3,7074628715	3,3364087812	3,714386129	2,5347280945	3,3753157407	3,8627449811
4,1637341351	2,9903621469	3,9033127591	2,912860611	3,4795881138	3,3808979485	3,2514992133	4,4239763029		3,8434741396	2,8660432234	4,4891214675	3,2317789154	4,2818431417	2,9649057473	3,6095889599	3,0682187805		3,0171218052	4,8910189742	2,9713227065	4,8148468266	5,0329607764	3,0559280749	3,7075038857	3,3414008295	3,7206489149	2,5347708311	3,3763538092	3,8819606889
4,1637436166	2,9903748216	3,9063198645	2,9128705965	3,4861071191	3,3813063345	3,2515379422	4,424219581		3,8440566789	2,866077674	4,4893964121	3,2321265348	4,2858909148	2,9649373515	3,620784364	3,0684318164		3,0227271464	4,9125210062	2,9774625675	4,8154128303	5,0632136085	3,0559848795	3,7075272868	3,3487455067	3,7266855183	2,5347866904	3,3798170723	3,89236917
4,1637840115	2,9904421594	3,9090861902	2,9190108895	3,4989176946	3,3815215002	3,2515614314	4,4245623498		3,8446126205	2,8668345854	4,4894565441	3,2378559568	4,2860073075	2,9649940924	3,6224098838	3,0813008614		3,0231582968	4,9407273119	2,9777276045	4,8195627467	5,0745009178	3,0559984336	3,7075874595	3,3492798121	3,7336918205	2,5347891541	3,3810372237	3,893004062
4,1639417634	2,9904536424	3,9092020436	2,9190521901	3,4992259171	3,3815780547	3,2515683579	4,4296402627		3,8492453932	2,8669095756	4,4896650499	3,2386677855	4,2877184678	2,9703468275	3,6227196436	3,0815089445		3,0293818833	4,9451692307	2,983209444	4,8279655982	5,0760012226	3,0560074753	3,7076552212	3,3493320317	3,7401963044	2,5348092043	3,381686558	3,8977823567
4,1644857552	2,990502234	3,909364896	2,9220652885	3,5102156698	3,3816588785	3,2516022418	4,4299946021		3,8568637038	2,867109807	4,4953823831	3,2386679143	4,2900744877	2,9710647196	3,6293914558	3,0884781278		3,0366008948	4,9456591982	2,9832645099	4,8346768447	5,0813714173	3,0560211668	3,7076862668	3,3530478817	3,7404262318	2,5348100048	3,3818183918	3,9019284578
4,1963383712	2,9905421622	3,909509784	2,9223594418	3,5105681062	3,3817204484	3,2516163147	4,4305351454		3,8571115202	2,8671688637	4,4959650997	3,2449461517	4,2916487647	2,9715218604	3,6295877105	3,0951556285		3,0431851369	4,9456979159	2,9837912166	4,8454039374	5,0873374276	3,0560389145	3,7076961355	3,3616588488	3,7531234646	2,5348213571	3,3818601881	3,9022557215
4,1991019673	2,9905815723	3,9098586531	2,922864697	3,5109682556	3,3817611707	3,2516274711	4,4372569576		3,8699290235	2,8671855501	4,4960746583	3,2493551375	4,2918064511	2,9775736273	3,6296353371	3,0952468072		3,0529527417	4,9459363786	2,9841216051	4,8502664846	5,1011079397	3,0560448184	3,7077325267	3,3687723639	3,7533132075	2,5348348279	3,3819144301	3,9024285512
4,2023665834	2,9907015064	3,9156977464	2,9232786194	3,5117439495	3,3817827795	3,2516329754	4,4376632134		3,8768562271	2,8735112896	4,5154456614	3,2500930669	4,2923918455	2,9779868237	3,6360425923	3,1016495124		3,0548618767	4,9493528088	2,9842853558	4,8606268094	5,126326942	3,0561023754	3,7077845086	3,3755231407	3,7586678688	2,5348353285	3,3819206056	3,9029462349
4,2091288307	2,9907041676	3,9222557039	2,9236755387	3,5118576027	3,3819796674	3,2516357086	4,443989169		3,8895689203	2,8737008168	4,5218960524	3,2504361121	4,2924190656	2,9825509721	3,6361876864	3,1158276488		3,0550767782	4,9581864089	2,9844432123	4,8623873587	5,130875895	3,0561182325	3,7078284833	3,3780130916	3,7661872693	2,5348706974	3,3819390928	3,9030190273
4,2131284131	2,9907191104	3,929353471	2,9238531694	3,5118844512	3,3819983248	3,251678632	4,475496826		3,890322578	2,8737534307	4,5346764338	3,250506708	4,2929707885	2,9837426633	3,6410871153	3,1202329757		3,0552098151	4,9653646225	2,9886326357	4,8799070197	5,1449189405	3,0561220037	3,7121714822	3,3813961636	3,766196793	2,5348887615	3,3819430853	3,9030357093
4,2225205648	2,9908641405	3,9353021572	2,9246624712	3,5119187316	3,3819991498	3,251717432	4,4880696705		3,8965725848	2,8798641213	4,5534786022	3,2509724521	4,2936289871	2,9843253511	3,6412347492	3,1206274272		3,0552385194	4,9931106693	2,9899147049	4,886256482	5,1472651308	3,0561312229	3,7137495673	3,3815647054	3,7669011649	2,5348908736	3,3819588262	3,9031244053
4,2254857248	2,9908978752	3,935868941	2,9248022459	3,5123621683	3,3820026584	3,251718487	4,4886084528		3,9024130783	2,8799810196	4,5547065768	3,2510441567	4,29365243	2,9844992525	3,6417237319	3,1206342776		3,0554252974	4,9979719773	2,9900266844	4,9132586147	5,1724352474	3,0561534081	3,7143060543	3,381679188	3,7691565163	2,5348972271	3,3820455036	3,9033022598
4,2258595655	2,9909080339	3,9403325538	2,9249730699	3,5123859568	3,3820192086	3,2517278975	4,488982904		3,9025788525	2,8801856262	4,5549036376	3,2512221901	4,2938848609	2,9898034515	3,6419534909	3,1208709265		3,0555526531	5,0097392396	2,9901583515	4,9456088797	5,1726240608	3,0561651879	3,7208255879	3,3817252477	3,7703302483	2,5348997442	3,3838376722	3,9033253508
4,2260310445	2,9909161176	3,9449535852	2,9251657251	3,515318292	3,3820545984	3,2540263777	4,4891094937		3,9026110995	2,8802688318	4,5603559121	3,2512576788	4,2955288729	2,9898441965	3,642230399	3,1209778848		3,0556071042	5,0102292806	2,9903110366	4,9456408088	5,1852648976	3,0562285481	3,7266232175	3,3817449563	3,7716839068	2,5349104804	3,3862576371	3,9033734293
4,2272203593	2,9910352076	3,948486375	2,9252720975	3,5186087144	3,382056279	3,2559062498	4,4891264116		3,9029693105	2,8802838209	4,5667438905	3,2513561212	4,2967706604	2,989987033	3,6423415343	3,1210987582		3,055648802	5,0105794337	2,9903347033	4,9780729947	5,197771202	3,0562323007	3,7272328886	3,3817753215	3,7722378362	2,5349133094	3,387061217	3,9061507963
4,2282462167	2,9910629132	3,9489666114	2,925324161	3,5251372985	3,385507897	3,2563055141	4,4892413887		3,9029875408	2,8867037612	4,6180167712	3,2514926567	4,2991821343	2,9902550466	3,6424907087	3,1211155917		3,0557505447	5,0146685938	2,9904204413	5,0039949908	5,2058038612	3,0562358919	3,73391337	3,3818834532	3,7724347461	2,5349141955	3,3880772113	3,908942703
4,2284732927	2,9910723759	3,9578984909	2,9253701552	3,5318379417	3,3881116753	3,2568960714	4,489663662		3,9031099043	2,892759648	4,6193561646	3,2515063418	4,3004620894	2,990341436	3,6425158687	3,1211890817		3,0558256571	5,0153199215	2,9904207952	5,0099249681	5,2060012803	3,0591982234	3,7348441869	3,3820426616	3,7726327322	2,5349152609	3,3880829933	3,9095168598
4,2288168659	2,996041161	3,9611207405	2,9254097446	3,5374658096	3,3884606983	3,2579248631	4,4897878317		3,9031452376	2,8930703416	4,6198781672	3,2515687645	4,317139461	2,9903639655	3,6425359586	3,1212503834		3,0558404522	5,015758963	2,9904605106	5,015577638	5,2062395731	3,0594450503	3,7465928588	3,3820520367	3,7726576487	2,5368263268	3,3880846499	3,9096839391
4,2288457249	2,996219846	3,962786549	2,9254391129	3,5383645622	3,3884790588	3,2581186233	4,4898182118		3,9031904805	2,8930799173	4,6198980283	3,251632364	4,3344636672	2,99044833	3,642543098	3,1212693347		3,0558429203	5,0166895673	2,9905004474	5,0180421347	5,2084828842	3,0600298774	3,7509396325	3,3820527089	3,7728079798	2,5402692418	3,3882478677	3,9097472927
4,2288859259	2,9967733712	3,9628045097	2,9255801909	3,5383965071	3,4014985084	3,2607510753	4,4955360463		3,903208766	2,8932382696	4,6199831288	3,2516461903	4,3384564504	2,9904790197	3,6426568021	3,1212993077		3,055899446	5,0171059716	2,9906385828	5,042212672	5,2125800756	3,0606579394	3,753508417	3,3856289218	3,7728194229	2,5405246138	3,3883689694	3,9097943146
[truncated: 1,102 more rows]
